# Supplementary material for: Transcriptomic Changes Associated with Pregnancy in a Marsupial, the Gray Short-Tailed Opossum Monodelphis domestica
Source: PLoS One. 2016 Sep 6;11(9):e0161608. doi: 10.1371/journal.pone.0161608 (PMC5012577; doi:10.1371/journal.pone.0161608)
Supplement: S1 Table — (XLSX) [file pone.0161608.s002.xlsx]

## Sheet: Sheet1
S1 Table
Sample	Aligned Paired Reads	Aligned Singletons	Total Reads Aligned
P1	16927894	2245737	19173631
P2	14919652	2242683	17162335
P3	16406366	2618057	19024423
N1	22927620	3047940	25975560
N2	19129910	2549432	21679342
N3	17486998	2367142	19854140
V1	18756574	2558694	21315268
V2	17254248	2366039	19620287
V3	17498536	2462314	19960850
Average	1.79231e+07	2.49534e+06	2.04184e+07
