# Supplementary material for: Transcriptomic Changes Associated with Pregnancy in a Marsupial, the Gray Short-Tailed Opossum Monodelphis domestica
Source: PLoS One. 2016 Sep 6;11(9):e0161608. doi: 10.1371/journal.pone.0161608 (PMC5012577; doi:10.1371/journal.pone.0161608)
Supplement: S2 Table — List of all pregnancy-associated increased transcription genes (n = 932) in P group compared to N, V, and V2 & V3. Gene list includes transcript counts for all samples and p-values and log2-fold change values as measured by Cuffdiff, edgeR, and DESeq for all comparisons. (XLSX) [file pone.0161608.s003.xlsx]

## Sheet: PNV_Preg_Up_Confident.txt
S2 Table
			Transcript Counts (not normalized)									P vs N						P vs V						P vs V2 & V3
Ensembl Gene ID	Gene symbol	Description	P1	P2	P3	N1	N2	N3	V1	V2	V3	CuffDiff p-value	CuffDiff log2fold change	DESeq p-value	DESeq log2fold change	edgeR p-value	edgeR log2fold change	CuffDiff p-value	CuffDiff log2fold change	DESeq p-value	DESeq log2fold change	edgeR p-value	edgeR log2fold change	CuffDiff p-value	CuffDiff log2fold change	DESeq p-value	DESeq log2fold change	edgeR p-value	edgeR log2fold change
ENSMODG00000000085	TBX20	T-box 20 [Source:HGNC Symbol;Acc:11598]	375	149	205	2	1	9	20	7	5	0.00776717	6.2474	2.01106e-09	6.54027	9.79229e-16	6.11867	0.000489525	4.73991	3.3638e-06	4.69475	2.18149e-06	4.65442	0.0067833	5.7856	3.47804e-06	5.04072	4.10016e-11	4.58953
ENSMODG00000000102	PLA2G12B	phospholipase A2 group XIIB [Source:HGNC Symbol;Acc:18555]	345	231	314	0	0	2	0	19	13	0.335991	8.43217	2.81595e-33	9.41212	7.90224e-30	8.81689	0.000489525	5.30728	6.18159e-09	5.37083	1.17061e-05	4.90496	0.000238682	4.71053	2.24083e-12	4.25754	1.29373e-11	3.82206
ENSMODG00000000130	LFNG	LFNG O-fucosylpeptide 3-beta-N-acetylglucosaminyltransferase [Source:HGNC Symbol;Acc:6560]	689	825	161	221	246	229	138	232	160	0.000223791	1.87843	0.0915877	1.88034	0.00656573	1.58122	0.000489525	1.98619	0.13999	2.04041	0.0378816	1.83285	0.000238682	2.01499	0.141143	1.90079	0.0190101	1.52695
ENSMODG00000000144	KIF21B	kinesin family member 21B [Source:HGNC Symbol;Acc:29442]	132	74	66	32	66	53	24	23	22	0.00512912	1.4011	0.0224653	1.4602	0.0910009	1.10563	0.00968593	1.90175	0.0236686	2.31673	0.0249757	2.12392	0.000238682	2.14509	0.000653114	2.65186	0.000737829	2.23223
ENSMODG00000000181	TMEM9	transmembrane protein 9 [Source:HGNC Symbol;Acc:18823]	281	386	280	66	84	68	156	46	61	0.000223791	2.7992	3.26215e-08	2.75355	1.67916e-07	2.4261	0.00226155	2.18947	0.0116029	2.06386	0.0193172	2.04846	0.000238682	3.27287	2.84113e-09	3.28839	1.66934e-07	2.88561
ENSMODG00000000190	CHAC1	ChaC cation transport regulator homolog 1 (E. coli) [Source:HGNC Symbol;Acc:28680]	2267	1104	879	121	104	74	117	176	160	0.000223791	4.44977	1.56169e-05	4.45416	1.57974e-22	4.1368	0.000489525	3.61909	0.000697061	3.61535	2.01893e-07	3.36711	0.000238682	3.61776	0.00266844	3.60307	8.76011e-12	3.19327
ENSMODG00000000198	DLL4	delta-like 4 (Drosophila) [Source:HGNC Symbol;Acc:2910]	456	386	713	183	201	180	67	117	168	0.000223791	2.08049	0.00111135	2.11432	1.7387e-05	1.75427	0.000489525	2.54865	0.0024808	2.60757	0.00273047	2.28604	0.000238682	2.39342	0.0165201	2.35746	5.47919e-05	1.91769
ENSMODG00000000228	GCHFR	GTP cyclohydrolase I feedback regulator [Source:HGNC Symbol;Acc:4194]	120	104	144	18	38	21	65	24	17	0.000223791	2.86756	1.79975e-06	2.88972	1.3002e-05	2.53463	0.00316555	1.99702	0.0287827	2.00711	0.0498956	1.97515	0.000238682	3.08029	1.44253e-05	3.36813	1.0708e-05	2.91934
ENSMODG00000000229	TFCP2L1	transcription factor CP2-like 1 [Source:HGNC Symbol;Acc:17925]	1325	2567	857	641	1064	1089	331	658	822	0.000223791	1.36889	0.141037	1.38412	0.0340693	1.06297	0.000489525	1.83025	0.132477	1.8353	0.0353035	1.57188	0.000238682	1.64923	0.175646	1.65524	0.0123215	1.28363
ENSMODG00000000318	unknown	Uncharacterized protein [Source:UniProtKB/TrEMBL;Acc:H9H9M3]	2206	382	2616	41	57	100	36	71	100	0.000790091	5.06417	0.00150327	5.35502	1.60275e-13	4.92605	0.0433197	4.93445	0.00779043	5.1235	1.39238e-08	4.76221	0.000643336	4.75253	0.0164038	4.96933	4.44331e-10	4.50484
ENSMODG00000000328	unknown	Uncharacterized protein [Source:UniProtKB/TrEMBL;Acc:F6VDR5]	12121	9703	17187	532	951	184	1986	289	259	0.000223791	5.16619	6.26069e-13	5.19284	2.56652e-20	4.8657	0.000489525	4.04006	2.77439e-08	4.07348	2.90902e-06	4.14342	0.000238682	6.0743	3.26013e-11	6.0629	5.70097e-41	5.6277
ENSMODG00000000370	VSTM5	V-set and transmembrane domain containing 5 [Source:HGNC Symbol;Acc:34443]	2530	4220	2348	717	662	1303	118	570	432	0.000223791	2.39242	4.2452e-05	2.39379	1.24811e-06	2.04627	0.000489525	3.48481	1.28588e-05	3.52239	1.88412e-05	3.18288	0.000238682	3.13635	4.09928e-06	3.0637	7.73033e-12	2.6722
ENSMODG00000000382	TMEM37	transmembrane protein 37 [Source:HGNC Symbol;Acc:18216]	728	271	245	14	10	42	22	62	75	0.000223791	4.67775	0.000525008	4.84377	3.60714e-10	4.44621	0.000489525	3.42478	0.0227111	3.42528	0.000587172	3.08574	0.000238682	3.11596	0.027035	2.93228	2.49428e-05	2.52015
ENSMODG00000000392	HAAO	3-hydroxyanthranilate 3 4-dioxygenase [Source:HGNC Symbol;Acc:4796]	538	216	271	12	10	15	4	21	12	0.000223791	5.34012	2.77976e-07	5.41637	8.36621e-18	5.05071	0.000489525	5.06113	3.45197e-06	5.27703	4.04801e-07	4.89698	0.000238682	4.75296	0.00112086	4.87053	6.02399e-09	4.43534
ENSMODG00000000401	LPAR3	lysophosphatidic acid receptor 3 [Source:HGNC Symbol;Acc:14298]	4254	3359	4640	1520	1289	1923	634	1385	1251	0.000223791	1.99614	3.05244e-06	2.01554	2.35418e-07	1.65186	0.000489525	2.32234	0.00454803	2.35695	0.000791656	2.04813	0.000238682	2.14485	5.16342e-08	2.21755	6.90276e-09	1.79573
ENSMODG00000000412	C11orf54	chromosome 11 open reading frame 54 [Source:HGNC Symbol;Acc:30204]	1031	1164	943	681	451	452	323	513	447	0.000223791	1.59279	0.000322168	1.6332	5.45481e-05	1.32146	0.000489525	1.67273	0.0597626	1.6995	0.022685	1.45172	0.000238682	1.66518	0.000154625	1.65833	0.000304613	1.25328
ENSMODG00000000432	HHIP	hedgehog interacting protein [Source:HGNC Symbol;Acc:14866]	3203	2230	2181	198	141	161	6	300	373	0.000223791	4.56106	1.54824e-23	4.56664	3.27315e-38	4.23552	0.000489525	3.99881	6.983e-07	4.04784	0.00139099	3.61222	0.000238682	3.43125	6.83194e-15	3.31785	1.17711e-16	2.90662
ENSMODG00000000441	CNTN5	contactin 5 [Source:HGNC Symbol;Acc:2175]	298	85	93	8	1	0	2	4	1	0.268965	5.99385	0.000636428	6.39407	4.14467e-11	6.02152	0.00776436	5.51794	0.0019958	6.44846	2.21683e-07	6.13598	0.0157411	5.50289	0.000510851	7.82101	5.09297e-10	7.07129
ENSMODG00000000474	SOD3	superoxide dismutase 3 extracellular [Source:HGNC Symbol;Acc:11181]	60295	96276	254134	1747	647	1024	230	1210	1064	0.000223791	7.55638	0.000386402	7.60118	1.5974e-32	7.253	0.000489525	7.89288	0.00122505	7.90655	5.05017e-15	7.49406	0.000238682	7.49902	0.00322057	7.53153	1.38267e-25	7.07899
ENSMODG00000000492	SHISA4	shisa family member 4 [Source:HGNC Symbol;Acc:27139]	578	372	638	67	65	76	114	79	77	0.000223791	3.51039	5.77013e-11	3.57595	2.24105e-14	3.21227	0.000489525	2.56289	0.000356896	2.87194	0.000113295	2.71314	0.000238682	3.21271	1.25187e-08	3.55321	1.30979e-11	3.11983
ENSMODG00000000538	LGALS2	lectin galactoside-binding soluble 2 [Source:HGNC Symbol;Acc:6562]	299	226	519	0	5	3	1	2	4	0.0236648	7.18613	1.05441e-09	7.64831	3.26061e-24	7.22813	0.138929	7.05404	1.68549e-08	7.7195	2.66409e-12	7.2881	0.148913	6.83123	2.71115e-06	6.63792	7.31952e-16	6.12216
ENSMODG00000000549	PPARGC1A	peroxisome proliferator-activated receptor gamma coactivator 1 alpha [Source:HGNC Symbol;Acc:9237]	466	456	287	84	108	178	75	174	172	0.000223791	2.35945	1.01228e-06	2.32803	8.79399e-05	1.96882	0.00160717	1.87651	0.0322617	1.96826	0.0426701	1.67459	0.000238682	1.74163	0.00014449	1.87758	0.00115306	1.47715
ENSMODG00000000577	BMF	Bcl2 modifying factor [Source:HGNC Symbol;Acc:24132]	11206	6238	874	1026	1590	1321	1139	1219	1136	0.000223791	2.80454	0.112141	2.81074	0.000222598	2.48857	0.000489525	2.71045	0.210196	2.71596	0.00344195	2.54204	0.000238682	2.90223	0.196989	2.86704	0.00219377	2.48699
ENSMODG00000000578	CARD10	caspase recruitment domain family member 10 [Source:HGNC Symbol;Acc:16422]	1565	845	656	326	562	578	294	471	377	0.000223791	1.66522	0.0179454	1.67379	0.00341003	1.31483	0.000489525	1.83978	0.0372081	1.8125	0.0212237	1.56518	0.000238682	1.81538	0.0501087	1.84197	0.00161781	1.43865
ENSMODG00000000581	NIPA1	non imprinted in Prader-Willi/Angelman syndrome 1 [Source:HGNC Symbol;Acc:17043]	257	134	181	69	72	79	35	40	42	0.000223791	1.96872	0.000171337	2.00922	0.00117662	1.65315	0.000489525	2.58989	0.00307531	2.66508	0.00427823	2.42943	0.000238682	2.72614	7.09427e-06	2.91042	2.26423e-05	2.48409
ENSMODG00000000592	MFNG	MFNG O-fucosylpeptide 3-beta-N-acetylglucosaminyltransferase [Source:HGNC Symbol;Acc:7038]	2580	1833	5480	213	427	371	104	422	454	0.000223791	3.88056	0.00437657	3.93988	4.85075e-14	3.54149	0.000489525	3.77502	0.0186555	3.86362	7.42921e-06	3.46239	0.000238682	3.42072	0.0298834	3.45316	9.01318e-11	3.00276
ENSMODG00000000623	MMP7	matrix metallopeptidase 7 (matrilysin uterine) [Source:HGNC Symbol;Acc:7174]	27	42	3581	44	28	54	18	35	37	0.000223791	5.58004	0.350521	5.56998	0.000452753	5.11626	0.000489525	5.91527	0.508033	5.86048	0.00138239	5.46089	0.000238682	5.74346	0.488069	5.63388	0.00493322	5.10987
ENSMODG00000000649	LRRC7	leucine rich repeat containing 7 [Source:HGNC Symbol;Acc:18531]	246	242	77	32	27	36	11	51	22	0.000223791	2.75242	0.000862828	3.19094	3.93499e-06	2.87269	0.000489525	2.77922	0.00380758	3.21277	0.0058631	2.8945	0.000238682	2.47844	0.000535024	2.73812	0.00108578	2.33682
ENSMODG00000000663	SLC45A4	solute carrier family 45 member 4 [Source:HGNC Symbol;Acc:29196]	6011	3592	2995	415	374	592	272	454	526	0.000223791	3.79109	6.25566e-09	3.81173	1.18341e-19	3.45642	0.000489525	3.74363	1.73684e-06	3.74797	1.75933e-08	3.47193	0.000238682	3.62767	3.80892e-06	3.57683	2.87812e-16	3.16789
ENSMODG00000000669	MMP27	matrix metallopeptidase 27 [Source:HGNC Symbol;Acc:14250]	39	57	118	11	7	3	0	3	0	0.000610563	3.72317	0.00464122	4.03256	1.06235e-06	3.6734	0.456092	5.86884	0.000492677	6.75473	7.08143e-06	6.12999	0.0471345	5.26893	0.00195171	6.74627	5.77251e-07	5.97578
ENSMODG00000000705	SLC3A1	solute carrier family 3 (amino acid transporter heavy chain) member 1 [Source:HGNC Symbol;Acc:11025]	326	423	1127	46	38	41	17	49	67	0.000223791	4.41243	0.00971672	4.58178	2.33495e-14	4.20722	0.000489525	4.15181	0.0392329	4.34137	8.02796e-06	3.95546	0.000238682	3.85319	0.051886	4.29554	3.21381e-09	3.83507
ENSMODG00000000723	OSBPL3	oxysterol binding protein-like 3 [Source:HGNC Symbol;Acc:16370]	3511	2126	2187	820	932	1026	1091	869	646	0.000223791	2.11319	8.27609e-07	2.11955	8.29958e-08	1.76696	0.000489525	1.90886	0.0189841	1.88786	0.00332633	1.74452	0.000238682	2.34866	6.05078e-06	2.35648	6.44755e-08	1.94296
ENSMODG00000000740	MPP6	membrane protein palmitoylated 6 (MAGUK p55 subfamily member 6) [Source:HGNC Symbol;Acc:18167]	3038	2061	2731	394	487	472	403	491	512	0.000223791	3.16039	3.79446e-13	3.16677	8.42481e-19	2.80983	0.000489525	2.84225	0.00029022	2.8668	2.30013e-06	2.62594	0.000238682	2.9203	1.50177e-12	2.97447	4.21412e-15	2.55431
ENSMODG00000000783	PVALB	parvalbumin [Source:HGNC Symbol;Acc:9704]	308	107	62	1	0	0	1	0	2	0.206851	8.6258	0.000129679	9.5731	5.29878e-15	8.70278	0.338095	6.69439	0.00204473	7.64273	4.66101e-08	7.27469	0.324198	6.90287	0.000871802	7.87805	1.0817e-09	7.13633
ENSMODG00000000788	GADD45A	growth arrest and DNA-damage-inducible alpha [Source:HGNC Symbol;Acc:4095]	2086	2372	3440	73	72	125	185	108	72	0.000223791	5.52327	2.29277e-15	5.51783	5.8091e-35	5.14096	0.000489525	4.71405	1.54979e-09	4.71181	4.49879e-13	4.61301	0.000238682	5.3901	7.4922e-11	5.52627	2.18406e-32	5.09695
ENSMODG00000000853	unknown	Uncharacterized protein [Source:UniProtKB/TrEMBL;Acc:F7BHS2]	101	93	70	2	1	4	2	0	0	0.0148608	4.96838	6.44857e-13	5.86756	2.85646e-13	5.45649	0.449472	6.14262	1.04064e-08	7.04953	6.27589e-08	6.96507	0.000238682	Infinite	8.46681e-11	Infinite	1.23735e-10	8.77766
ENSMODG00000000929	SLC16A1	solute carrier family 16 (monocarboxylate transporter) member 1 [Source:HGNC Symbol;Acc:10922]	89604	55987	125067	5213	4741	2551	1357	3367	4066	0.000223791	5.0859	2.76538e-08	5.09357	1.56344e-34	4.75797	0.450031	5.42638	7.08572e-08	5.42957	3.98521e-13	5.07634	0.000238682	5.17334	1.9164e-06	5.20838	1.07858e-29	4.76917
ENSMODG00000000953	EPAS1	endothelial PAS domain protein 1 [Source:HGNC Symbol;Acc:3374]	4873	2467	5212	957	1612	1253	1601	936	787	0.000223791	2.34887	0.000346138	2.35025	1.05946e-07	1.97616	0.000489525	2.21161	0.00449616	2.19889	0.000777339	2.07491	0.000238682	2.85849	0.000806004	2.89951	1.70803e-10	2.46167
ENSMODG00000000961	unknown	Uncharacterized protein [Source:UniProtKB/TrEMBL;Acc:F7F7G6]	585	584	616	344	463	254	81	244	279	0.000223791	1.23557	0.00339251	1.38872	0.00645102	1.0609	0.000489525	1.82087	0.0248048	2.05097	0.029898	1.70889	0.000238682	1.55838	0.000166148	1.7575	0.00043614	1.34851
ENSMODG00000000987	PROM1	prominin 1 [Source:HGNC Symbol;Acc:9454]	21244	14909	18228	1538	902	1146	380	1107	796	0.000223791	4.52116	1.51298e-24	4.56998	4.30701e-41	4.23752	0.000489525	5.00004	3.89719e-10	5.0359	5.34993e-13	4.71046	0.000238682	4.80139	1.19761e-28	4.82568	9.15722e-34	4.40589
ENSMODG00000001014	IGF2BP3	insulin-like growth factor 2 mRNA binding protein 3 [Source:HGNC Symbol;Acc:28868]	898	442	765	29	10	49	3	219	401	0.000223791	5.14382	1.30445e-13	5.22154	5.77665e-17	4.83168	0.000489525	2.374	0.0112344	2.32747	0.186913	1.87227	0.000238682	1.79867	0.00436853	1.7693	0.00235453	1.3431
ENSMODG00000001018	TRPV6	transient receptor potential cation channel subfamily V member 6 [Source:HGNC Symbol;Acc:14006]	959	1008	298	262	289	265	303	292	221	0.000223791	2.11805	0.0185952	2.089	0.000277396	1.78189	0.0469302	1.88138	0.0737018	1.78982	0.030908	1.65043	0.000238682	2.25947	0.0304074	2.13563	0.000406032	1.75248
ENSMODG00000001049	TRPV5	transient receptor potential cation channel subfamily V member 5 [Source:HGNC Symbol;Acc:3145]	491	177	203	1	10	2	0	2	5	0.00375107	6.26377	1.54811e-06	6.65408	1.0503e-15	6.28246	0.0767952	7.07881	2.42545e-06	7.51466	8.44805e-10	7.00568	0.148913	6.4837	0.000447957	7.04203	1.05553e-11	6.50413
ENSMODG00000001065	CHI3L1	chitinase 3-like 1 (cartilage glycoprotein-39) [Source:HGNC Symbol;Acc:1932]	391	444	78	15	120	47	16	22	20	0.000223791	2.97299	0.0257331	2.91118	0.0025905	2.59293	0.000489525	4.24751	0.0070216	4.34589	2.63339e-05	4.14269	0.000238682	4.34775	0.027557	4.19619	2.30625e-05	3.81716
ENSMODG00000001067	KEL	Kell blood group metallo-endopeptidase [Source:HGNC Symbol;Acc:6308]	208	192	422	5	1	12	5	36	17	0.000610563	6.0061	8.41439e-07	6.17224	1.25976e-14	5.74841	0.000489525	4.47397	0.000729074	4.36132	9.92663e-05	3.94674	0.000238682	4.16122	0.000726627	4.17679	2.95089e-09	3.72496
ENSMODG00000001114	WISP1	WNT1 inducible signaling pathway protein 1 [Source:HGNC Symbol;Acc:12769]	5455	3519	1245	90	198	150	7	80	131	0.000223791	5.11534	0.000113075	5.14143	6.30885e-18	4.80551	0.143968	0.981368	9.39931e-05	6.07488	6.89746e-08	5.68006	0.00044651	1.10111	0.000889957	5.55122	7.11897e-16	5.16143
ENSMODG00000001149	CPEB2	cytoplasmic polyadenylation element binding protein 2 [Source:HGNC Symbol;Acc:21745]	1243	1332	1806	472	465	613	742	516	357	0.000223791	2.11541	1.2293e-06	2.14591	1.64234e-07	1.78305	0.000489525	5.97193	0.0354816	1.73931	0.00812345	1.61391	0.000238682	5.50577	0.000117125	2.31973	5.92315e-08	1.8933
ENSMODG00000001154	TG	thyroglobulin [Source:HGNC Symbol;Acc:11764]	71	52	76	11	13	15	7	18	17	1	2.75789	5.27231e-05	2.98921	1.46842e-05	2.62132	0.000894162	1.70225	0.018989	2.71252	0.0182488	2.37452	0.000238682	2.28356	0.00211381	2.7905	0.00113959	2.34295
ENSMODG00000001217	AK4	adenylate kinase 4 [Source:HGNC Symbol;Acc:363]	1362	917	4700	39	41	70	23	118	128	0.000223791	6.14166	0.0131698	6.20982	2.19906e-19	5.78588	1	2.33304	0.0797154	5.25304	1.48891e-07	4.81718	1	2.16283	0.101071	4.78607	1.19473e-10	4.31464
ENSMODG00000001219	AQP7	aquaporin 7 [Source:HGNC Symbol;Acc:640]	73	52	76	23	13	21	6	18	15	0.000223791	2.30247	0.000659022	2.46865	0.000368397	2.11393	0.000489525	5.27986	0.0135145	2.84111	0.0136416	2.49273	0.000238682	4.87607	0.000933805	3.13623	0.000197307	2.69154
ENSMODG00000001232	CSGALNACT2	chondroitin sulfate N-acetylgalactosaminyltransferase 2 [Source:HGNC Symbol;Acc:24292]	5074	2739	3837	3693	2178	2208	379	2037	2076	0.000223791	1.15581	0.0098573	1.17491	0.0108888	0.849241	0.000489525	2.55979	0.0395752	1.8875	0.0705549	1.49797	0.000238682	1.45538	0.00352855	1.42738	0.00342789	1.00459
ENSMODG00000001239	FGB	fibrinogen beta chain [Source:HGNC Symbol;Acc:3662]	4644	2459	7660	1	6	7	0	14	14	0.000610563	9.91883	4.00183e-11	10.6732	8.36657e-63	10.2624	0.000489525	1.86645	1.16384e-08	9.63528	2.25818e-20	9.14269	0.000238682	8.625	1.41025e-06	9.04511	2.84705e-39	8.56704
ENSMODG00000001252	FGA	fibrinogen alpha chain [Source:HGNC Symbol;Acc:3661]	7713	8826	12949	2	6	21	3	45	30	0.000223791	10.2239	1.46454e-32	10.6204	5.17738e-63	10.2175	0.000489525	9.22213	5.49174e-23	9.12405	7.95624e-20	8.69188	0.000238682	8.51991	3.49645e-18	8.72186	2.71814e-60	8.28366
ENSMODG00000001265	IL6	interleukin 6 (interferon beta 2) [Source:HGNC Symbol;Acc:6018]	16081	10842	4653	43	46	53	27	29	35	0.000223791	8.1887	8.61785e-11	8.40882	8.25142e-52	8.07845	0.000489525	8.97793	2.33809e-10	8.7972	1.57495e-28	8.5885	0.000238682	8.69213	6.7503e-09	8.97957	1.03609e-38	8.57622
ENSMODG00000001279	FGG	fibrinogen gamma chain [Source:HGNC Symbol;Acc:3694]	6182	3113	11080	118	106	184	45	382	288	0.000223791	5.68061	4.82613e-05	6.29858	1.28713e-30	5.89448	0.000489525	8.56819	0.00163491	5.38533	4.41714e-08	4.94675	0.000238682	4.66843	0.00455856	4.90204	5.10087e-17	4.44642
ENSMODG00000001284	LRAT	lecithin retinol acyltransferase (phosphatidylcholine--retinol O-acyltransferase) [Source:HGNC Symbol;Acc:6685]	3720	2262	12887	432	526	284	219	485	489	0.000223791	4.58892	0.062869	4.60107	3.26186e-13	4.22116	0.000489525	5.0559	0.14405	4.47639	3.47009e-07	4.11148	0.000238682	4.30031	0.170469	4.2955	2.14925e-08	3.82239
ENSMODG00000001292	TIMP3	TIMP metallopeptidase inhibitor 3 [Source:HGNC Symbol;Acc:11822]	482063	313668	474946	13925	22399	13325	26027	15115	14129	0.0505514	5.30115	2.27689e-27	5.31151	2.91163e-41	4.96057	0.000489525	4.46623	5.13165e-10	4.80774	4.46224e-15	4.68754	0.0706596	5.41871	4.2588e-21	5.40668	4.85997e-42	4.98051
ENSMODG00000001336	FBXO7	F-box protein 7 [Source:HGNC Symbol;Acc:13586]	2799	1353	2078	621	593	736	733	694	601	0.000223791	2.24949	2.9796e-05	2.30882	1.33546e-08	1.94608	0.0833213	4.80145	0.0169134	1.95911	0.00256037	1.76522	0.000238682	2.19246	0.00131969	2.30291	4.1981e-07	1.87861
ENSMODG00000001349	UCK2	uridine-cytidine kinase 2 [Source:HGNC Symbol;Acc:12562]	26224	24364	51653	2601	2528	1967	1981	2360	2116	0.000223791	4.50177	2.70364e-05	4.50967	1.49406e-29	4.156	0.000489525	1.92887	0.000181697	4.38318	8.08111e-12	4.13781	0.000238682	4.51471	0.000557114	4.51803	2.14273e-21	4.07691
ENSMODG00000001426	GREM1	gremlin 1 DAN family BMP antagonist [Source:HGNC Symbol;Acc:2001]	275	187	20	5	25	6	5	12	9	0.000223791	3.97633	0.0199442	4.32075	7.19515e-05	4.00566	0.00543557	4.38028	0.0392038	4.62109	0.000383749	4.34077	0.000238682	4.40864	0.123098	4.0184	0.000984504	3.60933
ENSMODG00000001485	CHI3L2	chitinase 3-like 2 [Source:HGNC Symbol;Acc:1933]	540	302	57	30	1	10	1	2	3	0.163456	4.97743	0.00780575	5.10023	1.11696e-06	4.82678	0.000489525	4.4682	0.00149025	7.65364	8.86469e-09	7.2827	0.145179	6.48628	0.00449204	7.76056	6.84365e-09	7.20069
ENSMODG00000001502	TAL1	T-cell acute lymphocytic leukemia 1 [Source:HGNC Symbol;Acc:11556]	316	326	545	107	136	212	46	165	140	0.000223791	1.99622	0.00204404	2.02885	0.00101722	1.63965	0.218973	6.70578	0.0140512	2.26044	0.0296116	1.89703	0.000238682	1.92212	0.0508835	2.00205	0.00213528	1.56375
ENSMODG00000001535	MSX1	msh homeobox 1 [Source:HGNC Symbol;Acc:7391]	192	220	275	12	36	156	5	66	24	0.000223791	2.34409	1.32518e-05	2.37775	0.0278539	1.93522	0.000489525	2.19955	0.000219238	3.40082	0.00643263	2.98424	0.000238682	2.89248	4.70454e-07	3.03984	0.000228412	2.62147
ENSMODG00000001545	FAM213A	family with sequence similarity 213 member A [Source:HGNC Symbol;Acc:28651]	11438	6323	7962	819	501	630	351	602	348	0.000223791	4.34364	1.56125e-15	4.36298	3.26596e-34	4.02726	0.000489525	3.27878	2.49943e-09	4.69742	3.34855e-13	4.44446	0.000238682	4.64155	1.26717e-12	4.81121	3.12805e-25	4.38969
ENSMODG00000001558	PPP1R15B	protein phosphatase 1 regulatory subunit 15B [Source:HGNC Symbol;Acc:14951]	5247	4436	6884	3591	2906	4179	1686	2792	2867	0.000223791	1.28027	0.00440645	1.28294	0.00564339	0.919307	0.000489525	4.61867	0.0807882	1.60761	0.0367444	1.32057	0.000238682	1.53255	0.00771696	1.48047	0.00166755	1.05158
ENSMODG00000001741	TRIB1	tribbles pseudokinase 1 [Source:HGNC Symbol;Acc:16891]	5555	4868	3463	747	1073	1290	1153	980	887	0.000223791	2.76499	7.03201e-11	2.77898	3.39554e-11	2.4253	0.00160717	1.59976	0.0011304	2.52417	2.60858e-05	2.36935	0.000238682	2.85671	2.44297e-12	2.86455	1.70529e-12	2.46374
ENSMODG00000001756	TMEM174	transmembrane protein 174 [Source:HGNC Symbol;Acc:28187]	47	24	119	0	0	0	0	0	0	0.000223791	Infinite	0.000594397	Infinite	4.55562e-11	9.13459	0.000489525	2.51692	0.00295429	Infinite	4.69572e-07	9.05223	0.000238682	Infinite	0.00833236	Infinite	9.60778e-07	8.19742
ENSMODG00000001795	CDK18	cyclin-dependent kinase 18 [Source:HGNC Symbol;Acc:8751]	842	467	277	254	308	206	225	204	145	0.000223791	1.67923	0.0510604	1.66064	0.00499048	1.34044	0.000489525	Infinite	0.0755762	1.76919	0.0398739	1.62056	0.000238682	2.08815	0.0273288	2.17717	0.000765999	1.77487
ENSMODG00000001803	RTN4	reticulon 4 [Source:HGNC Symbol;Acc:14085]	8853	5151	7764	2256	1244	1849	2781	1799	1488	0.000223791	2.64231	2.19511e-09	2.67293	4.19435e-13	2.32875	0.000894162	1.75612	0.0061035	2.13164	0.000646711	2.0031	0.000238682	2.69379	8.35756e-08	2.70452	1.47775e-11	2.27899
ENSMODG00000001824	SLC45A3	solute carrier family 45 member 3 [Source:HGNC Symbol;Acc:8642]	2582	2280	1203	610	257	668	928	920	870	0.000223791	2.59795	5.51806e-06	2.61464	1.62189e-07	2.28555	0.000489525	2.11305	0.0865706	1.49873	0.0388433	1.32471	0.000238682	1.71219	0.00153779	1.76744	0.000417032	1.37356
ENSMODG00000001842	EPS8L3	EPS8-like 3 [Source:HGNC Symbol;Acc:21297]	278	66	53	16	26	32	18	17	20	0.000223791	2.42213	0.150046	3.01613	0.000758548	2.64399	0.00193944	1.48162	0.229741	3.17988	0.0053721	2.96871	0.000238682	2.56394	0.244708	3.26839	0.0030072	2.85005
ENSMODG00000001872	HEXB	hexosaminidase B (beta polypeptide) [Source:HGNC Symbol;Acc:4879]	8007	6644	26867	3834	3567	2622	2294	2317	2226	0.000223791	2.73955	0.161065	2.72787	1.12847e-06	2.35625	0.000489525	2.55173	0.222925	2.99951	8.91172e-05	2.75082	0.000238682	3.21439	0.204047	3.24594	1.88554e-06	2.78145
ENSMODG00000001874	PRSS8	protease serine 8 [Source:HGNC Symbol;Acc:9491]	3970	3512	7117	1284	1661	1134	1382	926	968	0.000223791	2.55317	0.00274109	2.49244	1.26183e-09	2.1337	0.000489525	3.0088	0.00719131	2.48458	8.19713e-05	2.32011	0.000238682	3.00693	0.00699349	2.75554	9.29103e-10	2.31698
ENSMODG00000001877	ZPLD1	zona pellucida-like domain containing 1 [Source:HGNC Symbol;Acc:27022]	17	64	132	13	3	4	1	8	19	0.000223791	3.42682	0.0513828	4.12226	4.87921e-05	3.76616	0.000894162	2.51941	0.185711	3.51927	0.028063	3.06179	0.00235445	2.38949	0.234207	2.91595	0.0112996	2.44284
ENSMODG00000001881	SOCS3	suppressor of cytokine signaling 3 [Source:HGNC Symbol;Acc:19391]	621	404	258	65	107	157	104	92	56	0.000223791	2.54435	0.000210865	2.57172	4.51543e-05	2.2049	0.00434335	2.89615	0.00110231	2.64388	0.00127394	2.5074	0.000238682	3.07054	0.000480957	2.79761	5.77527e-06	2.39306
ENSMODG00000001883	PRSS36	protease serine 36 [Source:HGNC Symbol;Acc:26906]	331	2353	887	51	35	31	6	38	34	0.000223791	5.26973	0.011846	5.5863	6.69597e-15	5.31311	0.000489525	2.63706	0.0231192	6.04526	3.99411e-08	5.7048	0.000238682	5.40577	0.05501	5.39214	3.97604e-09	5.01752
ENSMODG00000001928	MOB3C	MOB kinase activator 3C [Source:HGNC Symbol;Acc:29800]	1210	700	1967	481	574	511	213	401	498	0.000223791	1.93501	0.0432764	1.96047	7.26625e-05	1.58389	0.000489525	5.81488	0.0613936	2.26844	0.00516074	1.93463	0.000238682	2.12175	0.151508	2.07064	0.000606158	1.61946
ENSMODG00000001937	TC2N	tandem C2 domains nuclear [Source:HGNC Symbol;Acc:19859]	32610	49032	56606	3463	1890	2627	538	2074	2003	0.000223791	4.77187	6.74611e-14	4.77691	2.28224e-34	4.44757	0.000489525	2.27649	3.487e-11	5.41425	8.08111e-12	5.05587	0.000238682	5.07359	3.66741e-11	5.08019	1.76115e-31	4.66329
ENSMODG00000001980	ERBB3	v-erb-b2 avian erythroblastic leukemia viral oncogene homolog 3 [Source:HGNC Symbol;Acc:3431]	6685	10433	7428	3911	2216	4812	3484	3248	2326	0.000223791	1.79917	2.71357e-05	1.81079	0.000136938	1.47263	0.00126175	5.41035	0.0322176	1.77126	0.00705981	1.62179	0.000238682	2.09945	1.55934e-05	2.08766	5.70804e-06	1.68808
ENSMODG00000002048	DENND1C	DENN/MADD domain containing 1C [Source:HGNC Symbol;Acc:26225]	1740	1395	2230	692	694	739	199	450	529	0.222069	2.01905	6.80867e-06	1.98274	2.80116e-07	1.62375	0.000489525	1.75497	0.00133485	2.65921	0.000208273	2.32768	0.193813	2.46332	7.55805e-06	2.49079	6.15906e-10	2.06203
ENSMODG00000002078	C12orf45	chromosome 12 open reading frame 45 [Source:HGNC Symbol;Acc:28628]	454	695	964	508	310	365	282	291	300	0.000223791	1.53805	0.0271981	1.50316	0.00438057	1.16851	0.529659	2.70256	0.0679476	1.66182	0.0395959	1.44391	0.000238682	1.83066	0.0185123	1.91843	0.000631681	1.49468
ENSMODG00000002097	IL10	interleukin 10 [Source:HGNC Symbol;Acc:5962]	1159	458	554	0	2	0	0	1	3	0.340764	9.93576	2.08515e-13	10.6645	7.30932e-42	10.0996	0.000894162	1.66013	3.82487e-11	9.64365	2.85948e-19	9.08196	0.148913	8.34905	6.50756e-08	8.99061	1.6082e-24	8.38757
ENSMODG00000002104	SLC41A2	solute carrier family 41 (magnesium transporter) member 2 [Source:HGNC Symbol;Acc:31045]	6609	20762	20747	1855	1554	1319	953	1185	1077	0.000223791	4.00746	0.000380397	4.01062	9.97191e-17	3.69148	0.0139574	8.94359	0.000661426	4.30791	1.42318e-09	4.08652	0.000238682	4.39003	0.00125348	4.43193	9.39198e-14	4.0206
ENSMODG00000002141	PIGR	polymeric immunoglobulin receptor [Source:HGNC Symbol;Acc:8968]	34154	41372	9784	1273	1511	728	3235	933	942	0.000223791	5.23343	5.14802e-05	5.22056	4.03485e-20	4.94398	0.000489525	4.29458	0.00119486	4.23327	1.73726e-07	4.27266	0.000238682	5.46799	0.00047369	5.41049	3.97576e-16	5.03913
ENSMODG00000002150	TXNRD1	thioredoxin reductase 1 [Source:HGNC Symbol;Acc:12437]	6470	6860	7266	2265	2678	1830	2574	2303	2047	0.000223791	2.23672	1.56174e-07	2.24576	5.00763e-11	1.91474	0.000489525	4.25036	0.0192127	1.91573	0.00186663	1.74178	0.000238682	2.22435	2.99839e-08	2.23114	3.78016e-09	1.81747
ENSMODG00000002167	LGMN	legumain [Source:HGNC Symbol;Acc:9472]	14892	19086	10098	10797	6597	5791	3867	5852	5742	0.000223791	1.55664	0.000664557	1.5704	0.000253438	1.28429	0.000489525	1.91332	0.0233815	1.91472	0.00682267	1.68109	0.000238682	1.88617	0.00056088	1.91267	5.5867e-05	1.52344
ENSMODG00000002174	40602	membrane-associated ring finger (C3HC4) 1 E3 ubiquitin protein ligase [Source:HGNC Symbol;Acc:26077]	1628	1122	1440	484	451	348	51	438	646	0.000223791	2.3428	9.9449e-08	2.34894	3.9544e-11	2.01549	0.00255988	1.90888	0.00548539	2.42777	0.0281558	2.01225	0.000238682	1.92704	1.09996e-05	1.88935	7.67626e-06	1.47137
ENSMODG00000002186	GABARAPL2	GABA(A) receptor-associated protein-like 2 [Source:HGNC Symbol;Acc:13291]	3268	2148	3095	1359	1134	1208	1614	1152	895	0.000223791	1.79897	2.33428e-05	1.84479	3.29838e-07	1.49797	0.000489525	2.41074	0.0732901	1.51747	0.0237709	1.37846	0.000238682	2.01354	1.37966e-05	2.01884	1.70607e-06	1.59253
ENSMODG00000002207	USP50	ubiquitin specific peptidase 50 [Source:HGNC Symbol;Acc:20079]	129	150	141	80	47	27	25	58	50	0.000223791	2.02746	0.000283479	2.10641	0.000911647	1.81137	0.000894162	1.52266	0.0382693	2.11206	0.0569011	1.81126	0.00044651	1.80484	0.00139314	2.10602	0.00277586	1.69774
ENSMODG00000002265	TAT	tyrosine aminotransferase [Source:HGNC Symbol;Acc:11573]	4560	2992	7635	2	2	1	5	1	3	0.0666053	11.1724	1.34855e-15	12.2293	3.5394e-83	11.757	0.000489525	1.97922	7.1048e-13	10.9755	8.61882e-36	10.8168	0.148913	10.8382	1.04009e-11	Infinite	1.85197e-56	14.3745
ENSMODG00000002281	MARVELD3	MARVEL domain containing 3 [Source:HGNC Symbol;Acc:30525]	678	508	793	131	135	192	345	87	103	0.000223791	2.7306	2.47337e-09	2.75275	3.0121e-09	2.37991	0.00597137	9.92229	0.00708986	2.08222	0.00917307	2.07132	0.000238682	3.29235	7.01543e-08	3.39204	1.45618e-11	2.95989
ENSMODG00000002291	SH2D3A	SH2 domain containing 3A [Source:HGNC Symbol;Acc:16885]	800	877	787	155	202	362	331	254	235	0.000223791	2.25544	9.2642e-08	2.40606	4.92277e-06	2.03149	0.00160717	2.0477	0.0218143	1.90833	0.00508247	1.76166	0.000238682	2.22583	1.58645e-07	2.2164	9.55955e-08	1.80658
ENSMODG00000002293	IL1R2	interleukin 1 receptor type II [Source:HGNC Symbol;Acc:5994]	9388	10390	7967	985	341	411	285	598	367	0.000223791	4.60336	5.24649e-25	4.65726	5.37435e-29	4.37332	0.0323175	1.61444	8.52464e-10	4.89371	7.05938e-14	4.62954	0.000238682	4.74363	4.11466e-27	4.69914	1.9987e-27	4.29521
ENSMODG00000002333	ABHD6	abhydrolase domain containing 6 [Source:HGNC Symbol;Acc:21398]	50	68	179	14	8	6	3	3	16	0.000223791	3.74204	0.0216004	4.09407	3.92803e-07	3.7267	0.000489525	4.83176	0.048931	4.27505	0.00117286	3.8812	0.000643336	3.62389	0.09534	3.46376	0.00138241	2.98837
ENSMODG00000002340	STAB2	stabilin 2 [Source:HGNC Symbol;Acc:18629]	679	520	862	18	39	26	19	46	83	0.000223791	4.84499	1.51529e-17	5.26807	8.07551e-25	4.90233	0.000489525	3.79442	2.56208e-07	4.2984	6.83619e-07	3.93518	0.000238682	3.71904	1.39432e-09	4.313	2.94527e-17	3.87587
ENSMODG00000002379	SERPINA10	serpin peptidase inhibitor clade A (alpha-1 antiproteinase antitrypsin) member 10 [Source:HGNC Symbol;Acc:15996]	162	661	631	33	11	23	11	17	35	0.000223791	4.67935	0.000206357	5.11698	5.1473e-13	4.79188	0.000489525	3.98431	0.0011355	5.01095	7.42174e-07	4.7008	0.000238682	4.61817	0.0058934	4.57519	1.00395e-07	4.15628
ENSMODG00000002380	PAH	phenylalanine hydroxylase [Source:HGNC Symbol;Acc:8582]	867	286	576	34	7	4	0	3	6	0.000223791	5.554	1.18422e-07	5.93783	2.09103e-16	5.62963	0.000489525	4.8276	1.42273e-09	8.15342	1.03165e-13	7.6461	0.0122441	6.6021	4.99901e-07	8.07021	1.13895e-19	7.51413
ENSMODG00000002434	SLC9A2	solute carrier family 9 subfamily A (NHE2 cation proton antiporter 2) member 2 [Source:HGNC Symbol;Acc:11072]	2836	1902	1636	280	190	322	1226	251	110	0.000223791	3.61532	1.84162e-14	3.63968	1.25555e-19	3.29458	0.155692	7.19743	0.00324717	2.11638	0.015828	2.20291	0.000238682	4.05077	1.34026e-12	4.0937	3.21131e-16	3.68183
ENSMODG00000002439	INADL	InaD-like (Drosophila) [Source:HGNC Symbol;Acc:28881]	3102	2869	2818	1519	1689	1908	1520	1405	1156	0.000223791	1.41257	0.00139843	1.41501	0.000690857	1.06533	0.00255988	2.09805	0.100761	1.4443	0.0314544	1.27289	0.000238682	1.74476	2.34857e-05	1.73909	2.22089e-05	1.32873
ENSMODG00000002543	KLHDC7A	kelch domain containing 7A [Source:HGNC Symbol;Acc:26791]	364	446	378	133	52	107	38	93	33	0.000223791	2.6828	3.62074e-08	2.67843	4.52791e-07	2.35475	0.00752676	1.43786	0.000107026	3.27975	0.000229493	3.0118	0.000238682	3.24316	3.13013e-09	3.11488	1.75361e-06	2.70132
ENSMODG00000002564	CHPT1	choline phosphotransferase 1 [Source:HGNC Symbol;Acc:17852]	657	600	373	309	149	239	32	247	214	0.000223791	1.81277	6.36952e-05	1.86519	0.000277396	1.55206	0.000489525	3.29513	0.0136183	2.24298	0.0534747	1.86432	0.000238682	1.74222	0.00140438	1.98461	0.000758736	1.58884
ENSMODG00000002574	unknown		3235	2421	1459	53	34	63	20	39	22	0.000223791	6.1179	1.49191e-16	6.19413	4.56226e-40	5.8576	0.000489525	2.19979	1.28865e-15	6.85267	1.12014e-21	6.60115	0.000238682	6.84576	3.38644e-12	6.90011	4.92113e-33	6.4893
ENSMODG00000002632	GNE	glucosamine (UDP-N-acetyl)-2-epimerase/N-acetylmannosamine kinase [Source:HGNC Symbol;Acc:23657]	3402	6647	5287	1546	1484	1732	1651	1536	1497	0.000223791	2.3202	4.12612e-05	2.33315	1.51506e-08	1.99986	0.000489525	6.811	0.0111982	2.06982	0.0014898	1.89614	0.000238682	2.3239	0.000575137	2.34766	3.90231e-07	1.94628
ENSMODG00000002652	unknown	Uncharacterized protein [Source:UniProtKB/TrEMBL;Acc:F7DI83]	52	72	32	18	8	20	4	14	14	0.00179633	2.01746	0.00247634	2.39879	0.00321554	2.07232	0.000489525	2.06357	0.0268011	2.76568	0.0294673	2.43571	0.00297893	2.10307	0.00588164	2.98328	0.000775642	2.55316
ENSMODG00000002719	SLC12A1	solute carrier family 12 (sodium/potassium/chloride transporter) member 1 [Source:HGNC Symbol;Acc:10910]	338	2640	2238	88	8	13	1	18	19	0.000223791	6.14867	0.000461394	6.29103	8.48192e-11	6.05145	0.00570812	2.35377	0.0002722	7.68128	1.86005e-10	7.26159	0.000238682	6.70263	0.00064978	7.43843	2.31714e-15	7.01087
ENSMODG00000002730	SLC30A1	solute carrier family 30 (zinc transporter) member 1 [Source:HGNC Symbol;Acc:11012]	12945	6924	3736	2193	2701	3379	950	2218	2347	0.000223791	2.10751	0.0349346	2.12009	6.78539e-05	1.77108	0.000489525	7.21931	0.0420263	2.53161	0.00172236	2.23183	0.000238682	2.31307	0.0612026	2.32035	5.81923e-05	1.92289
ENSMODG00000002757	PADI2	peptidyl arginine deiminase type II [Source:HGNC Symbol;Acc:18341]	5760	520	8837	415	172	132	46	114	107	0.000223791	5.03974	0.019885	5.0772	1.29702e-09	4.73213	0.000489525	2.52073	0.0170776	6.30472	4.88999e-09	5.92819	0.000238682	5.95005	0.0312841	5.94766	1.93431e-08	5.47099
ENSMODG00000002760	KLF9	Kruppel-like factor 9 [Source:HGNC Symbol;Acc:1123]	120	184	186	93	74	64	55	61	39	0.000223791	1.61089	0.00194817	1.7396	0.00571664	1.41685	0.000489525	6.1187	0.0338729	2.01919	0.0407712	1.83263	0.000238682	2.22647	0.00341659	2.06871	0.0118295	1.66032
ENSMODG00000002784	DAO	D-amino-acid oxidase [Source:HGNC Symbol;Acc:2671]	32	13	27	4	0	0	0	1	0	1	5.10077	0.000262362	4.87675	7.61656e-06	4.38083	0.00255988	2.04776	0.00122229	6.7382	8.2356e-05	5.83305	1	5.36613	0.00687277	Infinite	0.000246265	6.55993
ENSMODG00000002796	VAV3	vav 3 guanine nucleotide exchange factor [Source:HGNC Symbol;Acc:12659]	4687	3648	4394	577	492	560	1249	682	1004	0.000223791	3.57872	1.69291e-16	3.60753	1.7432e-28	3.26248	1	5.96514	0.00172789	2.42566	5.34845e-05	2.28415	0.000238682	2.85277	1.86985e-12	2.90501	2.18393e-13	2.48734
ENSMODG00000002815	unknown	Uncharacterized protein [Source:UniProtKB/TrEMBL;Acc:F6Y317]	2799	1358	1916	975	59	121	60	126	44	0.000223791	3.03617	7.70597e-06	3.07944	0.000242111	2.83653	0.000489525	2.40649	2.60059e-10	5.11917	7.42343e-13	4.85385	0.000238682	5.02562	2.50252e-10	5.33018	3.05324e-19	4.89859
ENSMODG00000002842	SEMA6D	sema domain transmembrane domain (TM) and cytoplasmic domain (semaphorin) 6D [Source:HGNC Symbol;Acc:16770]	3386	2096	2070	419	632	679	449	833	707	0.000223791	2.73069	9.28773e-10	2.74593	5.41124e-11	2.38456	0.000489525	5.00864	0.00427347	2.34102	0.000620463	2.06561	0.000238682	2.23233	1.13418e-06	2.31015	3.71578e-08	1.89789
ENSMODG00000002844	unknown	Uncharacterized protein [Source:UniProtKB/TrEMBL;Acc:F7EIQ6]	15632	15769	15593	3474	1735	1661	1114	2329	2522	0.000223791	3.37519	2.19427e-15	3.43114	1.08441e-22	3.12985	0.000489525	2.31283	1.45001e-05	3.43041	2.33506e-07	3.12934	0.000238682	3.20003	1.88559e-15	3.24481	1.44888e-19	2.8335
ENSMODG00000002863	FICD	FIC domain containing [Source:HGNC Symbol;Acc:18416]	680	790	1015	446	496	421	320	378	380	0.000223791	1.51271	0.00110296	1.51445	0.00099382	1.16965	0.000489525	3.36932	0.0817845	1.59964	0.0386318	1.36684	0.000238682	1.70907	0.000325907	1.63757	0.00113622	1.21589
ENSMODG00000002876	SH3RF1	SH3 domain containing ring finger 1 [Source:HGNC Symbol;Acc:17650]	1367	1350	2382	181	202	422	281	315	257	0.000223791	3.28274	1.86087e-05	3.30916	1.49995e-10	2.90749	0.000489525	1.60478	0.000276004	2.96018	1.92659e-06	2.7368	0.000238682	3.12872	0.000426682	3.15317	1.88826e-12	2.7188
ENSMODG00000002930	FRMPD1	FERM and PDZ domain containing 1 [Source:HGNC Symbol;Acc:29159]	362	121	230	24	92	92	65	58	63	0.00607739	2.27812	0.00744027	2.38541	0.00386057	1.98424	0.000489525	2.94078	0.0185625	2.28167	0.0170294	2.07342	0.00516164	2.49783	0.016494	2.44512	0.00100363	2.01086
ENSMODG00000002931	SLC6A9	solute carrier family 6 (neurotransmitter transporter glycine) member 9 [Source:HGNC Symbol;Acc:11056]	3151	1467	4485	386	413	424	335	448	296	0.000223791	3.51409	0.00124053	3.54691	1.75178e-15	3.16691	0.054778	2.21258	0.00457134	3.4663	3.77167e-07	3.21363	0.000238682	3.54851	0.00740112	3.6149	7.13631e-11	3.16429
ENSMODG00000002944	CLSTN1	calsyntenin 1 [Source:HGNC Symbol;Acc:17447]	31392	17966	27264	4054	3696	4687	5480	4533	3099	0.000223791	3.22305	9.62824e-12	3.26091	1.97444e-19	2.8991	0.000489525	3.44266	0.000177515	2.85804	2.566e-06	2.70193	0.000238682	3.26053	1.02049e-08	3.34051	3.51116e-15	2.91284
ENSMODG00000002962	CBLN3	cerebellin 3 precursor [Source:HGNC Symbol;Acc:20146]	78	123	78	66	36	53	14	37	14	0.00316511	1.40856	0.0216208	1.49619	0.0482625	1.18278	0.000489525	2.82617	0.0161604	2.53286	0.0269744	2.2618	0.000238682	2.45794	0.000953538	2.55788	0.00239328	2.14284
ENSMODG00000002966	HNF1A	HNF1 homeobox A [Source:HGNC Symbol;Acc:11621]	202	199	158	13	11	17	16	4	4	0.000223791	3.99923	8.56382e-14	4.40279	4.8609e-13	4.05394	0.00255988	2.58041	1.32379e-07	4.71358	1.98131e-06	4.71007	0.00487445	5.38888	7.12088e-16	8.11835	1.08811e-15	7.38217
ENSMODG00000002970	ANKH	ANKH inorganic pyrophosphate transport regulator [Source:HGNC Symbol;Acc:15492]	3988	2031	3653	581	396	367	782	332	438	0.000223791	3.47728	1.7602e-08	3.49668	7.57447e-22	3.15932	0.000489525	4.46882	0.000123468	2.90503	4.76872e-06	2.80174	0.000238682	3.64187	1.90943e-06	3.65355	4.08203e-17	3.2218
ENSMODG00000002974	ATP6V0B	ATPase H+ transporting lysosomal 21kDa V0 subunit b [Source:HGNC Symbol;Acc:861]	1177	890	1126	254	215	268	481	226	180	0.000223791	2.74411	7.32942e-10	2.75658	5.87121e-13	2.40587	0.000489525	2.90417	0.00729292	2.0918	0.00201159	2.02311	0.000238682	2.90977	8.74533e-12	3.06918	1.8475e-13	2.64817
ENSMODG00000003009	THOC7	THO complex 7 homolog (Drosophila) [Source:HGNC Symbol;Acc:29874]	4223	2806	5217	1955	1411	1084	646	1004	1393	0.000223791	2.08692	0.000162664	2.11758	1.72639e-08	1.78466	0.000894162	2.08181	0.00287329	2.45352	0.000487154	2.14916	0.000238682	2.29947	0.00143406	2.32286	1.95343e-07	1.88929
ENSMODG00000003028	IGFBPL1	insulin-like growth factor binding protein-like 1 [Source:HGNC Symbol;Acc:20081]	174	222	176	22	40	4	0	6	16	0.000223791	3.50739	3.58122e-11	3.74933	9.56886e-07	3.44962	0.000489525	2.42096	5.96423e-08	5.27707	2.98472e-05	4.82906	0.000238682	4.24738	2.35168e-12	5.20716	2.74599e-10	4.75593
ENSMODG00000003044	SPIC	Spi-C transcription factor (Spi-1/PU.1 related) [Source:HGNC Symbol;Acc:29549]	108	25	22	1	1	0	0	6	5	0.335803	5.97523	0.00977058	6.89294	1.12575e-08	6.29864	0.00160717	4.84301	0.134465	4.35394	0.00498507	3.87293	0.00759826	3.50352	0.043326	Infinite	3.29911e-05	7.7502
ENSMODG00000003046	MFAP3L	microfibrillar-associated protein 3-like [Source:HGNC Symbol;Acc:29083]	1065	1223	1629	77	58	60	194	45	43	0.000223791	4.95199	2.3158e-18	4.98439	7.9844e-36	4.64422	0.0330092	4.09893	1.45283e-07	3.97365	2.21459e-07	3.99275	0.000238682	5.37019	1.0053e-13	5.63382	8.41613e-32	5.19965
ENSMODG00000003053	unknown	Uncharacterized protein [Source:UniProtKB/TrEMBL;Acc:F6PP12]	1628	4619	3999	12	4	16	4	4	8	0.000223791	8.21411	7.25399e-13	8.9838	1.04068e-45	8.62982	0.000489525	3.94744	1.11744e-12	9.75156	1.48171e-28	9.47422	0.000643336	8.77304	2.81802e-10	9.7414	1.01984e-37	9.2758
ENSMODG00000003059	SLC25A33	solute carrier family 25 (pyrimidine nucleotide carrier) member 33 [Source:HGNC Symbol;Acc:29681]	1707	2676	3265	505	472	340	150	372	595	0.000223791	3.18225	1.37187e-06	3.19518	9.27835e-17	2.86758	0.000489525	8.78766	6.02414e-05	3.27665	3.00078e-05	2.93081	0.000238682	2.97048	0.000511282	3.03564	9.18807e-10	2.61474
ENSMODG00000003098	SH3TC1	SH3 domain and tetratricopeptide repeats 1 [Source:HGNC Symbol;Acc:26009]	2257	1472	1390	883	707	593	246	778	989	0.000223791	1.85904	2.07356e-05	1.86522	8.22446e-07	1.54447	0.000489525	3.26153	0.0457286	1.82924	0.0456183	1.48122	0.000238682	1.49062	0.000920256	1.40563	0.00396505	0.994801
ENSMODG00000003102	unknown	Uncharacterized protein [Source:UniProtKB/TrEMBL;Acc:F6PIH6]	12066	27358	31945	2492	1576	1682	627	1610	1493	0.000223791	4.26845	1.6938e-05	4.30166	2.15281e-22	3.97831	0.000489525	1.80951	2.65517e-05	4.74135	4.41005e-10	4.42075	0.000238682	4.45909	0.0001963	4.52545	2.7968e-17	4.10783
ENSMODG00000003136	IFI30	interferon gamma-inducible protein 30 [Source:HGNC Symbol;Acc:5398]	5455	5745	6010	683	819	555	1394	540	527	0.000223791	3.70104	2.49946e-17	3.70518	1.35509e-28	3.37426	0.000489525	4.67284	4.56294e-05	3.03938	1.51231e-06	2.99433	0.000238682	4.00105	1.06504e-20	3.98628	9.14531e-28	3.57185
ENSMODG00000003153	MAGI1	membrane associated guanylate kinase WW and PDZ domain containing 1 [Source:HGNC Symbol;Acc:946]	4109	5519	5075	2548	2052	1882	1107	1907	1848	0.000223791	1.83216	2.51982e-05	1.83082	2.85016e-07	1.51048	0.000489525	3.05667	0.0174278	2.02735	0.00346955	1.75907	0.000238682	1.9476	1.26015e-06	1.9679	1.6173e-06	1.56078
ENSMODG00000003267	DCXR	dicarbonyl/L-xylulose reductase [Source:HGNC Symbol;Acc:18985]	637	507	502	227	169	158	7	220	123	0.000223791	2.22143	2.02812e-06	2.21313	2.96103e-07	1.88967	0.000489525	2.0233	0.00153387	2.78833	0.0375682	2.35813	0.000238682	2.1289	2.18253e-06	2.23268	2.69897e-05	1.81674
ENSMODG00000003284	CDH3	cadherin 3 type 1 P-cadherin (placental) [Source:HGNC Symbol;Acc:1762]	6872	4091	3630	2129	2329	1913	846	1652	1570	0.000223791	1.81053	0.000277637	1.8206	5.09739e-06	1.4874	0.000489525	2.77013	0.00593994	2.26677	0.00145071	1.98187	0.000238682	2.22732	0.000617899	2.11612	1.78916e-06	1.70524
ENSMODG00000003290	ADRA2C	adrenoceptor alpha 2C [Source:HGNC Symbol;Acc:283]	5150	2489	4275	109	136	111	74	119	92	0.000223791	5.67201	3.70503e-15	5.69815	1.26933e-45	5.34089	0.000489525	2.26064	1.55718e-12	5.78936	1.92551e-18	5.51955	0.000238682	5.78657	4.89813e-11	6.00126	7.55733e-35	5.56796
ENSMODG00000003302	EPB41L4B	erythrocyte membrane protein band 4.1 like 4B [Source:HGNC Symbol;Acc:19818]	2565	1570	1971	923	545	750	784	690	596	0.000223791	2.10047	1.41064e-06	2.10467	2.94914e-08	1.76659	0.000489525	5.77943	0.0213006	1.89106	0.00268964	1.71506	0.000238682	2.16749	4.38183e-07	2.13564	2.18857e-07	1.71625
ENSMODG00000003318	TACSTD2	tumor-associated calcium signal transducer 2 [Source:HGNC Symbol;Acc:11530]	14019	8822	9881	2932	2864	2347	5146	1946	1550	0.000223791	2.62309	4.98696e-10	2.64095	2.67027e-15	2.30682	0.000489525	1.87372	0.00425241	2.12816	0.00168953	2.09805	0.000238682	3.17726	1.99554e-14	3.18317	1.36465e-16	2.7662
ENSMODG00000003389	ABCC2	ATP-binding cassette sub-family C (CFTR/MRP) member 2 [Source:HGNC Symbol;Acc:53]	3028	1682	2204	348	407	183	261	275	334	0.000223791	3.68824	3.23674e-12	3.51662	1.69601e-18	3.1927	0.000489525	2.12616	1.69886e-05	3.36653	2.36202e-08	3.1357	0.000238682	3.59824	1.27141e-09	3.41785	5.74848e-17	2.99675
ENSMODG00000003429	TMEM82	transmembrane protein 82 [Source:HGNC Symbol;Acc:32350]	77	37	87	47	11	16	6	17	6	0.0014707	1.79586	0.00882729	2.11887	0.0123186	1.79581	0.010151	3.49203	0.00407969	3.23759	0.00647941	2.90629	0.00152719	2.67042	0.0151899	2.94021	0.00265231	2.47231
ENSMODG00000003436	ARL6IP5	ADP-ribosylation-like factor 6 interacting protein 5 [Source:HGNC Symbol;Acc:16937]	7347	4324	7880	2566	2153	2049	2277	2118	1875	0.000223791	2.16386	2.92626e-05	2.1785	1.49547e-09	1.82929	0.00160717	2.68696	0.0147506	1.98996	0.00196042	1.79113	0.000238682	2.26151	0.000276702	2.23317	1.43902e-07	1.8014
ENSMODG00000003455	PGPEP1	pyroglutamyl-peptidase I [Source:HGNC Symbol;Acc:13568]	2963	2233	5091	1714	968	1132	539	1177	1002	0.000223791	2.12481	0.0159456	2.09943	1.01807e-06	1.75182	0.000489525	1.9795	0.0218603	2.38214	0.00154007	2.05784	0.000238682	2.25942	0.0365678	2.21471	4.96605e-06	1.77359
ENSMODG00000003469	DOK7	docking protein 7 [Source:HGNC Symbol;Acc:26594]	277	184	189	85	168	149	8	87	107	0.00113524	1.30227	0.0130573	1.31187	0.0891503	0.950312	0.000489525	2.40829	0.0246544	2.22593	0.126476	1.81185	0.000238682	1.72772	0.00347906	1.73051	0.0145813	1.31442
ENSMODG00000003529	NKX2-3	NK2 homeobox 3 [Source:HGNC Symbol;Acc:7836]	30	14	58	0	0	0	0	0	0	0.000223791	Infinite	0.000193326	Infinite	5.95344e-09	8.23958	0.00346218	2.21497	0.00114997	Infinite	7.67224e-06	8.157	0.000238682	Infinite	0.0944744	Infinite	0.000669629	6.95616
ENSMODG00000003535	SDS	serine dehydratase [Source:HGNC Symbol;Acc:10691]	34	8	31	1	5	5	1	4	3	0.015557	3.03567	0.00810877	3.34696	0.00173047	2.91983	0.000489525	Infinite	0.0312335	3.68227	0.0119738	3.24773	0.0260181	2.81627	0.108529	3.62209	0.035614	3.06977
ENSMODG00000003537	LYPD6B	LY6/PLAUR domain containing 6B [Source:HGNC Symbol;Acc:27018]	1945	1177	1424	171	120	203	146	184	167	0.000223791	3.75717	2.20748e-17	3.83809	2.38608e-21	3.48162	0.036004	3.09538	5.72045e-06	3.57276	6.76128e-09	3.33886	0.000238682	3.5926	3.93287e-12	3.51177	8.04212e-17	3.09299
ENSMODG00000003626	HPGD	hydroxyprostaglandin dehydrogenase 15-(NAD) [Source:HGNC Symbol;Acc:5154]	56254	36171	41522	14589	6835	6549	15464	6381	5254	0.000223791	2.90871	9.03167e-12	2.91196	7.76861e-15	2.60786	0.000489525	3.50259	0.00062697	2.52723	0.00010177	2.48069	0.000238682	3.50012	1.34868e-17	3.4856	9.87309e-20	3.06812
ENSMODG00000003696	FMO2	flavin containing monooxygenase 2 (non-functional) [Source:HGNC Symbol;Acc:3770]	243	735	480	215	112	240	64	214	128	0.000223791	1.96876	0.0301611	2.01702	0.00185603	1.6914	0.00286728	2.51947	0.0430754	2.32312	0.0223819	2.01896	0.000238682	2.16143	0.0466398	2.00781	0.00608493	1.60884
ENSMODG00000003763	unknown	Uncharacterized protein [Source:UniProtKB/TrEMBL;Acc:F7AAL9]	2953	1848	2701	1829	625	726	104	534	923	0.000223791	1.8858	1.90743e-05	1.90221	2.83613e-05	1.59844	0.000489525	2.39417	0.000838948	2.79532	0.00362775	2.39265	0.000238682	2.33998	1.74811e-07	2.31141	4.34402e-07	1.88929
ENSMODG00000003768	unknown	Uncharacterized protein [Source:UniProtKB/TrEMBL;Acc:F7AAI5]	103	1961	2285	1	1	1	1	3	1	0.106775	10.2189	1.27206e-05	11.1729	7.84418e-19	10.6578	0.000489525	2.77447	0.000181697	10.2408	4.49879e-13	9.8427	0.0306109	9.55668	0.000887739	10.1558	4.87188e-11	9.56148
ENSMODG00000003819	MAPK4	mitogen-activated protein kinase 4 [Source:HGNC Symbol;Acc:6878]	1214	1292	1713	150	309	164	98	154	213	0.000223791	3.38821	3.7562e-14	3.3963	1.55765e-14	3.04636	0.0202257	9.57888	6.52203e-06	3.62861	8.76479e-08	3.33417	0.000238682	3.50689	1.35594e-14	3.69162	8.99235e-19	3.26971
ENSMODG00000003875	GRTP1	growth hormone regulated TBC protein 1 [Source:HGNC Symbol;Acc:20310]	789	907	1974	163	81	111	239	81	79	0.000223791	3.99617	0.00147586	4.04652	1.03752e-16	3.69551	0.000489525	3.62132	0.0105109	3.43968	4.44112e-06	3.38453	0.000238682	4.51013	0.00647085	4.70184	2.28047e-15	4.25135
ENSMODG00000003881	KANK3	KN motif and ankyrin repeat domains 3 [Source:HGNC Symbol;Acc:24796]	2207	1226	1114	850	877	728	191	847	703	0.000223791	1.52926	0.00534674	1.51431	0.000706414	1.18231	0.000489525	3.42002	0.0402307	1.87015	0.0531893	1.51159	0.000238682	1.52123	0.0290865	1.44757	0.00771451	1.03856
ENSMODG00000003893	unknown	Uncharacterized protein [Source:UniProtKB/TrEMBL;Acc:F7D883]	6506	5543	10729	920	1127	2286	727	1599	1237	0.000223791	3.01523	0.000114315	3.03835	4.07769e-09	2.63029	0.000489525	1.88068	0.000360857	3.13265	6.17667e-06	2.8178	0.000238682	2.96801	0.000705741	3.02038	2.86873e-12	2.58468
ENSMODG00000003894	LAMP1	lysosomal-associated membrane protein 1 [Source:HGNC Symbol;Acc:6499]	18156	16328	17568	8117	5877	7681	5880	6426	6083	0.000223791	1.90272	8.66673e-06	1.90815	4.92368e-08	1.56812	0.000489525	3.10965	0.0248048	1.8716	0.00297774	1.66121	0.000238682	2.02719	4.33175e-07	2.0108	1.17254e-07	1.59656
ENSMODG00000003903	NOS3	nitric oxide synthase 3 (endothelial cell) [Source:HGNC Symbol;Acc:7876]	549	404	392	128	154	204	112	149	126	0.000223791	2.07486	8.91657e-06	2.09479	5.92377e-05	1.73439	0.00255988	1.86684	0.0114887	2.17829	0.00735919	1.94843	0.000238682	2.18185	7.81845e-06	2.2023	2.69737e-05	1.7864
ENSMODG00000003904	RNF130	ring finger protein 130 [Source:HGNC Symbol;Acc:18280]	6308	3393	3486	1781	1031	1443	859	1166	702	0.000223791	2.23853	7.35118e-05	2.26787	1.11389e-08	1.93527	0.0221258	2.17454	0.000765895	2.63271	4.71486e-05	2.41765	0.000238682	2.75231	2.48544e-06	2.75928	4.30814e-09	2.34465
ENSMODG00000003909	FAM151A	family with sequence similarity 151 member A [Source:HGNC Symbol;Acc:25032]	131	22	135	1	0	0	0	11	20	0.206851	8.04484	2.54364e-05	8.88428	1.56343e-11	7.96735	0.000489525	2.61877	0.0420263	3.79797	0.0205186	3.3	0.000238682	3.14905	0.057469	3.19628	0.00342389	2.72636
ENSMODG00000003919	FERMT1	fermitin family member 1 [Source:HGNC Symbol;Acc:15889]	8343	7384	14190	1790	1072	1435	534	1073	1430	0.000223791	3.44516	2.67434e-05	3.46329	1.4512e-19	3.11114	0.00160717	3.74521	5.58115e-05	3.77578	1.09993e-07	3.44244	0.000238682	3.55195	0.000416202	3.57738	5.99816e-16	3.14135
ENSMODG00000003966	KIF12	kinesin family member 12 [Source:HGNC Symbol;Acc:21495]	508	414	128	27	21	75	1	7	26	0.000223791	3.6476	0.0009343	3.69998	3.26595e-06	3.33382	0.000489525	3.76111	8.43489e-05	5.47892	2.16872e-05	5.07991	0.000238682	4.5872	0.000344614	4.7597	1.19336e-07	4.35834
ENSMODG00000003980	unknown	Uncharacterized protein [Source:UniProtKB/TrEMBL;Acc:F7F905]	393	444	486	142	103	67	259	72	83	0.000223791	2.64198	1.24128e-08	2.73992	5.40455e-09	2.42868	0.000489525	5.09441	0.0190689	1.88076	0.0266741	1.87057	0.000238682	2.9952	1.19187e-10	3.32028	2.27729e-10	2.89876
ENSMODG00000003982	ADORA2A	adenosine A2a receptor [Source:HGNC Symbol;Acc:263]	102	37	75	12	16	18	7	11	17	0.000422298	2.73768	0.000655761	2.84496	0.000185143	2.46648	0.00160717	1.93807	0.00593145	3.05084	0.0078485	2.72763	0.000643336	2.81135	0.00779435	2.4827	0.00592791	2.0459
ENSMODG00000003995	CPT1A	carnitine palmitoyltransferase 1A (liver) [Source:HGNC Symbol;Acc:2328]	4604	3551	2637	2529	1268	1843	2233	1559	1232	0.000223791	1.57815	0.000313536	1.57616	0.000231979	1.2606	0.00160717	2.97703	0.101488	1.38823	0.0459204	1.27308	0.000238682	1.90855	7.03726e-05	1.84884	5.19592e-05	1.44474
ENSMODG00000003997	SUCO	SUN domain containing ossification factor [Source:HGNC Symbol;Acc:1240]	5884	11062	13544	2958	2807	3236	1500	3227	3584	0.000223791	2.414	0.00151232	2.41633	1.80948e-08	2.06634	0.00286728	1.38924	0.00777187	2.34943	0.00254017	2.03636	0.000238682	2.15587	0.0203348	2.17502	2.39626e-05	1.75572
ENSMODG00000004015	F7	coagulation factor VII (serum prothrombin conversion accelerator) [Source:HGNC Symbol;Acc:3544]	16	17	32	5	6	2	0	0	4	0.011643	2.27488	0.0154358	2.98188	0.00107885	2.60582	0.000489525	2.34611	0.0153338	4.62131	0.00437245	4.04687	1	3.32468	0.021982	5.04597	0.00275064	4.28517
ENSMODG00000004126	PRPH	peripherin [Source:HGNC Symbol;Acc:9461]	241	152	306	117	79	70	77	63	65	0.000223791	2.18433	0.00106315	2.05245	0.000461492	1.71157	1	3.91946	0.0183921	2.11666	0.022238	1.92099	0.000238682	2.77944	0.000237599	2.27546	0.000452016	1.84159
ENSMODG00000004165	SNAI3	snail family zinc finger 3 [Source:HGNC Symbol;Acc:18411]	206	160	417	0	0	26	0	55	79	0.0014707	5.65379	4.29976e-05	5.54845	3.596e-05	5.04264	0.000489525	2.6632	0.0336843	3.14454	0.0654121	2.66549	0.000238682	2.61809	0.0178033	2.75475	5.19592e-05	2.30883
ENSMODG00000004191	ATP11A	ATPase class VI type 11A [Source:HGNC Symbol;Acc:13552]	3179	2570	3796	1535	1367	1538	505	1189	1272	0.000223791	1.70209	6.39518e-05	1.75103	3.06746e-06	1.39747	0.00126175	3.21488	0.0122936	2.15509	0.00456291	1.82721	0.000238682	1.87845	4.17939e-06	1.89386	3.47577e-06	1.46925
ENSMODG00000004202	SERPINC1	serpin peptidase inhibitor clade C (antithrombin) member 1 [Source:HGNC Symbol;Acc:775]	82	214	148	17	13	56	32	26	26	0.000223791	2.69419	0.000801241	3.00626	0.000659663	2.62396	0.000489525	2.10724	0.00341758	2.74519	0.0053721	2.59163	0.000238682	2.743	0.00455516	3.48437	3.14415e-05	3.07806
ENSMODG00000004268	FGFR3	fibroblast growth factor receptor 3 [Source:HGNC Symbol;Acc:3690]	7454	4240	3670	1640	2129	2425	1214	1992	1827	0.000223791	1.89809	0.000908668	1.92799	1.98652e-05	1.57207	0.00126175	2.43517	0.0161604	2.0116	0.00470705	1.75086	0.000238682	1.94267	0.00244784	2.00995	1.17189e-05	1.60098
ENSMODG00000004296	CNPY4	canopy FGF signaling regulator 4 [Source:HGNC Symbol;Acc:28631]	8719	6565	8180	3132	2899	2427	1381	2603	2681	0.000223791	2.10275	7.90279e-07	2.11437	9.83012e-11	1.77896	0.000489525	1.98357	0.00666026	2.25479	0.00102659	1.95973	0.000238682	2.1247	1.25992e-07	2.11704	2.9398e-08	1.69801
ENSMODG00000004366	LIMA1	LIM domain and actin binding 1 [Source:HGNC Symbol;Acc:24636]	10860	7849	7633	8103	5365	4783	2212	4260	4906	0.000223791	1.17004	0.00924025	1.1723	0.00523278	0.858402	0.000489525	2.24199	0.0697362	1.65078	0.0385854	1.35494	0.000238682	1.50229	0.000214396	1.48911	0.00079632	1.07832
ENSMODG00000004387	GJB1	gap junction protein beta 1 32kDa [Source:HGNC Symbol;Acc:4283]	1019	539	723	62	18	18	0	21	36	0.0148608	5.10031	8.84741e-17	5.20394	4.70178e-22	4.89655	0.00226155	1.6447	1.94665e-11	5.89137	6.4608e-07	5.43411	0.0306109	5.2958	3.32836e-11	5.2262	1.7912e-19	4.79741
ENSMODG00000004407	SLC7A5	solute carrier family 7 (amino acid transporter light chain L system) member 5 [Source:HGNC Symbol;Acc:11063]	804	595	649	170	181	220	184	221	266	0.000223791	2.44939	6.01928e-08	2.47499	1.6442e-08	2.12026	0.204494	5.89152	0.0203351	2.0038	0.00749845	1.76108	0.000238682	2.06834	1.94987e-05	1.97142	5.92226e-05	1.55763
ENSMODG00000004455	SLC26A1	solute carrier family 26 (anion exchanger) member 1 [Source:HGNC Symbol;Acc:10993]	63	50	130	15	9	12	7	22	12	0.000223791	3.16134	0.00528791	3.42474	4.26292e-06	3.04782	0.000489525	1.99658	0.0322176	3.05093	0.0104012	2.69165	0.00083051	2.48988	0.0624479	2.73036	0.00533804	2.26897
ENSMODG00000004472	F3	coagulation factor III (thromboplastin tissue factor) [Source:HGNC Symbol;Acc:3541]	12546	16270	2135	1130	977	755	1114	645	811	0.000223791	4.02882	0.0100332	4.05349	2.43688e-10	3.78166	0.000489525	2.69834	0.0284001	3.86714	2.64163e-06	3.78754	0.000238682	4.3381	0.0264191	4.34052	9.21172e-08	3.9794
ENSMODG00000004541	PRCP	prolylcarboxypeptidase (angiotensinase C) [Source:HGNC Symbol;Acc:9344]	9664	7308	10356	557	519	375	324	465	454	0.000223791	4.87093	5.8332e-27	4.88205	4.08222e-49	4.54806	0.000489525	3.83531	9.50281e-10	4.86812	1.65689e-15	4.60628	0.000238682	4.85438	1.00451e-22	4.81706	6.09433e-35	4.39123
ENSMODG00000004560	SLC31A2	solute carrier family 31 (copper transporter) member 2 [Source:HGNC Symbol;Acc:11017]	5200	3275	3847	689	490	408	393	466	419	0.000223791	3.5621	1.96565e-16	3.60003	1.82005e-26	3.27855	0.000489525	4.84791	2.64016e-06	3.64072	1.01018e-09	3.41781	0.000238682	3.75825	7.82632e-19	3.86462	7.66031e-23	3.4455
ENSMODG00000004666	CAV3	caveolin 3 [Source:HGNC Symbol;Acc:1529]	23	15	37	1	0	1	1	1	1	0.334761	5.09822	3.24579e-05	5.90525	4.64554e-07	5.26737	0.000489525	3.62239	0.00400728	5.02267	0.000333041	4.62269	0.326457	4.41829	0.0410587	5.30859	0.00147521	4.53205
ENSMODG00000004671	PLEKHJ1	pleckstrin homology domain containing family J member 1 [Source:HGNC Symbol;Acc:18211]	2289	1663	3266	1237	746	925	840	895	884	0.000223791	1.92377	0.00218031	1.97222	1.207e-06	1.62349	0.339993	4.21471	0.0306084	1.84463	0.00663565	1.61328	0.000238682	1.99247	0.0126782	1.95742	2.39477e-05	1.52156
ENSMODG00000004673	OXTR	oxytocin receptor [Source:HGNC Symbol;Acc:8529]	18048	7052	3812	131	347	264	1016	965	248	0.000223791	5.85312	0.00117507	5.87469	2.6588e-19	5.51882	0.000489525	1.81918	0.0356894	3.95371	2.41545e-06	3.84404	0.000238682	4.52081	0.0230229	4.58995	2.60642e-08	4.18544
ENSMODG00000004678	SEMA4F	sema domain immunoglobulin domain (Ig) transmembrane domain (TM) and short cytoplasmic domain (semaphorin) 4F [Source:HGNC Symbol;Acc:10734]	249	310	26	29	43	47	7	59	42	0.000223791	2.82152	0.0737539	2.89864	0.00209478	2.58826	0.000489525	3.96353	0.166008	2.93662	0.048125	2.59267	0.000238682	2.40942	0.203936	2.57883	0.0291435	2.21205
ENSMODG00000004791	MXD3	MAX dimerization protein 3 [Source:HGNC Symbol;Acc:14008]	151	165	86	17	16	19	55	19	37	0.000223791	3.4461	4.51499e-09	3.57775	3.75564e-08	3.2488	0.000489525	2.87266	0.0217666	2.11408	0.0369791	2.04255	0.000238682	2.79404	4.02446e-05	2.92485	0.000126646	2.52017
ENSMODG00000004825	IRS2	insulin receptor substrate 2 [Source:HGNC Symbol;Acc:6126]	1052	2365	2716	315	366	586	275	689	398	0.000223791	2.92774	0.000996612	2.92537	1.89448e-08	2.55288	0.00702304	2.13185	0.00865345	2.6315	0.000613144	2.33454	0.000238682	2.53152	0.00728192	2.51403	5.30251e-06	2.09557
ENSMODG00000004835	DR1	down-regulator of transcription 1 TBP-binding (negative cofactor 2) [Source:HGNC Symbol;Acc:3017]	1203	965	1675	505	474	645	432	448	371	0.000223791	1.87474	0.000390367	1.8909	1.77867e-05	1.51964	0.000489525	2.65979	0.0180251	1.98513	0.00267213	1.77429	0.000238682	2.22534	0.00431786	2.19029	2.25067e-06	1.75622
ENSMODG00000004843	GADD45B	growth arrest and DNA-damage-inducible beta [Source:HGNC Symbol;Acc:4096]	4310	2083	1287	379	424	451	579	408	336	0.000223791	3.22913	0.00500206	3.22539	1.64986e-11	2.88515	0.000489525	2.00609	0.0235083	2.81192	3.86656e-05	2.69238	0.000238682	3.32871	0.0191431	3.35497	1.168e-08	2.95199
ENSMODG00000004845	unknown		4519	5035	5621	4049	2014	2157	1336	2085	2036	0.000223791	1.5479	0.00049929	1.54552	0.000104215	1.23526	0.000489525	2.82544	0.0276344	1.89711	0.00564581	1.63321	0.000238682	1.87165	2.65856e-06	1.90862	1.68827e-06	1.49424
ENSMODG00000004913	SERPINE1	serpin peptidase inhibitor clade E (nexin plasminogen activator inhibitor type 1) member 1 [Source:HGNC Symbol;Acc:8583]	903	337	52	79	143	79	22	98	76	0.000223791	2.71129	0.225841	2.6881	0.0037611	2.36703	0.000489525	1.882	0.310486	3.17324	0.0150756	2.83415	0.000238682	2.76305	0.28852	3.06421	0.00515393	2.67095
ENSMODG00000004924	BTBD3	BTB (POZ) domain containing 3 [Source:HGNC Symbol;Acc:15854]	4008	2697	6506	1241	1342	1068	346	1100	1470	0.000223791	2.51297	0.00525781	2.51015	9.79722e-10	2.14724	0.000489525	3.11173	0.0146087	2.69223	0.00168841	2.30964	0.000238682	2.37511	0.032607	2.37881	1.93043e-06	1.93674
ENSMODG00000004947	MAB21L3	mab-21-like 3 (C. elegans) [Source:HGNC Symbol;Acc:26787]	231	202	161	67	54	54	100	22	11	0.000223791	2.5206	7.15845e-06	2.39965	1.53064e-05	2.07493	0.000489525	2.71189	0.00495552	2.28431	0.0311012	2.35723	0.000238682	4.21555	1.18146e-08	3.64391	5.29788e-08	3.21947
ENSMODG00000004949	PLA2G10	phospholipase A2 group X [Source:HGNC Symbol;Acc:9029]	43	71	24	2	1	6	6	9	7	0.00776717	3.95249	7.6506e-05	4.55957	2.47719e-06	4.17771	0.00462155	2.30396	0.0155463	3.03471	0.00974566	2.81046	0.00570734	3.12715	0.0056256	3.07131	0.00249539	2.65004
ENSMODG00000004972	KLKB1	kallikrein B plasma (Fletcher factor) 1 [Source:HGNC Symbol;Acc:6371]	14	231	72	11	9	43	3	23	16	0.000223791	2.77702	0.248495	2.96514	0.0163621	2.61145	0.00490353	3.00878	0.345756	3.44839	0.0268179	3.10799	0.000238682	2.69762	0.379327	3.24081	0.0150937	2.86761
ENSMODG00000004977	MOGAT3	monoacylglycerol O-acyltransferase 3 [Source:HGNC Symbol;Acc:23249]	374	290	429	52	47	59	138	54	64	0.000223791	2.75404	7.03613e-12	3.43491	8.37955e-12	3.07537	0.00126175	3.073	0.00387131	2.3451	0.00454034	2.26787	0.000238682	2.60189	2.133e-08	3.06563	2.60383e-07	2.64304
ENSMODG00000004996	NR1H4	nuclear receptor subfamily 1 group H member 4 [Source:HGNC Symbol;Acc:7967]	93	67	137	9	6	7	0	11	13	0.000223791	3.98956	3.63335e-07	4.41467	2.92912e-10	4.03677	0.00160717	2.06648	8.49882e-05	4.21761	0.00196042	3.73473	0.000238682	3.15928	2.71144e-05	3.39931	1.76084e-05	2.94565
ENSMODG00000005007	TXNDC11	thioredoxin domain containing 11 [Source:HGNC Symbol;Acc:28030]	1298	1563	1981	1025	860	768	805	726	793	0.000223791	1.50334	0.000777311	1.52249	0.000165303	1.18884	0.00346218	3.75622	0.119729	1.42474	0.0412019	1.22716	0.000238682	1.64824	0.0011195	1.62386	0.000442303	1.20365
ENSMODG00000005008	ALDH18A1	aldehyde dehydrogenase 18 family member A1 [Source:HGNC Symbol;Acc:9722]	3148	1213	4190	402	388	301	383	478	427	0.000223791	3.61785	0.00195542	3.62463	3.50178e-15	3.25973	0.00226155	1.41502	0.0152027	3.12746	7.43084e-06	2.86443	0.000238682	3.21276	0.0243334	3.22197	1.24954e-08	2.76988
ENSMODG00000005019	RDH8	retinol dehydrogenase 8 (all-trans) [Source:HGNC Symbol;Acc:14423]	131	67	142	15	19	26	14	26	16	0.351598	2.51992	1.27051e-05	3.13951	6.69158e-06	2.75231	0.000489525	3.10533	0.00223467	3.01926	0.00375658	2.72946	0.499838	2.31757	0.00106262	3.00246	0.00044612	2.55206
ENSMODG00000005060	unknown	Uncharacterized protein [Source:UniProtKB/TrEMBL;Acc:F7ASW7]	2690	1352	2564	34	201	90	94	192	222	0.000489525	3.34254	4.99659e-12	4.95985	1.1941e-14	4.57937	0.319318	2.32292	1.93812e-07	4.15565	1.37239e-09	3.83106	0.000238682	3.40063	6.03239e-08	3.93961	3.29748e-20	3.50737
ENSMODG00000005064	ST14	suppression of tumorigenicity 14 (colon carcinoma) [Source:HGNC Symbol;Acc:11344]	3232	5592	4174	2619	1731	1857	2811	1718	1340	0.000223791	1.71899	0.000125956	1.7184	2.35572e-05	1.40965	0.00900712	1.42851	0.0901473	1.42956	0.0412975	1.34216	0.000238682	2.07526	0.000112472	2.02945	8.81156e-06	1.62901
ENSMODG00000005118	APOA2	apolipoprotein A-II [Source:HGNC Symbol;Acc:601]	608	689	2574	1	3	1	2	1	0	0.319834	10.5012	0.000205128	10.256	4.95856e-33	9.77916	0.0139574	10.175	0.000661879	10.5494	9.98461e-21	10.3148	0.326457	11.5043	0.00392613	10.9571	2.13662e-20	10.1592
ENSMODG00000005125	CDHR2	cadherin-related family member 2 [Source:HGNC Symbol;Acc:18231]	254	139	40	4	17	6	7	14	19	0.000223791	4.05745	0.00564641	4.58681	9.75179e-07	4.25115	0.000489525	3.24808	0.0411762	3.86073	0.00107219	3.56338	0.000238682	3.12446	0.0151821	4.06877	3.1629e-05	3.65731
ENSMODG00000005131	SLC11A2	solute carrier family 11 (proton-coupled divalent metal ion transporter) member 2 [Source:HGNC Symbol;Acc:10908]	3827	3297	2206	1528	1660	1384	1215	1221	1051	0.000223791	1.63593	0.000130632	1.65602	3.84869e-05	1.33299	0.000489525	1.74691	0.0349895	1.76074	0.00745594	1.58469	0.000238682	1.98621	1.42987e-05	1.96262	1.45217e-05	1.56368
ENSMODG00000005137	ANGPTL6	angiopoietin-like 6 [Source:HGNC Symbol;Acc:23140]	919	405	308	4	2	0	0	1	1	0.215372	7.92664	1.25316e-08	8.73394	2.86527e-30	8.31261	0.589865	9.16432	1.31996e-08	10.2219	4.99159e-17	9.55103	0.289438	8.56896	8.48377e-08	8.87401	2.73336e-23	8.28248
ENSMODG00000005139	PLA2G15	phospholipase A2 group XV [Source:HGNC Symbol;Acc:17163]	2146	1504	3145	69	120	169	108	212	191	0.000223791	4.85305	2.19721e-08	4.88521	2.52983e-22	4.484	0.000489525	4.11303	4.80836e-06	4.18259	3.7467e-10	3.87104	0.000238682	3.99471	6.74546e-05	4.15095	2.17853e-19	3.70944
ENSMODG00000005140	SOCS1	suppressor of cytokine signaling 1 [Source:HGNC Symbol;Acc:19383]	130	82	91	15	8	18	8	16	7	0.000223791	3.70723	9.78699e-08	3.52324	2.15031e-07	3.16225	0.000489525	3.48446	0.000256833	3.68779	0.00035177	3.41653	0.000238682	3.46137	0.000417163	3.1784	0.000151922	2.74677
ENSMODG00000005152	CDH24	cadherin 24 type 2 [Source:HGNC Symbol;Acc:14265]	78	162	126	33	55	70	27	27	57	0.000610563	1.88042	0.00255257	1.8469	0.0201088	1.48971	0.00405656	2.0675	0.0358943	2.14725	0.0577041	1.89719	0.00044651	2.12913	0.0158472	2.27949	0.00962816	1.87349
ENSMODG00000005167	GAMT	guanidinoacetate N-methyltransferase [Source:HGNC Symbol;Acc:4136]	4954	2823	4738	379	378	321	327	374	372	0.000223791	4.16695	1.66071e-13	4.17903	2.27786e-32	3.8296	0.000489525	3.90075	4.43881e-07	3.92462	9.99738e-11	3.68844	0.000238682	4.05133	3.28457e-09	4.13897	5.54908e-23	3.70847
ENSMODG00000005192	ADAMTS4	ADAM metallopeptidase with thrombospondin type 1 motif 4 [Source:HGNC Symbol;Acc:220]	2859	1689	1168	225	328	220	483	147	171	0.000223791	3.48945	1.285e-05	3.50098	1.47593e-15	3.17065	0.000489525	2.99901	0.000233871	3.02586	1.30119e-05	3.01323	0.000238682	4.09533	0.000244243	3.99627	3.36149e-15	3.59249
ENSMODG00000005203	unknown	Uncharacterized protein [Source:UniProtKB/TrEMBL;Acc:F7A251]	232	969	557	254	53	34	13	52	75	0.000223791	3.63749	0.0231067	3.05618	0.000120258	2.8365	0.000489525	4.71598	0.0105487	4.17349	6.23825e-05	3.82933	0.000238682	4.41295	0.0339274	4.02863	7.19865e-07	3.64235
ENSMODG00000005217	NDST4	N-deacetylase/N-sulfotransferase (heparan glucosaminyl) 4 [Source:HGNC Symbol;Acc:20779]	2435	964	1590	134	124	152	12	556	388	0.000223791	4.1031	7.99209e-07	4.23568	8.95953e-23	3.87361	0.000489525	2.94248	0.00177493	2.93973	0.0291201	2.48912	0.000238682	2.37984	0.00899721	2.36008	2.36407e-06	1.93122
ENSMODG00000005225	CIDEC	cell death-inducing DFFA-like effector c [Source:HGNC Symbol;Acc:24229]	243	166	282	17	5	5	90	4	3	0.000223791	5.08261	5.55186e-17	5.35316	2.82642e-16	5.00581	0.00968593	2.72956	0.000245882	2.88631	0.0296116	3.03564	0.0155022	5.98877	9.7498e-12	Infinite	6.31773e-17	9.83454
ENSMODG00000005229	B4GALT3	UDP-Gal:betaGlcNAc beta 1 4- galactosyltransferase polypeptide 3 [Source:HGNC Symbol;Acc:926]	2633	2048	3359	1223	1430	1224	888	1129	1241	0.000223791	1.68414	0.000126003	1.69718	1.91788e-05	1.34079	0.000489525	1.68773	0.0537287	1.7107	0.0155224	1.45252	0.000238682	1.72911	0.00102578	1.77147	5.20922e-05	1.34223
ENSMODG00000005233	LRP10	low density lipoprotein receptor-related protein 10 [Source:HGNC Symbol;Acc:14553]	5258	5014	5753	1889	1716	2528	2220	2035	1441	0.000223791	2.00052	2.43011e-06	2.0265	1.42863e-07	1.66696	0.000489525	1.80172	0.0263901	1.82443	0.00366078	1.65893	0.000238682	2.15691	7.61189e-08	2.17541	4.96317e-08	1.75687
ENSMODG00000005251	UGT8	UDP glycosyltransferase 8 [Source:HGNC Symbol;Acc:12555]	4823	2158	2580	321	753	283	15	785	1180	0.000223791	3.42487	1.85667e-05	3.42934	9.77666e-12	3.08847	0.000489525	2.81669	0.00235657	2.82752	0.0542842	2.38515	0.000238682	2.24358	0.00975363	2.2319	1.08313e-05	1.81541
ENSMODG00000005293	PDLIM1	PDZ and LIM domain 1 [Source:HGNC Symbol;Acc:2067]	6972	6382	4431	4030	3053	3689	2209	2750	2017	0.000223791	1.36198	0.00201996	1.35753	0.00113767	1.03308	0.00160717	1.71466	0.0439575	1.71178	0.0116023	1.51279	0.000238682	1.87276	4.70688e-06	1.8341	5.61882e-05	1.43385
ENSMODG00000005300	MIDN	midnolin [Source:HGNC Symbol;Acc:16298]	781	523	524	195	161	336	269	267	249	0.000223791	2.01833	9.89019e-06	2.02951	0.000194957	1.65962	0.00126175	1.56165	0.0812233	1.56749	0.0486847	1.37407	0.000238682	1.76893	0.000681712	1.58472	0.00471518	1.17835
ENSMODG00000005381	SCGB3A2	secretoglobin family 3A member 2 [Source:HGNC Symbol;Acc:18391]	18	5	11	1	0	0	0	0	0	0.206851	5.28403	0.00989097	5.78556	0.000160228	4.90833	0.000489525	Infinite	0.0273702	Infinite	0.000981154	6.57604	0.000238682	Infinite	0.301511	Infinite	0.0485838	4.97881
ENSMODG00000005382	SBNO2	strawberry notch homolog 2 (Drosophila) [Source:HGNC Symbol;Acc:29158]	3165	4527	3250	632	627	1257	2219	883	794	0.000223791	2.71752	1.52619e-10	2.75349	4.50296e-09	2.39212	0.00193944	1.69524	0.0276181	1.71829	0.0122035	1.69026	0.000238682	2.64289	1.4804e-10	2.65705	1.06799e-10	2.25766
ENSMODG00000005402	unknown	Gonadoliberin [Source:UniProtKB/TrEMBL;Acc:F7G638]	194	91	35	0	0	0	1	0	0	0.000223791	Infinite	2.16275e-05	Infinite	1.53423e-13	9.88922	0.000489525	Infinite	0.000415055	8.3004	1.04083e-07	7.99802	0.000238682	Infinite	0.00152564	Infinite	3.7162e-08	8.91381
ENSMODG00000005405	LCAT	lecithin-cholesterol acyltransferase [Source:HGNC Symbol;Acc:6522]	212	145	177	137	86	93	10	80	78	0.00130288	1.41772	0.0116232	1.40364	0.0300843	1.07457	0.000489525	2.191	0.0300137	2.19966	0.112693	1.79434	0.00083051	1.78304	0.010113	1.6149	0.0291593	1.19891
ENSMODG00000005432	DPP4	dipeptidyl-peptidase 4 [Source:HGNC Symbol;Acc:3009]	4620	14805	9743	3675	1701	1674	224	1951	1793	0.000223791	2.75076	0.00828931	2.71631	7.15886e-08	2.43972	0.000489525	3.4351	0.00690733	3.42427	0.000790092	3.04645	0.000238682	2.97118	0.0167025	3.03459	1.69882e-07	2.64121
ENSMODG00000005434	DPYS	dihydropyrimidinase [Source:HGNC Symbol;Acc:3013]	91	25	51	0	0	2	0	13	11	0.335991	6.17214	9.13185e-06	6.98613	8.01445e-10	6.37246	0.00992693	2.96514	0.019468	3.35949	0.0318167	2.8826	0.00219689	2.36874	0.0941902	2.58992	0.0159126	2.14197
ENSMODG00000005451	SERPINB7	serpin peptidase inhibitor clade B (ovalbumin) member 7 [Source:HGNC Symbol;Acc:13902]	218	60	73	8	0	6	14	3	3	0.00226509	4.75541	0.0023725	5.29061	1.43034e-08	4.90814	0.00126175	3.9169	0.0173865	4.26686	0.000178128	4.26404	0.148913	5.20123	0.0429603	5.41724	4.68172e-06	4.91485
ENSMODG00000005456	SERPINB2	serpin peptidase inhibitor clade B (ovalbumin) member 2 [Source:HGNC Symbol;Acc:8584]	3299	1380	1394	137	124	395	70	205	119	0.000223791	3.79176	0.000238825	3.82203	8.4667e-10	3.42287	0.000489525	4.31194	0.00021367	4.38247	4.46961e-09	4.06847	0.000238682	4.11998	0.00142831	4.12675	7.69556e-14	3.70867
ENSMODG00000005480	IRAK2	interleukin-1 receptor-associated kinase 2 [Source:HGNC Symbol;Acc:6113]	1906	2163	3173	945	903	1085	741	838	676	0.000223791	1.94614	0.000278126	1.95564	1.41194e-06	1.59567	0.000489525	2.04948	0.0130365	2.06198	0.00155367	1.8454	0.000238682	2.23417	0.00187985	2.35304	1.28828e-07	1.92191
ENSMODG00000005504	OVOL2	ovo-like zinc finger 2 [Source:HGNC Symbol;Acc:15804]	686	571	773	234	164	196	102	138	137	0.000223791	2.34719	1.43937e-07	2.42314	6.4575e-09	2.081	0.000489525	2.79413	0.000557831	2.8335	8.03185e-05	2.57965	0.000238682	2.83456	2.26357e-09	2.81391	1.15152e-09	2.38812
ENSMODG00000005518	TOR2A	torsin family 2 member A [Source:HGNC Symbol;Acc:11996]	1418	1328	1928	428	534	434	490	423	380	0.000223791	2.33073	5.89924e-08	2.38797	2.92912e-10	2.03563	0.000489525	2.17304	0.00657141	2.19876	0.000296771	2.0175	0.000238682	2.46495	1.14126e-08	2.4471	4.66399e-10	2.02576
ENSMODG00000005538	WNT11	wingless-type MMTV integration site family member 11 [Source:HGNC Symbol;Acc:12776]	6602	2966	3761	296	518	319	94	415	378	0.000223791	4.16657	1.84722e-07	4.17454	5.4126e-22	3.82435	0.000489525	4.43109	5.51564e-07	4.40011	5.75488e-08	4.02922	0.000238682	4.07091	1.04831e-05	3.94049	1.27227e-18	3.52146
ENSMODG00000005561	GLTPD2	glycolipid transfer protein domain containing 2 [Source:HGNC Symbol;Acc:33756]	311	117	107	5	9	6	2	7	4	0.000223791	4.68962	0.000169284	5.34724	2.0485e-12	4.98489	0.0108584	5.46814	0.000351571	5.80955	3.72954e-07	5.44692	0.0173352	5.45189	1.62149e-05	7.03741	2.3951e-11	6.45267
ENSMODG00000005642	RBBP9	retinoblastoma binding protein 9 [Source:HGNC Symbol;Acc:9892]	8535	11839	11251	340	127	184	370	205	298	0.000223791	6.22043	1.16884e-38	6.26715	6.35182e-49	5.9618	0.000489525	5.47787	5.30233e-12	5.49517	8.76502e-19	5.36179	0.000238682	5.92672	5.97968e-34	5.98524	5.08839e-39	5.5759
ENSMODG00000005687	SEC23B	Sec23 homolog B (S. cerevisiae) [Source:HGNC Symbol;Acc:10702]	5107	11042	6918	1811	1682	1406	2993	1252	1305	0.000223791	2.87085	8.84004e-05	2.88086	9.41183e-13	2.5751	0.000489525	2.29698	0.00340644	2.30425	0.000634043	2.26484	0.000238682	3.13897	0.00114299	3.14498	1.80055e-10	2.75363
ENSMODG00000005790	ATG4D	autophagy related 4D cysteine peptidase [Source:HGNC Symbol;Acc:20789]	806	678	790	225	232	227	444	219	207	0.000223791	2.31092	1.82241e-07	2.3725	4.35073e-09	2.02755	0.00434335	1.61598	0.0466135	1.648	0.0226607	1.56203	0.000238682	2.36585	2.0856e-07	2.39514	9.17399e-08	1.9805
ENSMODG00000005804	PITX2	paired-like homeodomain 2 [Source:HGNC Symbol;Acc:9005]	106	54	75	2	4	0	17	0	0	0.00764223	5.8447	4.33122e-12	5.91788	5.4722e-12	5.50328	0.00900712	3.61948	0.00012129	3.79536	0.0102454	3.95697	0.000238682	Infinite	1.81137e-07	Infinite	3.07991e-09	8.35568
ENSMODG00000005806	MFSD7	major facilitator superfamily domain containing 7 [Source:HGNC Symbol;Acc:26177]	775	411	746	103	121	55	243	98	74	0.000223791	3.30313	1.91991e-08	3.43401	1.04976e-12	3.09771	0.000489525	2.39849	0.00159678	2.44064	0.00166876	2.38708	0.000238682	3.27762	4.39818e-06	3.29194	1.13576e-09	2.85783
ENSMODG00000005811	SLC10A2	solute carrier family 10 (sodium/bile acid cotransporter) member 2 [Source:HGNC Symbol;Acc:10906]	291	159	127	1	1	3	1	5	5	0.0737013	6.49086	3.41706e-12	7.46203	1.33994e-19	7.01981	0.00727382	5.37013	3.29091e-09	6.2075	3.12434e-08	5.79971	0.00169725	4.99508	0.000142756	5.88459	2.85215e-09	5.39341
ENSMODG00000005821	unknown	Uncharacterized protein [Source:UniProtKB/TrEMBL;Acc:F7F9A2]	127	107	145	26	9	12	35	31	35	0.000223791	3.46844	4.7815e-09	3.67834	1.02785e-08	3.34548	0.000489525	2.14457	0.0196102	2.26753	0.0192327	2.06358	0.000238682	2.32824	0.0021831	2.2087	0.00385728	1.77067
ENSMODG00000005863	MIOX	myo-inositol oxygenase [Source:HGNC Symbol;Acc:14522]	1202	181	133	21	11	10	6	60	17	0.000223791	5.21797	0.0830962	5.7853	1.43337e-10	5.45707	0.000489525	4.48875	0.271539	4.66715	0.000534899	4.26911	0.000238682	4.06841	0.254125	4.35101	0.000181241	3.92915
ENSMODG00000005871	NAGPA	N-acetylglucosamine-1-phosphodiester alpha-N-acetylglucosaminidase [Source:HGNC Symbol;Acc:17378]	1031	1130	1124	248	317	320	323	306	227	0.000223791	2.43867	1.32583e-08	2.52824	2.8254e-10	2.17919	0.000489525	2.14723	0.00467159	2.27884	0.000348113	2.11007	0.000238682	2.43628	2.47437e-09	2.63815	1.88783e-10	2.22282
ENSMODG00000005884	PDE6C	phosphodiesterase 6C cGMP-specific cone alpha prime [Source:HGNC Symbol;Acc:8787]	190	907	1010	15	10	10	7	5	10	0.000223791	5.76118	6.50354e-05	6.58561	3.18922e-19	6.2454	0.000489525	6.38479	0.000155763	6.98063	4.70037e-12	6.74647	0.000238682	6.44109	0.00101571	6.79651	1.65038e-12	6.33951
ENSMODG00000005907	FFAR4	free fatty acid receptor 4 [Source:HGNC Symbol;Acc:19061]	134	611	526	8	2	14	9	1	1	0.217966	6.29175	2.3779e-05	6.38941	6.36279e-14	6.01694	0.425593	6.28062	2.48242e-05	6.97297	2.27551e-09	7.02541	0.301439	8.57749	7.43561e-05	8.04496	1.36465e-16	7.56562
ENSMODG00000006013	unknown	Uncharacterized protein [Source:UniProtKB/TrEMBL;Acc:F7AJ61]	4485	3491	1633	1596	2141	1061	672	823	761	0.000223791	1.62029	0.0195292	1.61857	0.00179648	1.31535	0.000489525	2.3698	0.00233257	2.45242	0.000308307	2.24937	0.000238682	2.42051	0.00469607	2.51472	1.75361e-06	2.12327
ENSMODG00000006049	unknown	Uncharacterized protein [Source:UniProtKB/TrEMBL;Acc:H9H669]	10814	4209	10568	15	13	15	7	14	11	0.000223791	9.51556	1.03667e-16	9.86115	1.02061e-77	9.48617	0.000489525	9.63309	1.38242e-15	10.0778	1.91863e-34	9.75618	0.000238682	9.72559	8.73383e-13	10.1853	4.06247e-53	9.71283
ENSMODG00000006071	PGF	placental growth factor [Source:HGNC Symbol;Acc:8893]	4526	1849	3993	609	626	531	107	505	450	0.000223791	3.17217	3.86912e-05	3.19321	1.10968e-15	2.83573	0.000489525	3.77517	2.91067e-05	3.79385	5.71387e-06	3.40329	0.000238682	3.40442	0.000325418	3.32933	1.00442e-12	2.89317
ENSMODG00000006110	KIAA1644	KIAA1644 [Source:HGNC Symbol;Acc:29335]	246	160	191	17	24	20	8	25	32	0.000223791	4.04348	4.33122e-12	3.9193	2.21472e-11	3.56562	0.000489525	3.61514	6.19685e-05	3.68737	0.000348334	3.32752	0.000238682	3.40071	1.69912e-08	3.94353	2.90184e-08	3.50753
ENSMODG00000006197	40797	septin 12 [Source:HGNC Symbol;Acc:26348]	15	60	93	1	1	1	0	2	2	0.328063	5.91853	0.00127453	6.47791	1.06549e-08	5.95053	0.0139574	5.44624	0.00880352	6.00037	8.88462e-05	5.42599	0.148913	4.84877	0.0366256	4.30479	0.000642422	3.78485
ENSMODG00000006198	PAX1	paired box 1 [Source:HGNC Symbol;Acc:8615]	95	281	286	2	1	1	2	0	0	0.340277	7.4477	1.1192e-08	8.04526	4.87377e-19	7.57486	0.449472	7.36872	3.82723e-08	8.40381	2.06278e-10	8.31086	0.000238682	Infinite	1.52171e-08	Infinite	1.06771e-14	9.88223
ENSMODG00000006267	PRR18	proline rich 18 [Source:HGNC Symbol;Acc:28574]	690	1070	859	477	317	625	47	325	159	0.0282952	1.50085	0.000897865	1.5292	0.00439799	1.18407	0.134626	2.8007	0.000914058	2.81989	0.00348474	2.45226	0.00118982	2.40538	6.1193e-06	2.34566	4.48056e-05	1.93861
ENSMODG00000006289	unknown	Uncharacterized protein [Source:UniProtKB/TrEMBL;Acc:F7CAH1]	37501	18468	23902	4007	3092	4155	3318	3403	2249	0.000223791	3.40604	5.28173e-08	3.46032	4.62761e-20	3.10822	0.000489525	3.48085	4.72735e-06	3.48493	1.46928e-08	3.3013	0.000238682	3.7662	3.16464e-07	3.75805	1.96981e-17	3.33693
ENSMODG00000006344	CYP26A1	cytochrome P450 family 26 subfamily A polypeptide 1 [Source:HGNC Symbol;Acc:2603]	227	334	1356	9	9	3	3	8	24	0.000223791	6.72612	0.013188	7.20133	1.41164e-17	6.81051	0.000489525	5.96076	0.0669495	6.33984	1.13359e-07	5.89859	0.000238682	5.65428	0.164843	5.76518	1.31939e-07	5.26951
ENSMODG00000006364	TMEM86A	transmembrane protein 86A [Source:HGNC Symbol;Acc:26890]	422	878	1580	77	125	136	75	342	410	0.000223791	3.72934	0.00839605	3.74795	3.2969e-10	3.3629	0.000489525	2.3378	0.17237	2.34414	0.0315534	1.94735	0.000238682	1.93818	0.158112	2.0762	0.00195287	1.64264
ENSMODG00000006383	STK10	serine/threonine kinase 10 [Source:HGNC Symbol;Acc:11388]	1372	1403	2429	963	1004	829	464	667	792	0.000223791	1.50911	0.0161524	1.55139	0.000439336	1.1993	0.000489525	1.72962	0.0344121	1.87084	0.0102454	1.58786	0.000238682	1.70905	0.0176562	1.82731	0.000128142	1.39707
ENSMODG00000006447	XPR1	xenotropic and polytropic retrovirus receptor 1 [Source:HGNC Symbol;Acc:12827]	2706	1768	2614	900	721	792	319	866	656	0.000223791	2.17725	4.35602e-07	2.19916	5.07981e-10	1.85196	0.000489525	2.33191	0.00399771	2.40598	0.0011692	2.07936	0.000238682	2.1434	7.13109e-08	2.23687	4.2652e-08	1.81161
ENSMODG00000006461	C9orf114	chromosome 9 open reading frame 114 [Source:HGNC Symbol;Acc:26933]	3549	3671	4511	1664	1579	1321	1663	1099	1297	0.000223791	1.90393	3.54103e-06	2.01023	3.90817e-09	1.67473	0.00160717	1.77008	0.0232	1.85605	0.0029865	1.70289	0.000238682	2.20126	6.90519e-08	2.20566	1.47477e-08	1.78611
ENSMODG00000006474	STK3	serine/threonine kinase 3 [Source:HGNC Symbol;Acc:11406]	3489	2236	7034	2295	1868	1300	539	1577	1908	0.000223791	1.85283	0.116967	1.89287	0.000150955	1.54031	0.000489525	2.1378	0.174199	2.17413	0.0197599	1.79325	0.000238682	1.83809	0.218509	1.84131	0.00267034	1.3903
ENSMODG00000006507	GUSB	glucuronidase beta [Source:HGNC Symbol;Acc:4696]	4609	3043	3814	2052	2127	1994	1412	2190	1356	0.000223791	1.50341	0.000476334	1.52921	7.01331e-05	1.18281	0.00126175	1.57671	0.0724784	1.59704	0.0283888	1.35532	0.000238682	1.6558	4.94726e-05	1.65821	0.000987837	1.23576
ENSMODG00000006517	BSG	basigin (Ok blood group) [Source:HGNC Symbol;Acc:1116]	31243	24110	36388	10817	14233	7624	3689	5650	8643	0.000223791	2.14457	5.72258e-07	2.13207	2.70314e-08	1.79338	0.00226155	2.80427	0.000483694	2.798	3.92637e-05	2.49599	0.000238682	2.67386	1.16019e-07	2.63058	2.15519e-10	2.20528
ENSMODG00000006519	PHYHD1	phytanoyl-CoA dioxygenase domain containing 1 [Source:HGNC Symbol;Acc:23396]	391	290	363	186	106	104	96	124	94	0.404765	1.95258	2.97572e-05	2.05124	4.34245e-05	1.73032	0.600779	2.07041	0.0165065	2.11136	0.013404	1.884	0.467169	2.12114	3.28827e-05	2.19521	0.000264578	1.7696
ENSMODG00000006547	unknown	Uncharacterized protein [Source:UniProtKB/TrEMBL;Acc:F7BV62]	178299	107113	240254	138	111	116	127	98	101	0.000223791	10.9475	1.5808e-22	11.1467	5.67051e-119	10.7869	0.280505	10.9128	1.83584e-20	10.996	2.31397e-47	10.8062	0.000238682	11.1029	9.74966e-17	11.272	1.30374e-85	10.8289
ENSMODG00000006552	ENTPD5	ectonucleoside triphosphate diphosphohydrolase 5 [Source:HGNC Symbol;Acc:3367]	6010	11470	9080	2770	1962	2117	1424	1953	2361	0.000223791	2.62577	4.5187e-06	2.60851	1.17616e-11	2.29424	0.00286728	2.64304	0.00104478	2.63181	8.2356e-05	2.38616	0.000238682	2.62357	0.000105829	2.69482	4.00079e-09	2.2932
ENSMODG00000006557	EPOR	erythropoietin receptor [Source:HGNC Symbol;Acc:3416]	73	47	91	13	11	14	1	21	26	0.000422298	3.10258	1.91996e-05	3.12226	8.13428e-06	2.74995	0.00651522	2.66673	0.0226454	2.70579	0.0830172	2.25108	0.00083051	2.14727	0.0425145	1.82409	0.0558333	1.38062
ENSMODG00000006575	HRSP12	heat-responsive protein 12 [Source:HGNC Symbol;Acc:16897]	1720	932	2547	811	384	433	205	461	545	0.000223791	2.33804	0.0137543	2.34543	4.80428e-07	2.00436	0.00946029	2.59054	0.0226417	2.58011	0.000969158	2.23144	0.000238682	2.36085	0.0455141	2.30903	8.27228e-06	1.86332
ENSMODG00000006613	TPD52	tumor protein D52 [Source:HGNC Symbol;Acc:12005]	7701	5562	10683	4318	2266	2494	804	2031	2170	0.000223791	2.013	0.00106504	2.06401	1.82307e-07	1.72987	0.000489525	2.68133	0.000806403	2.73831	0.000229493	2.394	0.000238682	3.10652	0.00163693	2.50166	4.73406e-09	2.06652
ENSMODG00000006664	PYGM	phosphorylase glycogen muscle [Source:HGNC Symbol;Acc:9726]	76	136	62	6	2	20	7	10	10	0.000223791	3.67809	9.94715e-06	3.91793	3.078e-05	3.54058	0.000489525	3.12096	0.00029355	3.74399	0.000439825	3.50705	0.00083051	4.28187	0.000669739	3.75222	2.71165e-05	3.33797
ENSMODG00000006692	unknown	Uncharacterized protein [Source:UniProtKB/TrEMBL;Acc:F7F243]	175	115	131	0	2	3	0	7	6	0.0852	6.04278	1.35073e-19	6.99786	2.01597e-18	6.55901	0.00776436	4.87778	7.40441e-08	5.58561	3.30672e-06	5.10793	0.000238682	2.17881	4.96126e-12	6.71384	6.04398e-12	6.12059
ENSMODG00000006766	GABRP	gamma-aminobutyric acid (GABA) A receptor pi [Source:HGNC Symbol;Acc:4089]	50540	37500	19304	23090	11083	11303	10185	10888	12076	0.000223791	1.85236	0.00652526	1.87632	6.32861e-05	1.59005	0.0137455	2.04833	0.0111734	2.05232	0.00303209	1.85381	0.000238682	5.34288	0.00686633	2.19072	1.75352e-05	1.79724
ENSMODG00000006775	CDH16	cadherin 16 KSP-cadherin [Source:HGNC Symbol;Acc:1755]	909	296	220	15	36	25	1	13	16	0.000223791	4.63606	0.007171	4.82246	1.23629e-11	4.4665	0.000489525	5.82325	0.00554682	6.08974	2.44387e-07	5.66322	0.000238682	1.84753	0.0130976	5.35877	4.35893e-10	4.93143
ENSMODG00000006776	PTGES	prostaglandin E synthase [Source:HGNC Symbol;Acc:9599]	994	780	872	265	124	176	333	310	423	0.000223791	2.82271	2.41945e-10	2.8794	3.03934e-12	2.55519	0.000489525	1.71372	0.0572045	1.68482	0.0206125	1.46858	0.000238682	2.87636	0.000127953	1.71009	0.000353855	1.29815
ENSMODG00000006787	GLUL	glutamate-ammonia ligase [Source:HGNC Symbol;Acc:4341]	29968	31819	32346	7417	7535	8342	12302	6773	5785	0.000223791	2.64351	4.12325e-10	2.65488	3.94744e-15	2.30952	0.0223156	2.18545	0.00416961	2.19282	0.000352875	2.10254	0.000238682	2.30756	7.64948e-13	2.88191	6.40046e-15	2.4695
ENSMODG00000006818	GPRC5C	G protein-coupled receptor family C group 5 member C [Source:HGNC Symbol;Acc:13309]	4870	5043	4895	2249	1696	2347	359	1579	1336	0.000223791	1.86409	1.40053e-05	1.87788	2.68185e-07	1.53684	0.000489525	2.66355	0.00122229	2.67881	0.000980926	2.32072	0.000238682	1.74595	2.22522e-08	2.26779	2.18232e-09	1.85601
ENSMODG00000006821	KCNIP1	Kv channel interacting protein 1 [Source:HGNC Symbol;Acc:15521]	6074	4200	3369	2269	2395	1055	249	1871	2209	0.000223791	1.89475	1.65832e-05	1.88515	1.2422e-05	1.58217	0.000489525	2.2141	0.0131078	2.17875	0.0432039	1.78669	0.326315	9.52174	0.000305277	1.67838	0.000291203	1.27537
ENSMODG00000006827	ANKRD1	ankyrin repeat domain 1 (cardiac muscle) [Source:HGNC Symbol;Acc:15819]	1052	387	47	2	0	4	14	0	1	0.0330022	7.59416	0.00440645	8.55274	1.38592e-12	8.12069	0.00992693	6.26228	0.0361058	6.62742	1.33263e-05	6.77717	0.000238682	3.198	0.0122374	9.42557	1.30361e-09	8.69608
ENSMODG00000006829	RNASEL	ribonuclease L (2' 5'-oligoisoadenylate synthetase-dependent) [Source:HGNC Symbol;Acc:10050]	12111	10955	20429	2813	1817	2322	6528	2486	2214	0.000223791	3.30658	2.57965e-05	3.30738	1.27416e-18	2.95475	0.000489525	2.18096	0.0085454	2.19198	0.00148516	2.1346	0.000238682	1.96764	0.000314426	3.19224	8.43839e-14	2.75783
ENSMODG00000006845	NADK	NAD kinase [Source:HGNC Symbol;Acc:29831]	2211	1425	3673	655	863	888	907	999	847	0.000223791	2.18637	0.0170021	2.25267	1.70043e-06	1.86729	0.00126175	1.75719	0.0930205	1.7906	0.0140932	1.55551	0.000238682	2.52593	0.102506	1.94042	0.000489848	1.49354
ENSMODG00000006850	RGS16	regulator of G-protein signaling 16 [Source:HGNC Symbol;Acc:9997]	962	578	242	80	125	104	81	144	149	0.000223791	3.09246	0.00599452	3.13174	1.96185e-07	2.79943	0.000489525	2.61979	0.0387988	2.65686	0.00283043	2.39448	0.000238682	1.96553	0.0374012	2.54736	0.00016336	2.15489
ENSMODG00000006858	SLC9A3R1	solute carrier family 9 subfamily A (NHE3 cation proton antiporter 3) member 3 regulator 1 [Source:HGNC Symbol;Acc:11075]	6262	5574	5322	1458	981	1405	2536	2115	2186	0.000223791	2.79436	6.52322e-11	2.80001	1.98847e-16	2.46279	0.000489525	1.66871	0.0485925	1.66454	0.00881173	1.49361	0.000238682	2.11374	8.51071e-07	1.98105	2.46605e-07	1.57053
ENSMODG00000006862	GDPD5	glycerophosphodiester phosphodiesterase domain containing 5 [Source:HGNC Symbol;Acc:28804]	987	448	1041	104	181	198	186	278	273	0.000223791	2.88802	0.000118306	2.99025	1.76217e-08	2.5982	0.000489525	2.10179	0.0115171	2.1643	0.00574443	1.88163	0.000238682	2.16413	0.0170666	2.14037	0.000135612	1.70136
ENSMODG00000006869	GIPC3	GIPC PDZ domain containing family member 3 [Source:HGNC Symbol;Acc:18183]	206	91	220	91	68	100	59	55	42	0.000610563	1.37698	0.0208663	1.64455	0.0234725	1.27167	0.00570812	1.91945	0.0260418	2.06972	0.0398653	1.87049	0.000238682	2.97958	1.57303e-05	2.78204	5.36201e-05	2.34599
ENSMODG00000006887	CRISPLD1	cysteine-rich secretory protein LCCL domain containing 1 [Source:HGNC Symbol;Acc:18206]	4680	2123	3865	804	497	600	41	620	696	0.000223791	3.10818	2.72453e-06	3.13496	2.67997e-16	2.79	0.000489525	3.50728	1.67009e-05	3.5266	0.00135235	3.0881	0.000238682	2.42805	2.01433e-05	3.02585	1.98332e-12	2.59652
ENSMODG00000006901	NPL	N-acetylneuraminate pyruvate lyase (dihydrodipicolinate synthase) [Source:HGNC Symbol;Acc:16781]	540	554	364	221	209	145	193	145	111	0.000223791	1.95842	2.54234e-05	1.97709	3.20793e-05	1.66962	0.000489525	1.96283	0.0164322	1.99621	0.0101631	1.87592	0.000238682	3.68977	1.27952e-06	2.34485	3.26509e-05	1.94311
ENSMODG00000006948	unknown	Uncharacterized protein [Source:UniProtKB/TrEMBL;Acc:F6RFY4]	716	591	863	51	181	54	20	123	54	0.000223791	3.44383	2.64187e-14	3.54929	3.27588e-09	3.19852	0.000489525	3.99062	1.88629e-06	3.97307	1.58447e-05	3.59029	0.000238682	3.74081	1.73262e-12	3.39506	9.38601e-11	2.9693
ENSMODG00000007005	LAMC1	laminin gamma 1 (formerly LAMB2) [Source:HGNC Symbol;Acc:6492]	109781	62704	98859	17097	15901	8763	8820	9408	10584	0.000223791	3.33998	2.56994e-11	3.34479	9.52799e-20	3.01914	0.000489525	3.61303	2.79042e-06	3.61365	1.89339e-09	3.38128	0.000238682	3.91975	8.96529e-10	3.7125	1.03292e-20	3.28594
ENSMODG00000007050	NAGA	N-acetylgalactosaminidase alpha- [Source:HGNC Symbol;Acc:7631]	7897	3135	6930	787	565	808	793	675	474	0.000223791	3.68264	8.6574e-06	3.69892	6.58999e-19	3.33203	0.000489525	3.49972	5.69135e-05	3.52712	3.27438e-08	3.3538	0.000238682	2.34113	0.000115196	3.97724	5.04947e-15	3.53924
ENSMODG00000007072	NR0B1	nuclear receptor subfamily 0 group B member 1 [Source:HGNC Symbol;Acc:7960]	141	93	162	39	48	47	10	31	45	0.000223791	2.12022	0.000162067	2.20398	0.000661533	1.83825	0.000894162	2.65341	0.00691198	2.70702	0.0208867	2.33161	0.00152719	3.7727	0.00622572	1.93181	0.00948451	1.50495
ENSMODG00000007077	TM6SF2	transmembrane 6 superfamily member 2 [Source:HGNC Symbol;Acc:11861]	163	61	72	2	1	1	2	2	11	0.00764223	5.90196	7.89258e-07	6.84734	6.94329e-14	6.36826	0.00316555	4.0208	0.000350424	4.77166	0.000129355	4.39738	0.000238682	2.47863	0.00504151	4.51158	2.63996e-05	4.04676
ENSMODG00000007124	RDH10	retinol dehydrogenase 10 (all-trans) [Source:HGNC Symbol;Acc:19975]	2931	4626	2370	906	823	756	510	814	896	0.000223791	2.59176	1.35493e-05	2.63448	2.0759e-11	2.32919	0.000489525	2.55797	0.00138828	2.58011	0.000173204	2.33527	0.000238682	3.84461	0.000441252	2.45769	1.36756e-07	2.06958
ENSMODG00000007140	CPM	carboxypeptidase M [Source:HGNC Symbol;Acc:2311]	8988	5889	5888	68	534	420	44	643	767	0.000223791	4.90137	8.70617e-28	4.94729	1.70116e-12	4.56106	0.000489525	4.37057	5.96423e-08	4.38112	3.16503e-05	3.96134	0.000238682	2.4004	5.91087e-16	3.8551	6.82778e-23	3.44285
ENSMODG00000007144	SBSPON	somatomedin B and thrombospondin type 1 domain containing [Source:HGNC Symbol;Acc:30362]	1097	1390	1058	1154	314	320	785	370	273	0.000223791	1.65297	0.000291309	1.65731	0.00285859	1.3954	0.0085059	1.52546	0.057175	1.54988	0.0281158	1.50557	0.000238682	6.52232	4.93978e-08	2.38266	2.35808e-08	1.97718
ENSMODG00000007145	UPK3A	uroplakin 3A [Source:HGNC Symbol;Acc:12580]	3165	603	262	362	139	37	432	17	9	0.000223791	3.46389	0.241171	3.53126	0.000196928	3.28033	0.000489525	3.00882	0.380241	3.12825	0.0318058	3.31519	0.000238682	2.81001	0.0728371	7.30115	1.06334e-10	6.86376
ENSMODG00000007167	unknown	Uncharacterized protein [Source:UniProtKB/TrEMBL;Acc:F6RCS0]	6035	3052	3559	1233	930	900	692	784	926	0.000223791	2.64303	9.2027e-06	2.68056	1.98663e-13	2.34924	0.000489525	2.69785	0.000410566	2.77405	1.23083e-05	2.53857	0.000238682	5.2451	0.000278963	2.8459	1.15406e-10	2.42692
ENSMODG00000007170	SLC16A5	solute carrier family 16 (monocarboxylate transporter) member 5 [Source:HGNC Symbol;Acc:10926]	17718	13113	14978	550	529	463	345	653	530	0.000223791	5.50819	8.10005e-33	5.53118	6.91163e-63	5.19456	0.000489525	5.30833	3.52913e-11	5.33019	1.09026e-16	5.05044	0.000238682	3.19039	4.29718e-32	5.23284	3.43854e-39	4.8137
ENSMODG00000007209	KCNE3	potassium voltage-gated channel Isk-related family member 3 [Source:HGNC Symbol;Acc:6243]	363	351	403	49	59	44	13	51	62	0.000223791	3.40031	2.10662e-12	3.51793	4.70709e-13	3.17779	0.000489525	3.5487	2.52599e-05	3.65759	0.000181742	3.28732	0.349765	7.42006	1.57237e-10	3.51286	3.30993e-10	3.09245
ENSMODG00000007212	YJEFN3	YjeF N-terminal domain containing 3 [Source:HGNC Symbol;Acc:24785]	72	37	222	2	3	2	0	1	0	0.0150896	5.26651	0.016143	6.2313	5.94749e-10	5.76667	0.464624	8.02059	0.0114506	8.9776	1.64989e-07	8.02729	0.000238682	2.42638	0.0386835	7.26956	8.38184e-07	6.47362
ENSMODG00000007219	MDM2	MDM2 oncogene E3 ubiquitin protein ligase [Source:HGNC Symbol;Acc:6973]	8606	12314	8392	3145	2927	3621	1760	2577	2809	0.000223791	2.22761	1.57937e-07	2.23389	5.46026e-09	1.90259	0.000489525	2.45676	0.00240709	2.44977	0.000180861	2.20648	0.000238682	5.1058	3.64055e-09	2.42233	5.96536e-09	2.02515
ENSMODG00000007229	CILP2	cartilage intermediate layer protein 2 [Source:HGNC Symbol;Acc:24213]	497	272	1242	8	10	6	7	39	8	0.000223791	6.21561	0.000967436	7.05537	8.76636e-23	6.65613	0.000489525	5.3853	0.0166015	5.73531	2.33346e-07	5.32775	0.000238682	3.70941	0.0318192	5.53696	3.19243e-09	5.05363
ENSMODG00000007230	SLC35E3	solute carrier family 35 member E3 [Source:HGNC Symbol;Acc:20864]	4982	3614	7135	760	1010	896	477	618	577	0.000223791	3.1881	9.17813e-06	3.20641	1.86385e-16	2.83655	0.000489525	3.64086	6.68741e-06	3.6373	5.05219e-09	3.38074	0.000238682	2.63959	1.79191e-05	3.69016	1.62866e-18	3.25447
ENSMODG00000007264	ATP1B2	ATPase Na+/K+ transporting beta 2 polypeptide [Source:HGNC Symbol;Acc:805]	170	216	475	20	98	48	20	65	81	0.000223791	3.00605	0.0199299	3.01574	0.000164047	2.62676	0.000489525	2.95871	0.0676371	2.89701	0.00938673	2.51404	0.000238682	5.6685	0.155782	2.8324	0.00054424	2.37872
ENSMODG00000007284	FBLN1	fibulin 1 [Source:HGNC Symbol;Acc:3600]	54874	18430	33604	1316	3877	1929	706	1304	722	0.000223791	4.51313	1.22665e-05	4.51944	3.47659e-16	4.15123	0.000489525	5.67034	1.2934e-06	5.68586	2.23165e-15	5.415	0.000238682	4.13222	6.19425e-06	5.71584	2.5247e-23	5.28488
ENSMODG00000007299	COLGALT2	collagen beta(1-O)galactosyltransferase 2 [Source:HGNC Symbol;Acc:16790]	9250	5566	4844	1038	724	565	56	565	527	0.000223791	3.69368	1.26363e-09	3.71479	7.48924e-24	3.40564	0.000489525	4.60339	1.04064e-08	4.62466	1.59725e-06	4.22174	0.000238682	2.12202	7.38969e-10	4.13986	8.80567e-23	3.73011
ENSMODG00000007350	SLC16A12	solute carrier family 16 member 12 [Source:HGNC Symbol;Acc:23094]	429	161	303	20	14	44	3	113	86	0.000223791	4.01152	3.41908e-06	4.14574	3.49328e-09	3.74541	0.000489525	2.65907	0.00608969	2.70129	0.0795168	2.24819	0.000238682	3.11706	0.00177954	2.20375	0.000827399	1.77269
ENSMODG00000007357	EDEM3	ER degradation enhancer mannosidase alpha-like 3 [Source:HGNC Symbol;Acc:16787]	7746	10574	16504	2353	2145	2301	1380	1863	2127	0.000223791	3.00841	0.000275245	3.01544	1.51169e-14	2.66077	0.000489525	3.11812	0.000761526	3.12483	2.23184e-06	2.85649	0.000238682	4.52259	0.0018825	3.19048	2.42944e-12	2.76019
ENSMODG00000007386	CDH17	cadherin 17 LI cadherin (liver-intestine) [Source:HGNC Symbol;Acc:1756]	2248	517	1075	191	143	85	16	50	90	0.000223791	3.76118	0.00724719	3.82958	2.64563e-12	3.5035	0.000489525	4.76834	0.00324717	5.11052	5.29085e-08	4.72661	0.000238682	2.89252	0.005877	4.56253	9.14431e-12	4.12834
ENSMODG00000007429	TMEM88	transmembrane protein 88 [Source:HGNC Symbol;Acc:32371]	200	121	157	56	75	72	19	31	24	0.000223791	1.89275	0.000772298	1.86458	0.00389632	1.50637	0.000489525	2.94283	0.000812997	3.09498	0.0012628	2.82788	0.000238682	2.13317	0.000502885	2.48661	0.0011357	2.05988
ENSMODG00000007477	LLGL2	lethal giant larvae homolog 2 (Drosophila) [Source:HGNC Symbol;Acc:6629]	5619	4616	6258	2444	1804	2655	2921	2094	1510	0.000223791	1.8584	1.09491e-05	1.9031	4.43649e-07	1.54762	0.00193944	1.60737	0.0476666	1.63803	0.012083	1.50534	0.000238682	2.1467	9.96256e-08	2.15421	1.27292e-07	1.72906
ENSMODG00000007488	MYO15B	myosin XVB pseudogene [Source:HGNC Symbol;Acc:14083]	685	277	580	6	12	11	3	6	14	0.00567482	5.20186	2.20155e-11	6.35735	2.07559e-25	5.97452	0.0113296	5.10472	2.04143e-10	6.55483	2.34801e-11	6.17209	0.000238682	1.89039	1.19296e-06	4.98589	1.70214e-15	4.54242
ENSMODG00000007513	FADS3	fatty acid desaturase 3 [Source:HGNC Symbol;Acc:3576]	734	774	923	331	337	202	56	301	204	0.000223791	2.07557	2.7965e-06	2.13103	3.54035e-07	1.80694	0.000489525	2.53301	0.00229389	2.62892	0.00441508	2.2548	0.000238682	2.13093	3.758e-07	2.30191	7.62733e-07	1.88234
ENSMODG00000007544	TMEM9B	TMEM9 domain family member B [Source:HGNC Symbol;Acc:1168]	3454	3033	2755	1875	1185	1179	1626	1154	1280	0.000223791	1.75788	5.00135e-05	1.77017	6.59426e-07	1.4564	0.000489525	1.49689	0.0797194	1.50519	0.0213175	1.35604	0.000238682	1.68099	1.25736e-05	1.79589	1.41392e-05	1.38975
ENSMODG00000007642	unknown	Uncharacterized protein [Source:UniProtKB/TrEMBL;Acc:F7C4V4]	12633	7521	13100	3327	4115	4511	3455	4214	3200	0.000223791	2.09002	1.34145e-05	2.11348	1.82739e-07	1.74098	0.000894162	1.97707	0.0161604	1.98803	0.00255953	1.7591	0.000238682	2.4743	0.00017551	2.13923	7.37293e-07	1.70845
ENSMODG00000007651	CCNG1	cyclin G1 [Source:HGNC Symbol;Acc:1592]	19895	14009	13622	12400	6742	7962	5222	7428	6894	0.000223791	1.44142	0.000880616	1.45463	0.00029427	1.13742	0.00900712	1.66167	0.0549216	1.67566	0.0167346	1.43106	0.000238682	2.33116	2.49787e-05	1.67606	8.23359e-05	1.26441
ENSMODG00000007666	unknown	Uncharacterized protein [Source:UniProtKB/TrEMBL;Acc:F7FNQ6]	3263	1893	2696	352	1316	281	186	579	795	0.000223791	2.60086	1.34974e-07	2.62647	3.18725e-05	2.28362	0.000489525	2.79329	0.000594798	2.82424	0.000441333	2.46128	0.000238682	1.62618	4.73353e-06	2.5076	6.85527e-09	2.08487
ENSMODG00000007676	GTF2H5	general transcription factor IIH polypeptide 5 [Source:HGNC Symbol;Acc:21157]	1881	1300	1793	701	398	511	646	475	510	0.000223791	2.23991	2.27816e-07	2.27816	6.62273e-10	1.94282	0.000489525	2.01397	0.0181493	1.93504	0.00155649	1.76814	0.000238682	2.76153	3.08306e-08	2.35113	2.01289e-09	1.92752
ENSMODG00000007716	RIPK2	receptor-interacting serine-threonine kinase 2 [Source:HGNC Symbol;Acc:10020]	1796	1636	1023	771	791	951	662	798	629	0.000223791	1.45038	0.00110111	1.45114	0.00196908	1.11541	0.00160717	1.46436	0.106908	1.45177	0.0436432	1.25604	0.000238682	3.97469	0.000248509	1.55372	0.00196644	1.15441
ENSMODG00000007747	SAT1	spermidine/spermine N1-acetyltransferase 1 [Source:HGNC Symbol;Acc:10540]	21194	19317	21538	6877	4160	4069	3178	3783	5137	0.000223791	2.6733	2.98783e-10	2.69109	1.46192e-16	2.37412	0.000489525	2.75158	0.000470669	2.76532	7.75766e-06	2.5149	0.000238682	6.28766	6.61154e-12	2.75672	8.50931e-14	2.34115
ENSMODG00000007754	STARD10	StAR-related lipid transfer (START) domain containing 10 [Source:HGNC Symbol;Acc:10666]	2007	1694	1719	298	129	148	515	172	156	0.000223791	3.83369	7.82531e-18	3.89226	1.55478e-24	3.58516	0.000489525	2.86284	0.000109574	2.88844	1.09998e-05	2.87131	0.0055704	5.15178	4.24506e-19	4.01724	4.13274e-26	3.60209
ENSMODG00000007762	C14orf105	chromosome 14 open reading frame 105 [Source:HGNC Symbol;Acc:20189]	1216	671	1906	70	29	38	0	28	11	0.000223791	5.23062	7.65479e-06	5.46462	1.35985e-26	5.11305	0.000489525	6.88563	6.10521e-07	7.19283	4.0248e-10	6.70291	0.000238682	3.15397	3.45211e-05	6.47151	3.21216e-23	6.00604
ENSMODG00000007780	unknown	Uncharacterized protein [Source:UniProtKB/TrEMBL;Acc:F7AWB1]	74	143	251	0	0	1	0	3	6	0.209129	8.78204	7.12692e-07	9.51189	3.1665e-17	8.67975	0.02078	5.74865	0.000360857	6.30487	1.64151e-06	5.79358	0.000238682	2.60752	1.63588e-06	Infinite	9.16834e-12	9.34054
ENSMODG00000007783	SYNJ2	synaptojanin 2 [Source:HGNC Symbol;Acc:11504]	3245	2452	7209	654	844	618	793	662	737	0.000223791	3.248	0.0159111	3.26817	2.0485e-12	2.89364	0.000489525	2.87493	0.0576052	2.92871	1.6037e-05	2.71052	0.000238682	3.00289	0.047747	3.32426	1.05418e-09	2.87283
ENSMODG00000007831	PC	pyruvate carboxylase [Source:HGNC Symbol;Acc:8636]	9365	6490	13024	1566	2148	2575	2914	2140	2725	0.000223791	2.88161	4.97601e-05	2.84147	2.84472e-11	2.45517	0.0292415	2.27833	0.0047974	2.2425	0.000402804	2.04833	0.000238682	2.32528	0.00292613	2.50332	1.5537e-08	2.06746
ENSMODG00000007949	MGLL	monoglyceride lipase [Source:HGNC Symbol;Acc:17038]	1642	1205	743	460	201	545	288	296	123	0.000223791	2.13101	0.000154801	2.2038	4.19085e-05	1.86422	0.000489525	2.60798	0.000669853	2.64473	0.000180362	2.50703	0.000238682	2.9294	0.000120184	3.07794	4.9943e-08	2.67834
ENSMODG00000007954	MAP3K8	mitogen-activated protein kinase kinase kinase 8 [Source:HGNC Symbol;Acc:6860]	310	1118	387	201	167	232	125	178	167	0.000223791	2.23531	0.126894	2.23563	0.000528656	1.93436	0.000489525	2.31995	0.20033	2.35052	0.00880241	2.15071	0.000238682	5.94922	0.200265	2.30651	0.00223211	1.9345
ENSMODG00000007996	LRP2	low density lipoprotein receptor-related protein 2 [Source:HGNC Symbol;Acc:6694]	892	451	563	200	171	225	7	100	101	0.000223791	2.17373	2.92657e-05	2.30787	1.00125e-06	1.95364	0.000489525	3.41393	9.91675e-06	3.73745	0.000915917	3.31138	0.000238682	1.98827	2.57619e-05	3.20248	1.45204e-09	2.78144
ENSMODG00000008017	unknown	Uncharacterized protein [Source:UniProtKB/TrEMBL;Acc:F7CL75]	923	563	762	43	14	11	4	15	16	0.000223791	5.53588	2.30221e-28	5.71343	5.44721e-27	5.39913	0.000489525	6.27616	2.87046e-13	6.50046	4.63093e-14	6.12462	0.000238682	4.28737	3.80423e-22	6.00709	6.91895e-27	5.56399
ENSMODG00000008021	BAMBI	BMP and activin membrane-bound inhibitor [Source:HGNC Symbol;Acc:30251]	2597	3774	5077	434	495	1021	165	1500	1315	0.000223791	3.1626	6.69393e-06	3.19932	4.47203e-10	2.80707	0.000489525	2.46318	0.0038948	2.49484	0.0184607	2.08343	0.000238682	3.45455	0.00975363	2.11544	1.19218e-05	1.69336
ENSMODG00000008032	unknown	Uncharacterized protein [Source:UniProtKB/TrEMBL;Acc:F7CKM1]	156	68	59	16	16	7	1	7	6	0.000223791	3.44291	0.00132424	3.48275	2.36182e-06	3.15786	0.00226155	4.72725	0.000320054	4.84069	6.90316e-05	4.42484	0.000238682	3.07997	0.0342482	4.30767	8.33648e-05	3.83872
ENSMODG00000008042	unknown	Uncharacterized protein [Source:UniProtKB/TrEMBL;Acc:F6ZAF6]	6906	10764	6658	1379	1443	979	101	944	1129	0.000223791	3.23969	8.78871e-11	3.31705	3.52143e-19	3.01273	0.000489525	3.93693	5.74757e-07	4.02558	4.0992e-05	3.63907	0.000238682	2.25674	2.25576e-08	3.47009	9.31243e-16	3.07752
ENSMODG00000008096	ADM	adrenomedullin [Source:HGNC Symbol;Acc:259]	2573	1468	2197	362	522	329	140	412	316	0.000223791	3.00553	1.60903e-10	2.99483	8.05333e-15	2.64645	0.000489525	3.31058	4.03709e-05	3.31086	3.23674e-06	2.9752	0.000238682	3.27469	7.04908e-07	3.06624	4.33851e-13	2.63716
ENSMODG00000008102	VAT1L	vesicle amine transport 1-like [Source:HGNC Symbol;Acc:29315]	1497	255	1078	206	250	199	205	266	289	0.000223791	2.68617	0.0376858	2.74256	1.17748e-05	2.36919	0.000489525	2.22997	0.135534	2.29165	0.0104933	2.01367	0.000238682	2.01291	0.160186	2.25587	0.00472802	1.80896
ENSMODG00000008108	NTN4	netrin 4 [Source:HGNC Symbol;Acc:13658]	9606	5233	9507	528	806	838	801	1311	1171	0.000223791	4.09561	5.77013e-11	4.11916	1.88169e-23	3.74012	0.000489525	3.30701	2.5686e-05	3.30914	2.7094e-07	3.02759	0.00612053	0.86994	2.71953e-06	3.26289	3.1808e-15	2.83089
ENSMODG00000008156	SLC3A2	solute carrier family 3 (amino acid transporter heavy chain) member 2 [Source:HGNC Symbol;Acc:11026]	5053	3880	4481	1387	1545	1560	1764	1647	1582	0.000223791	2.18666	2.39172e-07	2.21343	2.50075e-10	1.86323	0.000489525	1.75374	0.0339454	1.77461	0.00462547	1.5846	0.000238682	1.52501	4.63079e-07	2.04281	1.24441e-07	1.62406
ENSMODG00000008209	LYVE1	lymphatic vessel endothelial hyaluronan receptor 1 [Source:HGNC Symbol;Acc:14687]	1951	1401	1584	702	971	521	296	707	725	0.155128	0.447648	4.07769e-05	1.80202	1.10006e-05	1.47067	0.721501	0.302694	0.0250898	1.97205	0.00995747	1.6541	0.000238682	1.74757	0.000127822	1.62851	9.38801e-05	1.21259
ENSMODG00000008276	LMTK2	lemur tyrosine kinase 2 [Source:HGNC Symbol;Acc:17880]	6468	5866	6246	3478	3437	4515	2344	2950	3372	0.000223791	1.33165	0.00251261	1.33806	0.00183443	0.983017	0.00316555	1.48929	0.0996335	1.50064	0.0369791	1.25678	1	3.82061	9.83964e-05	1.581	0.000125492	1.16728
ENSMODG00000008278	LATS2	large tumor suppressor kinase 2 [Source:HGNC Symbol;Acc:6515]	3454	1826	3141	1223	1154	1501	1177	1303	1151	0.000223791	1.74573	0.000307419	1.75695	4.27326e-05	1.38859	0.00193944	1.57467	0.0728647	1.58128	0.0252721	1.358	0.000238682	2.62907	0.00317289	1.78037	0.000128693	1.35035
ENSMODG00000008309	SLC22A6	solute carrier family 22 (organic anion transporter) member 6 [Source:HGNC Symbol;Acc:10970]	33	7	30	0	1	2	1	2	1	1	4.44861	0.00101142	5.15497	2.64369e-05	4.61459	1	3.83715	0.0104854	4.54253	0.00236761	4.1275	0.000238682	1.90841	0.0341412	4.10063	0.00427331	3.50116
ENSMODG00000008336	FGF9	Uncharacterized protein [Source:UniProtKB/TrEMBL;Acc:F7F2N8]	2809	2527	4104	864	587	815	34	657	822	0.000223791	2.68857	1.2384e-06	2.71462	2.21352e-13	2.36009	0.000489525	3.16381	0.000118817	3.21286	0.00613395	2.7705	0.000238682	7.51059	0.000196913	2.61146	5.00902e-10	2.1817
ENSMODG00000008344	BRI3	brain protein I3 [Source:HGNC Symbol;Acc:1109]	498	384	396	156	189	174	166	206	127	0.000223791	1.86403	4.87049e-05	1.93134	7.85888e-05	1.58616	0.000894162	1.71952	0.0568182	1.7143	0.0469376	1.51203	0.000238682	1.80824	0.000304438	1.79997	0.00152107	1.38092
ENSMODG00000008358	SLC15A1	solute carrier family 15 (oligopeptide transporter) member 1 [Source:HGNC Symbol;Acc:10920]	5404	7565	8988	1201	99	177	26	52	55	0.000223791	4.57485	3.77821e-14	4.59443	1.53688e-09	4.35169	0.000489525	7.63164	4.15058e-19	7.82577	7.5753e-27	7.52197	0.0173352	6.49727	6.93457e-23	7.79394	2.95882e-57	7.36868
ENSMODG00000008403	RAB43	RAB43 member RAS oncogene family [Source:HGNC Symbol;Acc:19983]	479	614	649	316	277	263	86	262	230	0.000223791	1.69695	0.000379657	1.67452	0.000272268	1.34267	0.000489525	2.07989	0.0226417	2.07467	0.0252442	1.74289	0.321443	11.0665	4.77989e-05	1.92598	0.000147457	1.51249
ENSMODG00000008548	AMER2	APC membrane recruitment protein 2 [Source:HGNC Symbol;Acc:26360]	232	90	664	0	1	1	1	6	2	0.340277	8.70633	0.00128449	9.58556	2.08817e-17	8.94535	0.0249202	6.77664	0.0220478	7.31016	2.49737e-08	6.83667	0.000238682	6.45915	0.0117707	8.99299	1.84541e-11	8.18886
ENSMODG00000008678	HAND1	heart and neural crest derivatives expressed 1 [Source:HGNC Symbol;Acc:4807]	3967	1660	2976	1	1	2	12	2	0	0.00764223	10.7239	1.34731e-24	11.6989	5.38413e-80	11.216	0.00921803	8.72408	1.63148e-19	9.33898	1.03021e-23	9.39031	0.000238682	Infinite	8.58279e-18	Infinite	7.20294e-54	13.5306
ENSMODG00000008689	LIPC	lipase hepatic [Source:HGNC Symbol;Acc:6619]	219	2744	4157	23	6	15	5	38	23	0.000223791	7.31104	0.000806943	8.03544	8.13666e-16	7.68709	0.000489525	6.82684	0.00689993	7.31501	6.80648e-09	6.90542	0.000238682	6.45915	0.0194743	6.72284	1.10253e-08	6.27845
ENSMODG00000008738	PTH	parathyroid hormone [Source:HGNC Symbol;Acc:9606]	32	18	45	0	0	0	0	0	0	0.000223791	Infinite	7.20929e-08	Infinite	8.01445e-10	8.14225	0.000489525	Infinite	3.50645e-05	Infinite	3.93657e-06	8.05964	0.000238682	Infinite	0.000883518	Infinite	1.7764e-05	6.99923
ENSMODG00000008760	HIF1A	hypoxia inducible factor 1 alpha subunit (basic helix-loop-helix transcription factor) [Source:HGNC Symbol;Acc:4910]	13329	9292	13477	6625	7039	5560	4018	5995	6275	0.000223791	1.53397	0.000372611	1.55077	3.88461e-05	1.20649	0.00597137	1.5471	0.0857917	1.56506	0.0369003	1.29311	0.000238682	1.52304	0.000125285	1.54711	0.000417032	1.12272
ENSMODG00000008782	SLC22A23	solute carrier family 22 member 23 [Source:HGNC Symbol;Acc:21106]	1081	636	751	314	162	223	395	233	170	0.0164658	1.93744	5.2995e-08	2.4645	1.21694e-08	2.13471	0.256535	1.56037	0.018759	1.89052	0.00808188	1.79306	0.00235445	2.16548	7.67794e-07	2.57319	7.53648e-08	2.15407
ENSMODG00000008848	RHOU	ras homolog family member U [Source:HGNC Symbol;Acc:17794]	11447	8727	8064	3211	3728	2314	639	1935	2048	0.000223791	2.23251	1.29939e-07	2.24155	2.21722e-10	1.91826	0.000489525	3.0798	0.00012477	3.08627	2.99481e-05	2.75079	0.000238682	2.79989	4.04931e-12	2.79249	2.73677e-13	2.38326
ENSMODG00000008869	ATP6AP1	ATPase H+ transporting lysosomal accessory protein 1 [Source:HGNC Symbol;Acc:868]	5117	3674	6397	846	1724	859	2379	758	674	0.000223791	2.0943	4.93356e-07	2.78304	1.93977e-10	2.42572	0.0377293	1.7331	0.00319163	2.20258	0.00161539	2.1756	0.000238682	2.94803	5.68035e-07	3.3985	1.9485e-17	2.96655
ENSMODG00000008931	THSD4	thrombospondin type I domain containing 4 [Source:HGNC Symbol;Acc:25835]	1829	572	1045	362	257	290	66	217	212	0.000223791	2.56073	0.00884039	2.55664	8.83654e-08	2.20881	0.000489525	3.2336	0.00618291	3.27241	0.000117513	2.91272	0.000238682	2.89089	0.0193273	2.93372	2.78719e-07	2.50375
ENSMODG00000008942	PXDC1	PX domain containing 1 [Source:HGNC Symbol;Acc:21361]	786	2442	3875	803	608	674	178	458	483	0.000223791	2.40078	0.0830799	2.44276	2.33168e-05	2.09435	0.000489525	3.12946	0.0811321	3.16733	0.000267603	2.82607	0.000238682	2.25089	0.119979	2.88232	4.90854e-05	2.44962
ENSMODG00000008995	mdo-mir-1546	mdo-mir-1546 [Source:miRBase;Acc:MI0007271]	2922	2935	4030	2348	1504	1101	367	749	1496	0.000790091	1.65185	0.00018773	1.65873	2.91881e-05	1.34438	0.0269676	2.40414	0.00430248	2.41231	0.00320706	2.06723	0.00044651	2.11803	1.8029e-05	1.76429	7.82045e-05	1.34376
ENSMODG00000009003	unknown	Uncharacterized protein [Source:UniProtKB/TrEMBL;Acc:F7BQ48]	1587	1919	1889	700	405	510	369	444	386	0.000223791	2.34918	5.21251e-08	2.39397	4.16061e-11	2.0716	0.000489525	2.4837	0.00146235	2.55143	2.00348e-05	2.33613	0.000238682	2.61759	4.95611e-10	2.65453	2.9767e-11	2.24333
ENSMODG00000009021	CDX2	caudal type homeobox 2 [Source:HGNC Symbol;Acc:1806]	109	43	259	69	37	37	25	5	2	0.000223791	2.19084	0.234647	2.20667	0.0103063	1.83874	0.000894162	3.47047	0.0991513	3.8324	0.00237287	3.84125	0.00913601	4.93758	0.0944744	5.32364	1.91318e-05	4.77891
ENSMODG00000009033	EGFR	epidermal growth factor receptor [Source:HGNC Symbol;Acc:3236]	3552	3036	2297	1229	1787	814	1750	1057	875	0.000223791	1.84215	1.94116e-05	1.84029	1.94155e-05	1.526	0.000489525	1.53916	0.0608371	1.54154	0.0205348	1.44703	0.000238682	2.16395	4.59042e-07	2.06365	6.65969e-07	1.66023
ENSMODG00000009037	RASEF	RAS and EF-hand domain containing [Source:HGNC Symbol;Acc:26464]	525	2040	1644	692	292	492	14	322	334	0.000223791	2.176	0.0453446	2.18185	0.000254123	1.87427	0.000489525	3.18628	0.0241416	3.22872	0.0110707	2.81529	0.000238682	2.66278	0.0721131	2.51269	0.000208574	2.11047
ENSMODG00000009119	TMEM178A	transmembrane protein 178A [Source:HGNC Symbol;Acc:28517]	62	52	30	31	9	20	5	21	8	0.00388887	1.77565	0.019374	1.90743	0.0227047	1.59594	0.00597137	2.38468	0.048931	2.54181	0.055881	2.21458	0.00430462	2.22185	0.0180843	2.66658	0.00312249	2.23668
ENSMODG00000009128	FLT1	fms-related tyrosine kinase 1 [Source:HGNC Symbol;Acc:3763]	5748	3810	4812	1762	1496	949	156	1122	1267	0.000223791	2.41519	1.7738e-08	2.41613	4.18626e-12	2.09604	0.000489525	3.02454	0.000234774	3.02788	0.00131803	2.62443	0.000238682	2.56885	1.14396e-10	2.62477	2.65279e-12	2.20452
ENSMODG00000009209	unknown	Uncharacterized protein [Source:UniProtKB/TrEMBL;Acc:F6YZ91]	1436	1170	916	556	296	314	451	269	321	0.000223791	2.15074	4.58378e-07	2.2392	2.32613e-08	1.93453	0.000489525	2.06353	0.0104307	2.05289	0.00148516	1.92971	0.000238682	2.51001	1.49695e-08	2.47465	6.46463e-09	2.06907
ENSMODG00000009252	GM2A	GM2 ganglioside activator [Source:HGNC Symbol;Acc:4367]	1665	441	3178	208	299	214	493	277	166	0.000223791	3.454	0.0615455	3.53141	4.12193e-08	3.13541	0.000489525	2.7349	0.197318	2.77442	0.00103708	2.64627	0.000238682	3.49101	0.159829	3.5844	1.74815e-05	3.11002
ENSMODG00000009295	LMAN1L	lectin mannose-binding 1 like [Source:HGNC Symbol;Acc:6632]	161	103	100	16	21	18	7	26	34	0.000223791	3.09592	6.18183e-08	3.35078	1.41101e-07	3.00349	0.000894162	2.63185	0.00341758	2.93625	0.0116677	2.56965	0.000238682	2.1994	0.000390895	2.57681	0.000483009	2.16064
ENSMODG00000009317	TTC13	tetratricopeptide repeat domain 13 [Source:HGNC Symbol;Acc:26204]	612	475	453	325	256	264	211	193	235	0.000610563	1.478	0.00154722	1.50429	0.00159264	1.17519	0.0436691	1.56242	0.0718639	1.62709	0.0463751	1.42779	0.000643336	1.777	0.000396235	1.65381	0.00113095	1.24314
ENSMODG00000009333	GPX3	glutathione peroxidase 3 (plasma) [Source:HGNC Symbol;Acc:4555]	8034	7525	14111	3235	2826	1666	1640	1544	1699	0.000223791	2.56549	0.000790978	2.60327	3.87242e-11	2.27094	0.000489525	2.91092	0.000615669	2.98095	1.4967e-06	2.7611	0.000238682	3.13107	0.00159741	3.24105	2.18393e-13	2.80479
ENSMODG00000009341	unknown	Uncharacterized protein [Source:UniProtKB/TrEMBL;Acc:F7FZR7]	316	264	243	72	72	129	89	102	100	0.000223791	2.27134	9.94715e-06	2.22077	0.000246342	1.85526	0.00160717	1.79506	0.0415189	1.87297	0.0411623	1.65691	0.000238682	1.90241	0.000532901	1.93097	0.00228389	1.51695
ENSMODG00000009417	UPP1	uridine phosphorylase 1 [Source:HGNC Symbol;Acc:12576]	3060	4331	2442	1969	741	876	2390	634	669	0.000223791	2.09285	2.45426e-05	2.1111	2.64134e-06	1.83616	0.00826903	1.57739	0.0378362	1.59452	0.0336874	1.62392	0.000238682	2.84675	4.97451e-06	2.8584	1.2539e-10	2.46781
ENSMODG00000009424	SLC18A2	solute carrier family 18 (vesicular monoamine transporter) member 2 [Source:HGNC Symbol;Acc:10935]	20	73	26	6	5	2	2	5	1	0.0028682	3.02887	0.0226359	3.84334	5.28262e-05	3.53244	0.015659	3.49169	0.0353473	4.30448	0.00186177	4.02874	0.021859	3.47354	0.0504045	4.30145	0.00207462	3.82024
ENSMODG00000009428	unknown	Uncharacterized protein	48	32	55	1	3	1	0	7	1	0.319834	5.29981	1.29172e-07	5.38269	1.44424e-09	4.93975	0.0685566	4.27775	0.000655853	4.65402	0.00135967	4.13964	0.0206048	3.67943	0.0109002	3.16729	0.0034995	2.691
ENSMODG00000009434	unknown	Uncharacterized protein [Source:UniProtKB/TrEMBL;Acc:F7BKP6]	93	371	376	10	19	12	10	37	37	0.000223791	4.57985	0.000291645	5.00663	5.10116e-11	4.65915	0.000489525	3.6858	0.0114887	3.83999	0.000613893	3.48612	0.000238682	3.42236	0.0299398	3.48952	9.04012e-05	3.06765
ENSMODG00000009461	BDNF	brain-derived neurotrophic factor [Source:HGNC Symbol;Acc:1033]	330	161	377	5	6	7	5	5	13	0.0554699	5.95519	2.29405e-10	6.23255	2.34313e-20	5.83775	0.398386	6.1818	2.61734e-08	5.67936	2.25349e-08	5.35285	0.0671059	5.58544	6.32993e-06	5.01948	6.61943e-15	4.56927
ENSMODG00000009465	unknown	Uncharacterized protein [Source:UniProtKB/TrEMBL;Acc:F7FZD1]	2061	2237	1852	505	575	424	537	389	262	0.00226509	2.58594	8.6791e-10	2.66792	1.95315e-14	2.34374	0.231893	2.57709	0.000524604	2.66296	8.02776e-06	2.55068	0.000643336	3.03698	9.03648e-14	3.17645	1.158e-15	2.76878
ENSMODG00000009468	unknown	Uncharacterized protein [Source:UniProtKB/TrEMBL;Acc:F7FZ80]	3738	3204	4484	1372	906	1379	434	1566	1153	0.000223791	2.28161	1.13265e-07	2.29412	4.27377e-10	1.94151	0.000489525	2.34396	0.00568295	2.34639	0.00348764	1.99506	0.000238682	2.04362	6.54352e-07	2.03301	8.10954e-07	1.60929
ENSMODG00000009469	unknown	Uncharacterized protein [Source:UniProtKB/TrEMBL;Acc:F7FZC5]	56	57	24	10	5	9	2	0	6	1	2.73032	0.00027375	3.1453	9.39746e-05	2.81488	1	3.81939	0.000595488	4.49583	0.000701407	4.20541	1	3.80958	0.000166636	4.71234	2.67309e-05	4.19756
ENSMODG00000009490	TCN2	transcobalamin II [Source:HGNC Symbol;Acc:11653]	4654	5633	4611	1795	2054	1330	1630	1000	749	0.000223791	2.15291	4.56491e-07	2.1631	1.33346e-09	1.84539	0.00876265	2.40066	0.00153417	2.41644	7.49024e-05	2.32582	0.000238682	3.04684	1.77699e-13	3.03357	3.52432e-15	2.62701
ENSMODG00000009522	IGFBP3	insulin-like growth factor binding protein 3 [Source:HGNC Symbol;Acc:5472]	438990	271729	384826	5296	9781	9803	1305	13966	12599	0.000223791	6.07208	4.64284e-35	6.08624	5.7231e-42	5.70943	0.000489525	5.83044	1.68816e-12	5.83799	2.72672e-09	5.41889	0.00101139	5.33562	4.4704e-22	5.33416	1.06492e-40	4.91023
ENSMODG00000009537	IGFBP1	insulin-like growth factor binding protein 1 [Source:HGNC Symbol;Acc:5469]	3133	5465	2437	119	112	834	10	1789	1998	0.000223791	3.96388	4.1015e-06	3.98963	4.21252e-06	3.58667	0.000489525	2.07481	0.0415578	2.10532	0.282887	1.69639	0.000238682	1.48647	0.0675081	1.49365	0.0105403	1.11245
ENSMODG00000009561	PLEKHG3	pleckstrin homology domain containing family G (with RhoGef domain) member 3 [Source:HGNC Symbol;Acc:20364]	3210	5434	3899	1723	1925	2067	1019	2060	1923	0.000223791	1.76904	4.33398e-05	1.77271	3.36551e-05	1.43976	0.000894162	1.7492	0.048206	1.77019	0.0227138	1.49506	0.000238682	1.61999	0.00282095	1.62465	0.000986805	1.22551
ENSMODG00000009586	ERRFI1	ERBB receptor feedback inhibitor 1 [Source:HGNC Symbol;Acc:18185]	1516	1988	1728	287	244	405	326	310	287	0.000223791	3.07445	1.54418e-12	3.1233	1.43708e-14	2.77238	0.000489525	2.84413	0.000276826	2.8562	1.16184e-06	2.67722	0.000238682	3.08687	3.0964e-13	3.17179	6.85397e-15	2.76493
ENSMODG00000009587	FABP1	fatty acid binding protein 1 liver [Source:HGNC Symbol;Acc:3555]	3	45	45	0	0	0	0	0	0	0.195567	Infinite	0.00120771	Infinite	2.35261e-06	8.16033	0.450259	Infinite	0.00533597	Infinite	0.000144754	8.07911	0.159857	Infinite	0.0183691	Infinite	0.000495009	7.42296
ENSMODG00000009620	SMAD6	SMAD family member 6 [Source:HGNC Symbol;Acc:6772]	1293	735	1051	208	314	264	172	335	325	0.000223791	2.5183	5.35218e-09	2.59836	1.69049e-09	2.23777	0.000489525	2.30151	0.00593145	2.32372	0.00195685	2.02347	0.000238682	2.18822	0.0009199	2.06965	2.00933e-05	1.64128
ENSMODG00000009660	DMTN	dematin actin binding protein [Source:HGNC Symbol;Acc:3382]	829	495	829	239	274	289	107	165	176	0.371949	2.0752	6.17467e-06	2.06282	7.37625e-06	1.69767	0.320302	2.6497	0.00120558	2.68679	0.000331846	2.40409	0.226332	2.56233	1.64603e-06	2.64598	4.51142e-08	2.218
ENSMODG00000009679	SSH2	slingshot protein phosphatase 2 [Source:HGNC Symbol;Acc:30580]	992	1374	1342	424	379	891	452	573	531	0.000223791	1.77828	7.46504e-05	1.77008	0.00178118	1.39348	0.000489525	1.63572	0.0676371	1.6474	0.0197599	1.42105	0.000238682	1.72692	0.000313515	1.70472	0.000298754	1.29015
ENSMODG00000009729	ST8SIA6	ST8 alpha-N-acetyl-neuraminide alpha-2 8-sialyltransferase 6 [Source:HGNC Symbol;Acc:23317]	776	605	4596	1023	983	657	73	582	522	0.000223791	1.8286	0.515245	1.85699	0.0296702	1.46969	0.000489525	2.90619	0.539499	2.927	0.0220142	2.46078	0.000238682	2.4497	0.544805	2.46211	0.0137374	1.97811
ENSMODG00000009733	ENDOU	endonuclease polyU-specific [Source:HGNC Symbol;Acc:14369]	302	299	213	41	8	10	85	31	10	0.000223791	4.10852	7.05688e-16	4.45526	3.47002e-11	4.17207	0.00160717	2.85843	0.000360857	2.85629	0.00372522	2.88508	0.000238682	4.1388	8.74533e-12	4.36684	4.54943e-09	3.94334
ENSMODG00000009770	PISD	phosphatidylserine decarboxylase [Source:HGNC Symbol;Acc:8999]	1352	850	966	391	421	462	404	433	445	0.000223791	1.93845	1.23839e-05	1.94438	3.71101e-06	1.59193	0.000489525	1.69407	0.0570677	1.67133	0.0185026	1.45531	0.000238682	1.83149	7.63104e-05	1.72951	0.000230121	1.30985
ENSMODG00000009809	CD59	CD59 molecule complement regulatory protein [Source:HGNC Symbol;Acc:1689]	6864	3896	4940	2378	1820	1114	1679	1329	1352	0.000223791	2.20447	5.11372e-07	2.20666	5.45383e-09	1.8927	0.000894162	2.20988	0.00597432	2.17367	0.000371138	2.00219	0.000238682	2.52131	1.78461e-06	2.47625	8.79398e-10	2.05607
ENSMODG00000009987	TMEM72	transmembrane protein 72 [Source:HGNC Symbol;Acc:31658]	740	2669	1355	85	52	133	18	121	70	0.000223791	4.72951	0.00063645	4.78648	8.39728e-15	4.45405	0.000489525	4.9804	0.001835	5.03206	1.32894e-07	4.68494	0.000238682	4.54302	0.00375562	4.67066	9.18793e-13	4.28173
ENSMODG00000010040	unknown	Uncharacterized protein [Source:UniProtKB/TrEMBL;Acc:F6TTR6]	34396	8483	25692	25	36	73	7	220	246	0.000223791	9.5695	1.87405e-10	9.6218	9.46699e-42	9.20593	0.000489525	7.72058	4.85339e-07	7.73958	2.00905e-09	7.27765	0.000238682	7.17511	2.07133e-05	6.98168	4.06654e-27	6.54049
ENSMODG00000010075	unknown	Uncharacterized protein [Source:UniProtKB/TrEMBL;Acc:F6ZDY3]	3696	4370	3936	2478	2530	1471	243	1901	1544	0.000223791	1.51811	0.000494107	1.53338	9.53653e-05	1.22168	0.000489525	2.21729	0.0111982	2.23354	0.0281158	1.84543	0.000238682	1.76009	1.3806e-05	1.77804	2.78889e-05	1.36981
ENSMODG00000010225	PLAT	plasminogen activator tissue [Source:HGNC Symbol;Acc:9051]	60542	34528	81482	4905	8852	8092	187	8740	4999	0.000223791	3.63543	2.61292e-05	3.65336	1.01853e-15	3.26499	0.00160717	4.23043	3.87446e-05	4.24008	0.000804189	3.77601	0.000238682	3.66165	0.000606825	3.62975	4.6089e-13	3.18665
ENSMODG00000010262	ACSL5	acyl-CoA synthetase long-chain family member 5 [Source:HGNC Symbol;Acc:16526]	2254	1612	2303	683	655	667	526	476	522	0.000223791	2.13834	2.10252e-07	2.26376	1.45658e-10	1.91292	0.000489525	2.22546	0.00298315	2.37516	6.53131e-05	2.17239	0.000238682	2.4216	2.8094e-08	2.56724	5.59152e-11	2.14077
ENSMODG00000010263	SERPINF2	serpin peptidase inhibitor clade F (alpha-2 antiplasmin pigment epithelium derived factor) member 2 [Source:HGNC Symbol;Acc:9075]	361	218	262	106	88	115	37	98	110	0.541037	1.57759	3.36766e-05	2.07929	0.000167145	1.72827	0.494833	1.69365	0.0153445	2.24752	0.0322419	1.91202	0.705319	1.41608	0.000831921	1.77713	0.00533804	1.3584
ENSMODG00000010300	SLC39A9	solute carrier family 39 member 9 [Source:HGNC Symbol;Acc:20182]	17561	12664	20547	6499	5963	5474	4935	5313	5357	0.000223791	2.13687	7.23505e-07	2.14905	6.23884e-10	1.80079	0.00160717	2.06923	0.0112344	2.08092	0.00101093	1.85364	0.000238682	2.2247	1.85594e-05	2.25348	2.03594e-08	1.82475
ENSMODG00000010306	ZDHHC8	zinc finger DHHC-type containing 8 [Source:HGNC Symbol;Acc:18474]	605	397	638	162	167	331	106	206	235	0.000223791	1.85168	2.87667e-05	1.9493	0.000924215	1.55784	0.000489525	1.99546	0.0236638	2.03548	0.0213857	1.72209	0.000238682	1.86442	7.72754e-05	1.90221	0.000330393	1.47584
ENSMODG00000010309	unknown	Uncharacterized protein [Source:UniProtKB/TrEMBL;Acc:F6SRY8]	3576	2649	5435	1622	1112	912	1070	865	839	0.000223791	2.33231	0.00144336	2.3404	1.56346e-09	2.00335	0.000489525	2.41253	0.00276637	2.41717	0.000118964	2.22851	0.000238682	2.76071	0.00232671	2.93811	4.63507e-11	2.49887
ENSMODG00000010331	SPTA1	spectrin alpha erythrocytic 1 (elliptocytosis 2) [Source:HGNC Symbol;Acc:11272]	349	184	455	121	80	38	3	29	51	0.000223791	2.64326	0.00147089	2.71306	7.38544e-06	2.38897	0.000489525	3.87945	0.000109574	4.13559	0.000676823	3.68824	0.000238682	3.41162	0.000431364	3.48569	4.93605e-07	3.0411
ENSMODG00000010421	SSFA2	sperm specific antigen 2 [Source:HGNC Symbol;Acc:11319]	6306	9166	6375	5350	3919	4747	2254	3804	3376	0.000223791	1.28024	0.00402036	1.28418	0.00322152	0.965224	0.00376291	1.62545	0.0705721	1.62996	0.0295258	1.38014	0.000238682	1.58049	0.000127612	1.55106	0.0010125	1.15307
ENSMODG00000010425	PPP1R1C	protein phosphatase 1 regulatory (inhibitor) subunit 1C [Source:HGNC Symbol;Acc:14940]	51	49	35	29	15	21	0	13	15	0.00211216	1.88976	0.0432245	1.69785	0.0293697	1.37725	0.00826903	2.85488	0.0372647	2.83588	0.0769111	2.39368	0.00152719	2.25913	0.0212882	2.64405	0.0050934	2.20902
ENSMODG00000010500	ATP7B	ATPase Cu++ transporting beta polypeptide [Source:HGNC Symbol;Acc:870]	358	219	115	49	123	69	8	85	82	0.000223791	1.96916	0.0162726	2.12244	0.00413077	1.78712	0.000489525	2.30054	0.0266201	2.5022	0.0724353	2.10807	0.000238682	1.87562	0.0243334	1.94184	0.0108396	1.53798
ENSMODG00000010523	DUSP5	dual specificity phosphatase 5 [Source:HGNC Symbol;Acc:3071]	1962	1312	1767	208	211	179	1095	180	169	0.000223791	3.71002	1.30069e-16	3.71483	3.85377e-26	3.37171	0.00702304	1.9283	0.00846283	1.93313	0.0185961	1.99779	0.000238682	3.81821	1.11588e-11	3.84389	7.1491e-21	3.41663
ENSMODG00000010525	CEBPD	CCAAT/enhancer binding protein (C/EBP) delta [Source:HGNC Symbol;Acc:1835]	4770	4966	5106	881	771	959	953	865	541	0.000223791	3.10777	3.21549e-13	3.14931	6.8578e-21	2.80475	0.000489525	2.93381	0.000109277	2.97624	6.30488e-07	2.82405	0.000238682	3.33334	7.12088e-16	3.37317	8.67973e-18	2.95791
ENSMODG00000010526	NEDD9	neural precursor cell expressed developmentally down-regulated 9 [Source:HGNC Symbol;Acc:7733]	2337	1564	1906	834	825	1020	283	870	751	0.000223791	1.75136	6.53471e-05	1.75033	1.2938e-05	1.39344	0.000489525	2.0803	0.0172125	2.08097	0.00913663	1.74323	0.000238682	1.83065	3.33838e-05	1.7386	3.7852e-05	1.32217
ENSMODG00000010650	PRKCD	protein kinase C delta [Source:HGNC Symbol;Acc:9399]	2525	1785	1439	691	730	822	888	627	524	0.000223791	1.97085	4.73457e-06	1.98289	9.85052e-07	1.64008	0.000489525	1.75319	0.0272563	1.78562	0.00521728	1.66157	0.000238682	2.25076	2.32929e-08	2.37637	8.60453e-09	1.96615
ENSMODG00000010662	ASPHD2	aspartate beta-hydroxylase domain containing 2 [Source:HGNC Symbol;Acc:30437]	1394	1141	2478	140	191	179	295	255	272	0.000223791	3.93226	5.74487e-05	3.94716	2.24899e-19	3.57062	0.000489525	2.98311	0.00333704	2.97393	2.56109e-06	2.7642	0.000238682	3.25637	0.00238498	3.37087	4.94317e-13	2.93085
ENSMODG00000010681	HKDC1	hexokinase domain containing 1 [Source:HGNC Symbol;Acc:23302]	2432	2169	2445	1721	1744	1864	424	723	1186	0.000223791	1.04889	0.0257524	1.04238	0.0266793	0.69486	0.000489525	2.03328	0.0180251	2.05172	0.00699187	1.74346	0.000238682	1.84043	9.79217e-06	1.841	2.22684e-05	1.42575
ENSMODG00000010716	TPST2	tyrosylprotein sulfotransferase 2 [Source:HGNC Symbol;Acc:12021]	1490	1380	2282	492	564	371	376	392	487	0.000223791	2.49117	2.14605e-05	2.50333	8.30635e-11	2.15866	0.000489525	2.37942	0.00280647	2.4331	0.000106738	2.19325	0.000238682	2.50093	0.000450342	2.53909	2.29508e-09	2.10908
ENSMODG00000010831	SNX22	sorting nexin 22 [Source:HGNC Symbol;Acc:16315]	67	28	73	1	2	1	0	3	8	0.00764223	5.31739	2.07029e-07	6.02669	1.51434e-10	5.5406	0.02078	4.27507	0.000344811	4.51585	0.00149112	4.00901	0.00639565	3.67891	0.0018835	3.58709	0.000300197	3.10697
ENSMODG00000010837	unknown	Uncharacterized protein [Source:UniProtKB/TrEMBL;Acc:F6TPD8]	107	66	46	6	7	4	2	15	22	1	3.88012	1.68528e-07	4.30884	1.48378e-08	3.96166	1	2.57176	0.00804394	3.01095	0.026389	2.60957	1	2.12244	0.00841713	2.42245	0.00678441	2.01519
ENSMODG00000010846	SESN2	sestrin 2 [Source:HGNC Symbol;Acc:20746]	7289	4055	2231	569	642	997	515	832	636	0.000223791	3.23052	0.00198202	3.22872	2.96169e-10	2.8726	0.000489525	3.15255	0.00666026	3.15542	7.65467e-06	2.91739	0.000238682	3.16788	0.00885998	3.12497	1.06412e-08	2.72634
ENSMODG00000010849	TIMP1	TIMP metallopeptidase inhibitor 1 [Source:HGNC Symbol;Acc:11820]	1092	633	451	176	219	135	334	149	121	0.323394	2.69209	0.000384631	2.65627	4.76427e-08	2.3345	0.370633	2.07044	0.0114818	2.0666	0.00696743	2.02045	0.440351	2.94176	0.000143701	2.90907	3.185e-08	2.50494
ENSMODG00000010887	MYL4	myosin light chain 4 alkali; atrial embryonic [Source:HGNC Symbol;Acc:7585]	311	71	44	0	4	2	1	3	6	0.0866981	6.0768	0.0180551	6.71278	1.93492e-09	6.28999	0.0122424	5.28788	0.0806305	5.87932	1.52821e-05	5.47113	0.0067833	4.97173	0.0190971	6.6434	2.83977e-07	6.06598
ENSMODG00000010932	TTR	Monodelphis domestica transthyretin (TTR) mRNA. [Source:RefSeq mRNA;Acc:NM_001032968]	4111	3027	5044	2	2	5	0	12	15	0.0886787	10.4165	1.05812e-42	11.0408	3.51773e-100	10.6327	0.00255988	9.36083	5.49174e-23	9.4004	1.29627e-23	8.92955	0.000238682	8.76411	8.65274e-34	8.64794	4.56523e-65	8.19718
ENSMODG00000010934	ULK2	unc-51 like autophagy activating kinase 2 [Source:HGNC Symbol;Acc:13480]	9915	7237	8412	2700	2968	3801	3155	3584	2989	0.000223791	2.05725	1.2384e-06	2.06537	7.73107e-08	1.70331	0.00126175	1.75835	0.0378218	1.75861	0.00656905	1.54797	0.000238682	1.932	1.52806e-06	1.92539	1.55928e-06	1.50689
ENSMODG00000010936	EXOC3L2	exocyst complex component 3-like 2 [Source:HGNC Symbol;Acc:30162]	196	127	133	50	52	48	25	58	52	0.337264	2.20088	6.96793e-05	2.23506	0.000196001	1.89404	0.563405	2.09758	0.0260116	2.20032	0.0443798	1.89242	0.467466	1.95748	0.0167622	1.63548	0.0490965	1.21178
ENSMODG00000010990	AGTRAP	angiotensin II receptor-associated protein [Source:HGNC Symbol;Acc:13539]	460	390	324	161	130	147	107	168	86	0.000223791	1.95713	1.82891e-05	2.05807	2.09449e-05	1.72771	0.000489525	1.99898	0.0174925	2.07704	0.0168811	1.85603	0.000238682	2.1339	2.05598e-05	2.14697	0.00134808	1.73894
ENSMODG00000011032	CA12	carbonic anhydrase XII [Source:HGNC Symbol;Acc:1371]	7498	4652	4804	963	908	951	1858	1372	951	0.000223791	3.19653	2.25717e-13	3.21767	1.31558e-20	2.87586	0.000489525	2.29061	0.00268769	2.30749	0.000188678	2.1812	0.000238682	2.81224	5.6842e-08	2.80097	7.26932e-11	2.38559
ENSMODG00000011051	DUSP26	dual specificity phosphatase 26 (putative) [Source:HGNC Symbol;Acc:28161]	379	501	205	47	30	59	34	50	20	0.000223791	3.62761	2.92434e-06	3.62566	1.73873e-09	3.30136	0.000489525	3.59316	7.71169e-06	3.73463	3.11157e-05	3.55517	0.000238682	3.80217	0.000218524	3.35872	8.15488e-06	2.9673
ENSMODG00000011059	RNF122	ring finger protein 122 [Source:HGNC Symbol;Acc:21147]	783	717	507	240	187	266	250	220	186	0.000223791	2.11409	2.05628e-06	2.16636	2.28141e-06	1.83166	0.000489525	1.97298	0.0203358	1.93759	0.00745919	1.78208	0.000238682	2.26803	5.45264e-07	2.3157	5.10054e-06	1.91455
ENSMODG00000011117	unknown	Uncharacterized protein [Source:UniProtKB/TrEMBL;Acc:F7BB51]	63	177	141	4	0	0	0	0	0	0.24592	6.81808	7.8565e-09	7.29401	6.67602e-14	6.82151	0.286726	Infinite	1.44212e-09	Infinite	5.38558e-10	10.102	0.167718	Infinite	1.78723e-06	Infinite	1.21618e-10	9.17316
ENSMODG00000011146	LDB3	LIM domain binding 3 [Source:HGNC Symbol;Acc:15710]	557	428	82	20	16	16	14	11	21	0.000223791	4.37097	0.00146255	4.97191	8.69927e-11	4.66484	0.000489525	4.21053	0.00511355	4.88304	3.52181e-06	4.68925	0.000238682	4.30981	0.0085452	5.02894	4.00466e-07	4.62977
ENSMODG00000011148	ANGPTL7	angiopoietin-like 7 [Source:HGNC Symbol;Acc:24078]	1185	881	105	10	39	25	127	9	30	0.0963511	5.1879	0.00285551	5.4571	1.45518e-09	5.12612	0.229013	3.74224	0.0419579	3.7993	0.000995557	3.91356	0.170803	5.46288	0.00852517	5.68422	6.84275e-08	5.29293
ENSMODG00000011243	ATP6V1B1	ATPase H+ transporting lysosomal 56/58kDa V1 subunit B1 [Source:HGNC Symbol;Acc:853]	392	152	472	7	19	5	1	9	7	0.0867766	5.38031	2.32797e-06	5.66778	1.01985e-14	5.29249	0.213718	6.0941	3.00129e-06	6.44512	8.94568e-09	5.98835	0.357118	5.67931	0.000177403	5.17034	3.06447e-11	4.69991
ENSMODG00000011274	HTR2A	5-hydroxytryptamine (serotonin) receptor 2A G protein-coupled [Source:HGNC Symbol;Acc:5293]	714	379	1309	130	113	104	12	93	43	0.000223791	3.36529	0.0104334	3.45475	3.87242e-11	3.08352	0.000489525	4.33997	0.00648236	4.56066	8.73958e-06	4.13317	0.000238682	3.96507	0.0240311	4.09924	5.76026e-09	3.63687
ENSMODG00000011282	unknown	Uncharacterized protein [Source:UniProtKB/TrEMBL;Acc:F6WZ65]	152	206	302	2	0	0	1	0	0	0.206851	9.16386	5.92532e-15	9.09091	4.20167e-24	8.43404	0.361674	8.48244	1.24066e-13	9.39708	2.35586e-12	9.06061	0.000238682	Infinite	1.97495e-06	Infinite	7.66458e-14	9.7333
ENSMODG00000011303	CLCN5	chloride channel voltage-sensitive 5 [Source:HGNC Symbol;Acc:2023]	2506	1536	2330	972	1196	915	1288	675	811	0.000223791	1.66919	0.000127443	1.6842	2.83613e-05	1.3336	0.00226155	1.46804	0.078572	1.48705	0.0290878	1.36303	0.000238682	2.06212	4.39679e-06	2.13823	3.67747e-07	1.71258
ENSMODG00000011322	MBOAT1	membrane bound O-acyltransferase domain containing 1 [Source:HGNC Symbol;Acc:21579]	4853	1407	893	746	418	774	1236	502	448	0.000223791	2.48171	0.17955	2.49494	0.000111579	2.15315	0.00126175	1.88041	0.395168	1.90373	0.0256926	1.8629	0.000238682	2.84844	0.243672	2.88477	0.000115421	2.47779
ENSMODG00000011325	unknown	Uncharacterized protein [Source:UniProtKB/TrEMBL;Acc:F6WII6]	45970	51285	32627	477	114	107	229	700	204	0.000223791	8.18704	2.77875e-57	8.20711	3.14108e-41	7.95707	0.000489525	7.27758	1.38998e-17	7.27329	2.77032e-19	6.99437	0.000238682	7.13215	3.01417e-47	7.19326	5.93015e-32	6.79312
ENSMODG00000011354	KIAA0247	KIAA0247 [Source:HGNC Symbol;Acc:19956]	1429	1162	1468	521	493	532	704	632	528	0.000223791	2.0219	4.29207e-06	2.03438	3.57002e-08	1.68569	0.00226155	1.42988	0.0997508	1.46099	0.030196	1.28404	0.000238682	1.73894	5.66461e-05	1.7354	8.16416e-05	1.31442
ENSMODG00000011441	SIGLEC1	sialic acid binding Ig-like lectin 1 sialoadhesin [Source:HGNC Symbol;Acc:11127]	204	67	90	15	24	15	28	25	38	0.000223791	3.067	0.0041989	3.35451	4.59063e-06	3.00098	0.00126175	2.04875	0.0595664	2.34653	0.0308395	2.11771	0.000238682	2.12151	0.0698824	2.36033	0.00834658	1.93859
ENSMODG00000011475	ARRDC2	arrestin domain containing 2 [Source:HGNC Symbol;Acc:25225]	2098	1130	1572	225	337	422	368	413	358	0.000223791	2.92199	6.41317e-09	2.91052	8.24872e-11	2.53223	0.000489525	2.42798	0.00235657	2.43794	8.24864e-05	2.22043	0.000238682	2.60353	9.86937e-06	2.56558	2.75735e-09	2.14303
ENSMODG00000011481	MXD1	MAX dimerization protein 1 [Source:HGNC Symbol;Acc:6761]	1394	602	766	142	89	203	585	137	92	0.000223791	3.26434	4.25117e-05	3.298	2.28988e-10	2.92828	0.00126175	1.90179	0.0415045	1.89909	0.029041	1.94068	0.000238682	3.47463	0.000777819	3.6314	2.08956e-11	3.20751
ENSMODG00000011488	ASPRV1	aspartic peptidase retroviral-like 1 [Source:HGNC Symbol;Acc:26321]	159	58	76	0	0	0	2	0	0	0.000223791	Infinite	4.37554e-09	Infinite	4.30217e-16	9.75424	0.323283	6.41506	8.18619e-07	7.19058	1.13359e-07	7.08857	0.000238682	Infinite	4.17536e-05	Infinite	3.38795e-09	8.59196
ENSMODG00000011491	KLF1	Kruppel-like factor 1 (erythroid) [Source:HGNC Symbol;Acc:6345]	23	38	39	1	1	1	1	0	0	0.328063	4.81573	2.21597e-06	5.70861	5.26829e-09	5.20077	0.361674	5.77084	9.66273e-05	6.66857	1.0311e-05	6.3515	0.000238682	Infinite	0.000122807	Infinite	3.15553e-06	7.35286
ENSMODG00000011508	GCDH	glutaryl-CoA dehydrogenase [Source:HGNC Symbol;Acc:4189]	4752	2211	5402	747	691	748	1347	945	927	0.000223791	3.1189	0.000138408	3.14702	7.31679e-15	2.77824	0.000489525	2.23024	0.00770767	2.26157	0.000563549	2.09169	0.000238682	2.68583	0.00413741	2.67838	8.47798e-09	2.2381
ENSMODG00000011516	ITGA2B	integrin alpha 2b (platelet glycoprotein IIb of IIb/IIIa complex antigen CD41) [Source:HGNC Symbol;Acc:6138]	132	131	231	27	65	74	24	70	36	0.000223791	2.06607	0.00210296	2.21114	0.00382281	1.81552	0.00226155	2.11458	0.0140576	2.39437	0.0319382	2.06515	0.00083051	2.0082	0.0452293	2.32191	0.00261578	1.8765
ENSMODG00000011540	ADAMTS7	ADAM metallopeptidase with thrombospondin type 1 motif 7 [Source:HGNC Symbol;Acc:223]	964	638	395	178	195	310	110	232	309	0.000223791	2.15538	0.00117507	2.16251	0.00011739	1.80689	0.000489525	2.09113	0.0194331	2.06082	0.024294	1.75852	0.000238682	1.88981	0.000796686	1.8053	0.00151598	1.4043
ENSMODG00000011543	GRN	granulin [Source:HGNC Symbol;Acc:4601]	7559	6314	9967	2198	3270	1975	1770	1676	1221	0.000223791	2.32886	8.97519e-07	2.32174	1.78781e-09	1.97169	0.000489525	2.69558	0.000510347	2.69698	7.67224e-06	2.51261	0.000238682	3.02096	7.76626e-07	2.93859	3.56527e-13	2.5089
ENSMODG00000011590	unknown	Uncharacterized protein [Source:UniProtKB/TrEMBL;Acc:F6UZR4]	2749	2454	1667	547	506	309	660	498	491	0.000223791	2.95506	9.0265e-12	2.96865	1.30115e-15	2.66565	0.000489525	2.36584	0.00240678	2.37069	8.85338e-05	2.22993	0.000238682	2.75156	1.18082e-10	2.69694	1.18666e-10	2.29891
ENSMODG00000011599	GPLD1	glycosylphosphatidylinositol specific phospholipase D1 [Source:HGNC Symbol;Acc:4459]	1714	1173	337	306	217	251	31	261	221	0.000223791	2.56409	0.0271944	2.6749	4.90619e-06	2.36941	0.148786	2.96581	0.0404327	3.15399	0.00431182	2.78363	0.000238682	2.5411	0.10021	2.4114	0.000869195	2.02643
ENSMODG00000011613	SLC4A1	solute carrier family 4 (anion exchanger) member 1 (Diego blood group) [Source:HGNC Symbol;Acc:11027]	863	1403	2314	134	7	20	11	214	54	0.000223791	5.34076	5.96397e-06	5.544	1.51001e-10	5.27873	0.000489525	4.4886	0.000515776	4.60605	4.99579e-05	4.16842	0.000238682	4.01401	0.00475743	4.05216	1.64568e-09	3.61265
ENSMODG00000011680	STARD8	StAR-related lipid transfer (START) domain containing 8 [Source:HGNC Symbol;Acc:19161]	323	150	327	77	139	130	46	92	87	0.000223791	1.82206	0.00521875	1.84046	0.00729052	1.45657	0.000894162	2.14793	0.0132875	2.27436	0.0249757	1.95845	0.000238682	2.03481	0.00635394	2.122	0.00173388	1.68501
ENSMODG00000011684	GCH1	GTP cyclohydrolase 1 [Source:HGNC Symbol;Acc:4193]	233	346	217	22	16	14	17	15	8	0.000223791	4.03344	1.69291e-16	4.58144	3.2519e-15	4.26733	0.000489525	4.23724	1.06421e-07	4.6204	3.50391e-07	4.48679	0.000238682	4.40965	5.4364e-08	5.16804	5.97355e-12	4.74923
ENSMODG00000011695	unknown	Uncharacterized protein [Source:UniProtKB/TrEMBL;Acc:F7GDY7]	169	141	206	48	41	34	39	37	24	0.000223791	2.5766	1.0869e-06	2.71959	1.58249e-06	2.37876	0.000489525	2.72869	0.00261739	2.70292	0.0031732	2.52368	0.000238682	3.04099	1.8384e-06	3.1369	3.62347e-06	2.69968
ENSMODG00000011701	HBEGF	heparin-binding EGF-like growth factor [Source:HGNC Symbol;Acc:3059]	1147	341	467	52	49	50	97	57	26	0.000223791	4.25222	0.00185474	4.31443	1.75839e-14	3.96326	0.000489525	3.57646	0.0122565	3.66407	1.70936e-05	3.58711	0.000238682	4.42251	0.0357543	4.76544	1.06587e-09	4.33956
ENSMODG00000011714	PFDN1	prefoldin subunit 1 [Source:HGNC Symbol;Acc:8866]	4913	3257	5962	2743	1996	1777	1871	1748	1890	0.000223791	1.84718	0.000670819	1.77207	3.54609e-06	1.43271	0.000489525	1.82743	0.0436195	1.72567	0.00993157	1.51066	0.000238682	2.01845	0.00173376	1.97845	4.75571e-06	1.5465
ENSMODG00000011721	PTGS2	prostaglandin-endoperoxide synthase 2 (prostaglandin G/H synthase and cyclooxygenase) [Source:HGNC Symbol;Acc:9605]	83582	34533	40591	908	556	695	561	970	849	0.000223791	6.77562	6.28701e-10	6.83254	7.13093e-53	6.49822	0.000489525	6.42397	1.96591e-08	6.46337	5.39661e-20	6.18934	0.000238682	6.36324	3.0589e-07	6.42808	2.43731e-35	6.00987
ENSMODG00000011740	KLF13	Kruppel-like factor 13 [Source:HGNC Symbol;Acc:13672]	486	498	411	206	169	192	141	209	119	0.000223791	1.89864	4.19705e-05	1.93786	3.09101e-05	1.60808	0.000489525	1.96304	0.0260889	1.94995	0.0198541	1.73364	0.000238682	2.05648	0.000106988	1.89876	0.000757106	1.48878
ENSMODG00000011756	ACPP	acid phosphatase prostate [Source:HGNC Symbol;Acc:125]	825	986	1252	79	63	83	214	56	103	0.000223791	4.2562	2.99013e-17	4.41894	7.80314e-26	4.0686	0.000489525	3.17022	1.86758e-05	3.27563	5.39013e-06	3.22733	0.000238682	4.15601	3.20746e-13	4.38837	5.98946e-18	3.96501
ENSMODG00000011772	CXXC5	CXXC finger protein 5 [Source:HGNC Symbol;Acc:26943]	5101	3239	3609	1653	1748	1878	1734	1438	1508	0.000223791	1.77492	2.62792e-05	1.80903	2.65999e-06	1.45856	0.000489525	1.66125	0.0446224	1.68555	0.00952354	1.50841	0.000238682	1.96771	1.16015e-06	1.97231	1.35493e-06	1.55641
ENSMODG00000011779	CCNG2	cyclin G2 [Source:HGNC Symbol;Acc:1593]	11124	6996	9109	1868	1426	2521	1007	1739	1974	0.000223791	2.82094	1.92657e-11	2.86385	2.91727e-13	2.4976	0.000489525	2.94114	0.00019448	2.96034	6.17667e-06	2.66851	0.000238682	2.82824	4.87629e-12	2.89908	3.01613e-14	2.47884
ENSMODG00000011791	PLA2G4A	phospholipase A2 group IVA (cytosolic calcium-dependent) [Source:HGNC Symbol;Acc:9035]	8386	5219	6906	1251	670	729	571	672	635	0.000223791	3.60219	1.43585e-16	3.60285	4.32824e-25	3.28028	0.000489525	3.82499	7.46542e-07	3.82566	1.11765e-10	3.59675	0.000238682	3.93979	1.14713e-16	3.98826	5.39335e-25	3.56713
ENSMODG00000011827	TEX264	testis expressed 264 [Source:HGNC Symbol;Acc:30247]	5821	3343	4506	1693	1186	1943	2495	1604	1177	0.000223791	2.13526	5.97608e-07	2.14131	9.86693e-08	1.78248	0.000894162	1.63938	0.0420263	1.65042	0.0128632	1.53488	0.000238682	2.24872	9.08888e-06	2.31334	4.72687e-08	1.89039
ENSMODG00000011862	NABP1	nucleic acid binding protein 1 [Source:HGNC Symbol;Acc:26232]	270	533	1083	41	85	74	169	153	113	0.000223791	3.78621	0.0141049	3.89346	2.70999e-09	3.50537	0.000489525	2.44019	0.15392	2.47832	0.00346647	2.28649	0.000238682	2.84754	0.148173	2.87499	9.96595e-05	2.42652
ENSMODG00000011871	TMEM92	transmembrane protein 92 [Source:HGNC Symbol;Acc:26579]	565	448	769	123	77	76	92	87	94	0.000223791	3.34194	2.27264e-08	3.35107	1.03801e-13	3.01297	0.000489525	3.04446	0.000156821	3.07717	2.62885e-05	2.86041	0.000238682	3.26036	5.66461e-05	3.05236	8.31044e-09	2.61753
ENSMODG00000011958	unknown	Uncharacterized protein [Source:UniProtKB/TrEMBL;Acc:F7CV05]	696	735	1189	269	637	403	266	409	314	0.000223791	1.61916	0.00951983	1.63995	0.00473727	1.27107	0.000489525	1.77381	0.0418883	1.82123	0.0197599	1.55894	0.000238682	1.81085	0.00967483	1.84208	0.00035935	1.41168
ENSMODG00000012009	SSTR1	somatostatin receptor 1 [Source:HGNC Symbol;Acc:11330]	119	81	178	6	4	15	0	8	30	0.000223791	4.24551	1.2384e-06	4.56546	4.97408e-09	4.15146	0.00286728	3.82212	0.000192111	3.90567	0.0101792	3.42918	0.00044651	3.22637	0.00049214	3.53782	1.33714e-05	3.08021
ENSMODG00000012032	VIMP	VCP-interacting membrane protein [Source:HGNC Symbol;Acc:30396]	5654	5950	4935	2590	1729	1705	1397	1781	1865	0.000223791	2.11838	1.00068e-06	2.10311	4.47877e-10	1.79101	0.000489525	2.13244	0.0107637	2.10666	0.000895273	1.87629	0.000238682	2.18007	1.34497e-07	2.12274	3.59661e-08	1.71732
ENSMODG00000012086	ANGPT2	angiopoietin 2 [Source:HGNC Symbol;Acc:485]	4846	7088	3600	756	455	300	71	405	357	0.000223791	3.99714	6.31838e-10	4.00989	2.03739e-21	3.73822	0.000489525	4.71021	4.85535e-09	4.73057	3.37414e-08	4.37806	0.000238682	4.30694	2.09671e-08	4.28764	7.96994e-20	3.89835
ENSMODG00000012098	DLX3	distal-less homeobox 3 [Source:HGNC Symbol;Acc:2916]	461	1107	1198	333	324	341	450	142	423	0.000223791	2.12779	0.0101851	2.12742	3.37959e-05	1.78651	0.000489525	1.76315	0.0711634	1.76462	0.0381764	1.64175	0.000238682	2.29348	0.0431755	2.22759	0.00129504	1.81171
ENSMODG00000012121	STK17B	serine/threonine kinase 17b [Source:HGNC Symbol;Acc:11396]	1241	1563	1226	598	602	519	112	473	583	0.000223791	1.88529	2.50778e-05	1.86869	1.00898e-06	1.54576	0.000489525	2.29686	0.00861142	2.29681	0.0110212	1.93817	0.000238682	1.91437	5.35194e-06	1.94215	1.02327e-05	1.54022
ENSMODG00000012136	HYAL2	hyaluronoglucosaminidase 2 [Source:HGNC Symbol;Acc:5321]	1645	984	1842	474	548	575	283	628	554	0.395361	2.11109	8.35374e-05	2.12641	3.50732e-07	1.75712	0.436577	2.05512	0.0179309	2.06316	0.00650893	1.74365	0.120389	1.88997	0.00559594	1.84972	0.000125481	1.41524
ENSMODG00000012143	HPD	4-hydroxyphenylpyruvate dioxygenase [Source:HGNC Symbol;Acc:5147]	211	112	44	20	15	13	9	24	36	0.000223791	2.765	0.0113337	3.55162	3.92355e-06	3.23584	0.000489525	2.72845	0.0789258	2.86748	0.0221945	2.53863	0.000238682	2.55654	0.117903	3.46351	0.000621885	3.04053
ENSMODG00000012157	BCL7A	B-cell CLL/lymphoma 7A [Source:HGNC Symbol;Acc:1004]	439	745	561	154	259	239	214	225	216	0.000223791	2.08054	9.14697e-06	2.05297	0.000109408	1.70983	0.000489525	1.80872	0.0436195	1.78386	0.0238571	1.59329	0.000238682	1.99366	0.0010908	1.9606	0.000556535	1.56147
ENSMODG00000012194	unknown	Uncharacterized protein [Source:UniProtKB/TrEMBL;Acc:F7CEG7]	8191	3986	5584	1831	1954	1950	1166	1597	1308	0.000223791	2.2504	4.42592e-05	2.26104	4.05297e-09	1.90654	0.000489525	2.49405	0.00156844	2.5073	9.2632e-05	2.26414	0.000238682	2.5563	8.46553e-05	2.65119	5.801e-10	2.22819
ENSMODG00000012211	WDR88	WD repeat domain 88 [Source:HGNC Symbol;Acc:26999]	42	31	31	4	1	0	0	2	1	1	4.28919	6.97172e-06	5.05772	5.08186e-08	4.61533	1	5.5037	0.000410566	5.68211	5.04936e-05	5.08983	1	4.90737	0.00693725	4.06582	0.00121039	3.53597
ENSMODG00000012240	RHPN2	rhophilin Rho GTPase binding protein 2 [Source:HGNC Symbol;Acc:19974]	3106	2497	3127	1748	1184	1334	105	869	773	0.000223791	1.65932	0.000131995	1.68189	2.7516e-06	1.34759	0.000894162	2.83051	0.000615844	2.85646	0.00282988	2.4515	0.000238682	2.36664	2.51341e-07	2.08618	4.2652e-08	1.6667
ENSMODG00000012249	unknown	Uncharacterized protein [Source:UniProtKB/TrEMBL;Acc:H9H6J7]	123	208	282	63	31	84	53	47	53	0.000223791	2.43094	0.00241839	2.44603	0.000559973	2.07751	0.00160717	2.20699	0.00879686	2.37632	0.0126141	2.17307	0.000238682	2.50659	0.00126813	2.65756	0.000273423	2.23583
ENSMODG00000012256	SLC7A9	solute carrier family 7 (amino acid transporter light chain bo + system) member 9 [Source:HGNC Symbol;Acc:11067]	289	306	941	56	62	113	6	82	47	0.000223791	3.1569	0.0521482	3.39677	5.84984e-07	2.98163	0.000489525	3.87808	0.0700758	4.08481	0.000709452	3.62858	0.000238682	3.41758	0.129574	3.52684	9.75822e-06	3.06445
ENSMODG00000012268	IGF2BP1	insulin-like growth factor 2 mRNA binding protein 1 [Source:HGNC Symbol;Acc:28866]	280	167	270	0	0	14	0	57	86	0.0184922	6.24599	1.5808e-22	6.29483	6.57055e-10	5.82761	0.000489525	2.90628	0.00200731	2.90295	0.0942439	2.44306	0.000238682	2.31018	0.00316016	2.24733	0.00112685	1.80974
ENSMODG00000012331	PLCL1	phospholipase C-like 1 [Source:HGNC Symbol;Acc:9063]	350	496	366	154	181	203	16	187	179	0.000223791	1.76627	0.000170487	1.80656	0.000789871	1.46756	0.000894162	2.16933	0.0191219	2.21201	0.0965157	1.81376	0.000238682	1.68538	0.0024089	1.52391	0.0163383	1.12585
ENSMODG00000012333	HOXB7	homeobox B7 [Source:HGNC Symbol;Acc:5118]	2687	1683	2194	1576	1032	807	821	708	1035	0.000223791	1.60696	0.000341165	1.59105	5.82746e-05	1.27392	0.000489525	1.71565	0.044942	1.72341	0.0108203	1.50767	0.000238682	1.87762	9.74498e-06	1.88109	3.27954e-05	1.46189
ENSMODG00000012334	HOXB6	homeobox B6 [Source:HGNC Symbol;Acc:5117]	847	822	564	277	278	394	201	263	314	0.000223791	1.86941	3.9625e-05	1.86186	0.00012725	1.51709	0.000489525	1.93579	0.0275137	1.91964	0.0118814	1.68176	0.000238682	1.91202	1.30178e-05	1.98056	8.98991e-05	1.5813
ENSMODG00000012352	SATB2	SATB homeobox 2 [Source:HGNC Symbol;Acc:21637]	126	120	174	10	8	32	31	30	44	0.000223791	3.28156	1.0908e-09	3.70971	2.27523e-06	3.30162	0.00126175	2.09252	0.0130502	2.39536	0.0156312	2.15441	0.000238682	2.19739	0.00238434	2.40052	0.00201929	1.966
ENSMODG00000012360	SKAP1	src kinase associated phosphoprotein 1 [Source:HGNC Symbol;Acc:15605]	982	637	510	362	130	126	47	149	137	0.000223791	1.84838	1.00961e-05	2.43535	2.40851e-06	2.1522	0.00921803	1.28524	0.000155763	3.14242	0.000190918	2.8112	0.000238682	1.48317	0.00133362	1.34348	0.00691146	0.933492
ENSMODG00000012391	SERPINA1	serpin peptidase inhibitor clade A (alpha-1 antiproteinase antitrypsin) member 1 [Source:HGNC Symbol;Acc:8941]	63581	196593	114787	506	398	363	3765	240	187	0.000223791	8.83377	2.29405e-10	8.86118	5.83032e-59	8.56422	0.164034	6.55874	7.46542e-07	6.5515	1.01463e-07	6.73651	0.000238682	9.80418	1.98022e-08	9.59841	7.98519e-42	9.2091
ENSMODG00000012397	SERPINA11	serpin peptidase inhibitor clade A (alpha-1 antiproteinase antitrypsin) member 11 [Source:HGNC Symbol;Acc:19193]	3634	7619	3396	30	10	15	176	32	26	0.000223791	8.47023	1.74936e-12	8.71489	1.20876e-53	8.42134	0.000489525	5.97618	9.77476e-08	6.09761	2.30075e-11	6.19874	0.000238682	7.63134	7.8914e-08	7.98869	5.98887e-36	7.59589
ENSMODG00000012562	CTNNAL1	catenin (cadherin-associated protein) alpha-like 1 [Source:HGNC Symbol;Acc:2512]	4553	3048	2361	1559	1199	1103	199	994	1761	0.000223791	1.99932	2.30004e-05	1.9995	1.55879e-07	1.68209	0.000489525	2.27198	0.00880352	2.26917	0.0293822	1.88686	0.000238682	1.82721	0.00234397	1.79103	0.000744492	1.3879
ENSMODG00000012628	CEL	carboxyl ester lipase [Source:HGNC Symbol;Acc:1848]	73	29	65	4	8	2	4	1	11	0.208211	3.61337	4.07876e-06	4.20684	4.92809e-07	3.82788	0.492782	3.62707	0.00144388	3.79893	0.00300011	3.49158	0.287767	3.74388	0.00505941	3.92138	0.000604271	3.4124
ENSMODG00000012635	F13B	coagulation factor XIII B polypeptide [Source:HGNC Symbol;Acc:3534]	82	47	48	0	0	1	0	4	2	0.209129	7.21505	4.88124e-12	8.07119	5.14315e-13	7.26144	0.0782279	4.85542	2.5686e-05	5.44357	3.59887e-05	4.92815	0.148987	4.25901	2.85948e-05	5.41043	5.20852e-07	4.8161
ENSMODG00000012730	unknown	Uncharacterized protein [Source:UniProtKB/TrEMBL;Acc:F6THJ3]	1951	1065	950	455	561	624	855	349	355	0.000223791	1.859	0.00183657	1.89227	5.39203e-05	1.5391	0.00462155	1.55299	0.0495934	1.57077	0.0284908	1.51684	0.000238682	2.46021	0.0014747	2.42867	3.60602e-07	2.02014
ENSMODG00000012761	IGF1R	insulin-like growth factor 1 receptor [Source:HGNC Symbol;Acc:5465]	1453	2574	1892	769	726	759	317	816	708	0.000223791	2.04045	1.87111e-05	2.03672	5.84903e-07	1.71215	0.000489525	2.1515	0.0127958	2.14983	0.00556364	1.85077	0.000238682	1.93972	0.0017445	1.95108	5.59105e-05	1.55346
ENSMODG00000012796	ARRDC4	arrestin domain containing 4 [Source:HGNC Symbol;Acc:28087]	2717	7685	3087	1287	1295	1560	1645	1337	1555	0.000223791	2.34014	0.0450494	2.33901	6.40576e-06	2.02944	0.00193944	1.91134	0.152255	1.91563	0.00928046	1.77736	0.000238682	2.19902	0.131466	2.17422	0.000441745	1.80022
ENSMODG00000012875	GRB7	growth factor receptor-bound protein 7 [Source:HGNC Symbol;Acc:4567]	897	1456	1422	340	427	719	612	361	302	0.000223791	2.00296	3.77272e-05	1.98453	0.000188161	1.61234	0.000489525	1.86353	0.0224696	1.85353	0.00567179	1.75562	0.000238682	2.50388	6.71378e-05	2.5064	9.17399e-08	2.09344
ENSMODG00000012968	DAG1	dystroglycan 1 (dystrophin-associated glycoprotein 1) [Source:HGNC Symbol;Acc:2666]	10023	6515	8234	4249	3123	3266	3044	3757	2973	0.000223791	1.84689	1.49822e-05	1.86235	8.3114e-08	1.52693	0.00126175	1.6969	0.0452214	1.71339	0.0103478	1.49078	0.000238682	1.84085	1.48549e-06	1.92424	4.40429e-06	1.50435
ENSMODG00000012984	GPX1	glutathione peroxidase 1 [Source:HGNC Symbol;Acc:4553]	9378	5120	7016	2472	2941	2357	2474	2188	1386	0.000223791	2.11129	2.2252e-06	2.10096	1.6643e-08	1.7527	0.000489525	2.11491	0.00639455	2.14279	0.000765468	1.98383	0.000238682	2.54054	7.33177e-07	2.57887	4.32538e-09	2.15642
ENSMODG00000012999	UBASH3B	ubiquitin associated and SH3 domain containing B [Source:HGNC Symbol;Acc:29884]	448	469	718	81	132	124	119	144	96	0.000223791	2.78957	9.29704e-07	2.92059	7.29442e-09	2.5503	0.000489525	2.46138	0.0019958	2.5635	0.000809432	2.34579	0.000238682	2.64432	7.64788e-05	2.66961	5.39554e-06	2.24098
ENSMODG00000013091	NCMAP	noncompact myelin associated protein [Source:HGNC Symbol;Acc:29332]	105	173	358	24	31	44	28	47	20	0.000223791	3.08779	0.0197002	3.34319	4.04276e-06	2.94857	0.000489525	3.05927	0.0598731	3.15748	0.00239766	2.89584	0.000238682	3.10002	0.0950362	3.50854	0.000121571	3.05069
ENSMODG00000013114	SALL1	spalt-like transcription factor 1 [Source:HGNC Symbol;Acc:10524]	4279	5406	3857	2208	3452	1585	1975	2003	2424	0.000223791	1.53389	0.000431398	1.53348	0.000896602	1.22111	0.00255988	1.44882	0.106913	1.45541	0.0400952	1.25375	0.000238682	1.59552	5.59717e-05	1.6408	0.000198979	1.24138
ENSMODG00000013117	SPINT2	serine peptidase inhibitor Kunitz type 2 [Source:HGNC Symbol;Acc:11247]	18436	11923	13528	6866	3235	4591	4103	4209	2778	0.000223791	2.2356	1.82241e-07	2.22643	3.77821e-09	1.90259	0.000489525	2.34388	0.00307514	2.31845	0.00016467	2.13912	0.000238682	2.63043	6.42744e-11	2.60781	4.56101e-10	2.18983
ENSMODG00000013130	KCNK6	potassium channel subfamily K member 6 [Source:HGNC Symbol;Acc:6281]	7969	6007	8277	1447	823	1149	1549	1053	702	0.000223791	3.32506	1.00266e-14	3.35415	8.95953e-23	3.01457	0.000489525	3.00947	6.11383e-05	3.03834	5.64211e-07	2.91884	0.000238682	3.59553	6.16707e-19	3.73214	1.41015e-21	3.30793
ENSMODG00000013144	CATSPERG	catsper channel auxiliary subunit gamma [Source:HGNC Symbol;Acc:25243]	273	397	424	7	7	10	1	4	5	0.000223791	5.65573	1.73001e-24	6.15593	2.56537e-24	5.79254	0.00543557	6.53103	1.43076e-13	7.29156	1.66813e-12	6.88085	0.00169725	6.15564	1.96833e-16	7.08898	4.44388e-19	6.58767
ENSMODG00000013182	ST8SIA2	ST8 alpha-N-acetyl-neuraminide alpha-2 8-sialyltransferase 2 [Source:HGNC Symbol;Acc:10870]	653	414	148	101	61	80	29	94	55	0.000223791	2.98144	0.0124223	2.94812	3.48737e-06	2.63845	0.000489525	3.17642	0.0227342	3.20708	0.00170597	2.90625	0.000238682	2.98147	0.0483177	3.23395	0.000154128	2.84239
ENSMODG00000013228	ZDHHC9	zinc finger DHHC-type containing 9 [Source:HGNC Symbol;Acc:18475]	2659	2008	3496	685	962	881	2028	799	749	0.000223791	2.31435	1.35493e-05	2.33272	6.08732e-09	1.96362	0.0110929	1.41539	0.0814995	1.43045	0.0488456	1.36719	0.000238682	2.35287	0.000344998	2.36765	1.64202e-08	1.93552
ENSMODG00000013260	unknown	Uncharacterized protein [Source:UniProtKB/TrEMBL;Acc:H9H6M3]	416	116	460	9	5	11	22	20	4	0.000223791	5.9058	2.08263e-05	5.96187	1.01334e-15	5.55749	0.000489525	4.60107	0.000974071	4.71601	7.31403e-06	4.55944	0.000238682	5.37446	0.00282212	5.05001	1.61272e-07	4.57351
ENSMODG00000013361	AMN	amnion associated transmembrane protein [Source:HGNC Symbol;Acc:14604]	143	106	313	10	21	15	17	20	20	0.000223791	3.93038	0.00304797	4.26067	4.0792e-09	3.86763	0.000489525	3.34488	0.0212021	3.70975	0.000178161	3.4394	0.000238682	3.3447	0.021934	4.24031	7.17018e-07	3.76517
ENSMODG00000013380	IL4I1	interleukin 4 induced 1 [Source:HGNC Symbol;Acc:19094]	65	9	21	3	2	12	2	2	4	0.00430235	2.60383	0.140311	3.08422	0.0122278	2.65159	0.0183388	3.29374	0.147855	3.95455	0.00473617	3.6225	0.0205025	3.27899	0.2916	3.7687	0.0226182	3.24976
ENSMODG00000013447	TBC1D22B	TBC1 domain family member 22B [Source:HGNC Symbol;Acc:21602]	6071	4372	7005	2755	2803	2625	2050	2494	2367	0.000223791	2.66775	6.39518e-05	1.73731	3.25745e-06	1.38371	0.000489525	2.60561	0.0468246	1.72625	0.0114405	1.48556	0.000238682	2.77544	0.000397671	1.82978	1.7732e-05	1.40067
ENSMODG00000013484	LOX	lysyl oxidase [Source:HGNC Symbol;Acc:6664]	1231	999	728	395	219	407	75	345	301	0.000223791	2.15974	1.13547e-06	2.16979	1.97789e-06	1.83587	0.000489525	2.49069	0.00301159	2.52941	0.00499941	2.175	0.000238682	2.11262	1.19142e-06	2.30871	9.58048e-07	1.90468
ENSMODG00000013494	ZFP36	ZFP36 ring finger protein [Source:HGNC Symbol;Acc:12862]	1764	1110	919	61	99	234	455	212	204	0.000223791	3.8437	1.16557e-10	3.87746	2.33962e-10	3.48179	0.000489525	2.38095	0.0019838	2.36222	0.000395838	2.29369	0.000238682	3.16208	4.29917e-05	3.17713	2.9994e-11	2.77217
ENSMODG00000013509	PLLP	plasmolipin [Source:HGNC Symbol;Acc:18553]	2179	1220	1246	464	342	380	1183	406	257	0.000223791	2.55474	1.56945e-06	2.60298	1.04228e-11	2.2699	0.00434335	1.48574	0.0547678	1.50913	0.049546	1.50943	0.000238682	2.72688	3.80892e-06	2.67763	3.56515e-09	2.25985
ENSMODG00000013527	CDKN1A	cyclin-dependent kinase inhibitor 1A (p21 Cip1) [Source:HGNC Symbol;Acc:1784]	8413	6131	9332	820	888	1011	2685	786	554	0.000223791	3.76877	1.42464e-17	3.77531	1.10835e-26	3.41123	0.000489525	2.74104	0.000170245	2.75021	0.000137732	2.75447	0.000238682	4.12031	4.42649e-20	4.2157	2.42445e-27	3.79022
ENSMODG00000013564	IL10RA	interleukin 10 receptor alpha [Source:HGNC Symbol;Acc:5964]	897	751	907	392	670	397	258	359	332	0.000223791	1.44399	0.00172438	1.44074	0.00389632	1.09586	0.000489525	1.82007	0.0384189	1.82955	0.0132144	1.58119	0.000238682	1.84782	1.05094e-05	1.96758	7.52375e-06	1.55167
ENSMODG00000013569	TMPRSS13	transmembrane protease serine 13 [Source:HGNC Symbol;Acc:29808]	3656	2626	4234	144	177	170	435	112	105	0.000223791	5.00022	2.26984e-20	5.06146	6.17418e-42	4.69942	0.000489525	4.13784	2.23053e-08	4.19471	7.89537e-09	4.1962	0.000238682	5.44368	4.30482e-13	5.45467	6.65292e-37	5.02063
ENSMODG00000013578	F2RL1	coagulation factor II (thrombin) receptor-like 1 [Source:HGNC Symbol;Acc:3538]	2055	2963	1596	1677	909	1374	700	1123	862	0.000223791	1.3788	0.00350468	1.38318	0.00414485	1.0765	0.000489525	1.69114	0.0540707	1.6997	0.0216998	1.4733	0.000238682	1.70589	0.00252765	1.7548	0.000436786	1.36426
ENSMODG00000013614	SEMA6A	sema domain transmembrane domain (TM) and cytoplasmic domain (semaphorin) 6A [Source:HGNC Symbol;Acc:10738]	2968	2243	3163	958	1126	1406	478	1149	1093	0.000223791	1.88034	1.23474e-05	1.89994	3.77913e-06	1.53026	0.000489525	2.06493	0.0160488	2.08454	0.00577536	1.762	0.000238682	1.87255	8.03176e-06	1.84855	6.78206e-06	1.42388
ENSMODG00000013657	CDO1	cysteine dioxygenase type 1 [Source:HGNC Symbol;Acc:1795]	7771	5718	13169	453	310	321	42	452	456	0.000223791	5.26744	8.59242e-07	5.28434	2.36386e-39	4.93173	0.000489525	5.33452	7.33158e-06	5.37245	1.00422e-07	4.93341	0.000238682	4.83373	9.33106e-05	4.88038	4.79871e-25	4.43811
ENSMODG00000013664	unknown	Uncharacterized protein [Source:UniProtKB/TrEMBL;Acc:F6TXW6]	2594	2010	2669	1541	1229	1062	669	999	1004	0.000223791	1.56061	0.000398297	1.57244	1.5738e-05	1.24065	0.000489525	1.87331	0.0322176	1.85936	0.00696743	1.59286	0.000238682	1.85325	1.62851e-05	1.79269	1.11591e-05	1.37183
ENSMODG00000013697	CTSA	cathepsin A [Source:HGNC Symbol;Acc:9251]	12582	10860	10315	2694	2222	1765	3401	2174	1912	0.000223791	2.96375	3.35288e-12	2.97882	2.7951e-21	2.6606	0.000489525	2.45703	0.00124946	2.46101	3.3399e-05	2.34568	0.000238682	2.99646	8.17615e-14	3.03237	9.64552e-17	2.62163
ENSMODG00000013725	GRAMD1A	GRAM domain containing 1A [Source:HGNC Symbol;Acc:29305]	728	686	1205	230	269	567	304	334	307	0.000223791	1.87916	0.00434844	1.94086	0.00156677	1.53683	0.000489525	1.85097	0.0332776	1.8548	0.0121742	1.62692	0.000238682	2.01408	0.00255897	2.12998	1.11679e-05	1.69751
ENSMODG00000013734	HPN	hepsin [Source:HGNC Symbol;Acc:5155]	1113	1227	1497	621	626	677	47	665	488	0.000223791	1.59176	0.000272168	1.64178	6.45016e-05	1.29177	0.000489525	2.19906	0.0136976	2.23235	0.0621015	1.81169	0.000238682	1.68954	0.000108698	1.68429	0.000441741	1.26314
ENSMODG00000013737	KLRG2	killer cell lectin-like receptor subfamily G member 2 [Source:HGNC Symbol;Acc:24778]	720	523	824	82	141	152	219	97	128	0.000223791	3.06678	2.13567e-11	3.09584	2.49128e-10	2.71703	0.000489525	2.481	0.00155273	2.49551	0.000471457	2.38771	0.000238682	3.17847	1.85901e-10	3.04549	4.04272e-10	2.62105
ENSMODG00000013743	LHFPL5	lipoma HMGIC fusion partner-like 5 [Source:HGNC Symbol;Acc:21253]	856	230	136	70	85	56	32	39	102	0.000223791	3.0236	0.142166	3.13415	2.19219e-05	2.80483	0.000489525	3.09256	0.244321	3.23497	0.00395366	2.93664	0.000238682	2.94118	0.237801	3.01419	0.00106904	2.60529
ENSMODG00000013770	PAX8	paired box 8 [Source:HGNC Symbol;Acc:8622]	2006	1424	2123	1395	1147	1125	332	1076	885	0.000223791	1.23903	0.0066345	1.24589	0.00305838	0.902737	0.000489525	1.751	0.0590361	1.75775	0.0455746	1.41011	0.000238682	1.49055	0.00102745	1.40043	0.00370493	0.974217
ENSMODG00000013778	PPARD	peroxisome proliferator-activated receptor delta [Source:HGNC Symbol;Acc:9235]	7107	3976	4535	1892	2466	1852	2179	1832	1726	0.000223791	1.95166	1.79706e-05	1.95658	6.76962e-07	1.61274	0.000489525	1.76615	0.0313197	1.76993	0.00621295	1.59789	0.000238682	2.0918	2.6222e-05	2.13808	2.81855e-07	1.72126
ENSMODG00000013792	APOA1	apolipoprotein A-I [Source:HGNC Symbol;Acc:600]	31686	21470	51116	22	13	28	11	85	54	0.000223791	11.1397	2.26814e-17	11.3511	2.16607e-92	10.9679	0.000489525	9.87231	2.87046e-13	9.98173	9.25046e-24	9.56097	0.000238682	9.46161	3.28736e-11	9.86415	2.02765e-60	9.41437
ENSMODG00000013802	APOA4	apolipoprotein A-IV [Source:HGNC Symbol;Acc:602]	40557	23280	43303	23	21	31	13	12	13	0.000223791	10.8436	5.65252e-37	11.1224	1.47651e-114	10.7513	0.000489525	11.4571	6.53649e-33	11.823	9.78286e-51	11.595	0.000238682	11.626	3.57844e-29	12.5209	3.632e-93	12.046
ENSMODG00000013803	unknown	Uncharacterized protein [Source:UniProtKB/TrEMBL;Acc:F6SYA2]	51	81	10	0	0	1	1	2	0	0.209129	6.59367	0.000755865	7.74114	8.22383e-08	6.97737	0.33766	4.76052	0.0104307	5.89963	0.00017474	5.58113	0.321443	4.94943	0.0220665	6.24729	0.000127886	5.5585
ENSMODG00000013805	ATP6V0A4	ATPase H+ transporting lysosomal V0 subunit a4 [Source:HGNC Symbol;Acc:866]	10415	8734	13769	343	202	188	985	409	287	0.000223791	6.10209	9.35639e-24	6.15026	2.41894e-61	5.82237	0.000489525	4.48694	2.74301e-09	4.52043	2.61865e-11	4.47168	0.000238682	5.49705	2.48877e-15	5.54526	1.39443e-38	5.11499
ENSMODG00000013807	APOA5	apolipoprotein A-V [Source:HGNC Symbol;Acc:17288]	321	135	18	8	2	5	1	13	7	0.000422298	5.02995	0.0259636	5.60053	2.90195e-07	5.26071	0.000489525	4.53874	0.0983048	4.99189	0.000927134	4.58794	0.000238682	4.06419	0.184787	4.03572	0.00209177	3.62468
ENSMODG00000013821	IL1A	interleukin 1 alpha [Source:HGNC Symbol;Acc:5991]	5522	891	158	5	1	11	192	6	5	0.00375107	8.98683	0.0308425	9.18265	1.62423e-12	8.77761	0.000489525	4.94106	0.283783	4.99933	0.00179541	5.18802	0.00169725	8.47767	0.0743466	10.0383	1.16969e-09	9.51492
ENSMODG00000013832	LSR	lipolysis stimulated lipoprotein receptor [Source:HGNC Symbol;Acc:29572]	3228	2908	3296	1776	1678	1765	1042	1472	1437	0.000223791	1.47718	0.0007228	1.49528	7.16652e-05	1.15163	0.000894162	1.6289	0.0626174	1.66107	0.0172431	1.40967	0.000238682	1.65479	6.29868e-05	1.65226	7.41818e-05	1.23428
ENSMODG00000013862	NT5DC4	5'-nucleotidase domain containing 4 [Source:HGNC Symbol;Acc:27678]	180	255	498	2	0	1	0	1	1	0.340277	7.99479	7.01232e-08	8.98189	1.32991e-24	8.42117	0.429727	8.48099	4.63723e-07	9.46651	5.33952e-13	8.76458	0.326457	7.88352	9.3722e-05	8.79637	3.33902e-14	8.025
ENSMODG00000013867	ALS2CL	ALS2 C-terminal like [Source:HGNC Symbol;Acc:20605]	2116	3865	5131	846	850	996	1724	873	950	0.000223791	2.69916	0.00133849	2.70174	7.4413e-10	2.34489	0.0234521	1.92942	0.0347632	1.94205	0.00508083	1.83616	0.000238682	2.58578	0.0156907	2.58549	7.49639e-07	2.16438
ENSMODG00000013964	PTH1R	parathyroid hormone 1 receptor [Source:HGNC Symbol;Acc:9608]	192	86	111	49	43	64	26	58	31	0.000223791	1.90525	0.0030872	1.94501	0.00622265	1.58285	0.000894162	2.10387	0.0298847	2.17195	0.0572723	1.88498	0.000643336	1.99242	0.0151817	1.76378	0.0341088	1.33991
ENSMODG00000013982	unknown	Uncharacterized protein [Source:UniProtKB/TrEMBL;Acc:F6QL35]	41	52	116	9	0	1	0	14	1	0.036185	4.92368	0.000953423	5.11036	3.25303e-07	4.72158	0.0298587	3.93185	0.0123286	4.3989	0.00803214	3.89295	0.00459076	3.33244	0.0121052	4.51684	3.56354e-05	4.00598
ENSMODG00000013983	MLN	motilin [Source:HGNC Symbol;Acc:7141]	1395	502	502	1	5	2	3	12	5	0.0886787	8.23201	7.37118e-08	8.8202	3.26596e-34	8.42883	0.00727382	7.40177	1.08346e-05	7.35566	1.73018e-14	7.00125	0.00152719	7.02029	7.37024e-05	7.03007	6.39621e-21	6.57548
ENSMODG00000014012	F9	coagulation factor IX [Source:HGNC Symbol;Acc:3551]	33	24	85	1	0	1	0	4	2	1	5.94969	0.00134381	6.83877	6.65103e-09	6.18381	1	4.28195	0.0236559	5.16765	0.000405169	4.60766	1	3.68358	0.0024089	4.83758	0.000162551	4.22887
ENSMODG00000014091	SLC30A2	solute carrier family 30 (zinc transporter) member 2 [Source:HGNC Symbol;Acc:11013]	721	412	1063	65	78	27	4	36	42	0.000610563	4.16977	2.70917e-05	4.34628	1.1864e-15	4.00295	0.0308418	4.99156	1.30621e-05	5.29945	2.67476e-07	4.8584	0.000643336	4.50318	0.000668776	4.51273	2.62883e-14	4.06095
ENSMODG00000014105	unknown	Uncharacterized protein [Source:UniProtKB/TrEMBL;Acc:H9H6N9]	7779	3735	12711	450	542	441	155	459	425	0.000223791	4.67193	0.000438306	4.73345	3.77777e-24	4.35531	0.000489525	4.9601	0.0011304	5.03732	2.7825e-10	4.6663	0.000238682	4.70026	0.00346158	4.72925	2.14853e-17	4.27627
ENSMODG00000014173	SETD6	SET domain containing 6 [Source:HGNC Symbol;Acc:26116]	1611	699	1129	405	292	347	272	327	226	0.000223791	2.37205	0.000283794	2.35836	3.47113e-08	2.00995	0.000489525	2.39549	0.00268311	2.41633	0.000422897	2.19846	0.000238682	2.6136	0.00149518	2.58984	1.50325e-07	2.16226
ENSMODG00000014252	FAM110C	family with sequence similarity 110 member C [Source:HGNC Symbol;Acc:33340]	3810	1746	1127	506	199	227	463	243	184	0.000223791	3.46968	0.00469023	3.47716	1.3292e-11	3.18451	0.000489525	3.09768	0.0168252	3.13666	7.25372e-06	3.06958	0.000238682	3.87533	0.0124473	3.85773	3.35912e-11	3.45211
ENSMODG00000014254	GRASP	GRP1 (general receptor for phosphoinositides 1)-associated scaffold protein [Source:HGNC Symbol;Acc:18707]	835	420	992	323	194	401	124	411	257	0.000223791	1.90255	0.00802246	1.94248	0.000492223	1.56146	0.000489525	1.98636	0.0292671	1.9829	0.0391586	1.62833	0.000238682	1.73374	0.0474962	1.81015	0.00561536	1.36787
ENSMODG00000014262	CALB2	calbindin 2 [Source:HGNC Symbol;Acc:1435]	404	175	171	57	5	8	127	15	12	0.000223791	3.95782	0.000110585	4.09161	2.80366e-06	3.8271	0.00126175	2.38013	0.0262341	2.36097	0.0392356	2.46976	0.000238682	4.56945	0.00189286	4.56151	9.70801e-09	4.13077
ENSMODG00000014283	RPS6KA1	ribosomal protein S6 kinase 90kDa polypeptide 1 [Source:HGNC Symbol;Acc:10430]	3310	2681	4308	677	686	819	711	596	466	0.000223791	2.88421	7.23826e-09	2.8846	3.44961e-15	2.51919	0.000489525	2.86776	0.000206792	2.8697	1.70481e-06	2.69948	0.000238682	3.28797	1.4389e-06	3.10963	4.18403e-14	2.67853
ENSMODG00000014325	PPM1H	protein phosphatase Mg2+/Mn2+ dependent 1H [Source:HGNC Symbol;Acc:18583]	1034	670	870	196	175	227	186	192	191	0.000223791	2.77395	1.30153e-09	2.7427	4.53959e-11	2.38657	0.000489525	2.58047	0.00168472	2.54099	0.000153017	2.32827	0.000238682	2.7719	1.28198e-08	2.59397	8.96281e-09	2.17521
ENSMODG00000014340	SLC7A4	solute carrier family 7 member 4 [Source:HGNC Symbol;Acc:11062]	34	52	68	7	2	13	30	4	2	0.000610563	3.07437	3.71004e-05	3.46508	8.79399e-05	3.07124	0.024214	2.06304	0.0417796	2.20616	0.0928281	2.2973	0.0173352	3.91187	7.05914e-05	5.30532	2.95668e-06	4.70697
ENSMODG00000014453	CRYAB	crystallin alpha B [Source:HGNC Symbol;Acc:2389]	3481	1519	4997	221	208	235	174	492	476	0.000223791	4.51357	0.000213155	4.56578	7.07375e-23	4.18497	0.000489525	3.59426	0.0073408	3.61839	4.60749e-06	3.25204	0.000238682	3.34017	0.0178033	3.24513	8.5822e-10	2.79539
ENSMODG00000014554	CPA4	carboxypeptidase A4 [Source:HGNC Symbol;Acc:15740]	1709	309	294	22	20	1	127	1	0	0.000223791	6.20819	0.0239289	6.36372	1.71204e-11	6.06362	0.000489525	4.1656	0.158163	4.15125	0.020326	4.35376	0.326457	10.1734	0.00877671	Infinite	7.24277e-15	11.5982
ENSMODG00000014636	UBE2H	ubiquitin-conjugating enzyme E2H [Source:HGNC Symbol;Acc:12484]	1427	1309	1189	896	460	715	707	600	523	0.000223791	1.52852	0.000497692	1.56917	0.000218421	1.24373	0.00316555	1.42989	0.106791	1.42819	0.033632	1.26888	0.000238682	1.78024	5.65308e-05	1.73214	5.76057e-05	1.32101
ENSMODG00000014644	TMEM38B	transmembrane protein 38B [Source:HGNC Symbol;Acc:25535]	1291	1067	994	1112	514	496	225	563	568	0.000223791	1.30098	0.00465061	1.31287	0.00513503	1.01575	0.000489525	1.74582	0.0554253	1.76519	0.0367877	1.44997	0.000238682	1.51857	0.000284903	1.58218	0.000363482	1.17214
ENSMODG00000014661	PLIN2	perilipin 2 [Source:HGNC Symbol;Acc:248]	1726	1431	1969	1070	933	570	551	725	806	0.000223791	1.64223	0.000236484	1.64532	2.69732e-05	1.32275	0.000489525	1.70937	0.0556387	1.70866	0.013042	1.45125	0.000238682	1.71683	0.000248547	1.67655	0.000142536	1.2509
ENSMODG00000014664	STRIP2	striatin interacting protein 2 [Source:HGNC Symbol;Acc:22209]	411	287	1081	44	36	85	3	137	142	0.000223791	4.00799	0.0226159	4.09471	1.76535e-09	3.67437	0.000489525	3.25529	0.146931	3.25541	0.0270939	2.77215	0.000238682	2.69913	0.173377	2.83544	8.3322e-05	2.37476
ENSMODG00000014684	TSPAN33	tetraspanin 33 [Source:HGNC Symbol;Acc:28743]	5935	3584	4472	2480	1445	1697	186	1801	1279	0.000223791	1.94894	5.47688e-06	1.96066	1.05382e-07	1.63183	0.000489525	2.60876	0.00177419	2.62866	0.00956464	2.22049	0.000238682	2.14032	7.07598e-07	2.15269	1.88856e-07	1.73366
ENSMODG00000014803	ATP6V1C2	ATPase H+ transporting lysosomal 42kDa V1 subunit C2 [Source:HGNC Symbol;Acc:18264]	1766	1257	2551	19	23	65	458	43	74	0.00388887	6.34301	2.39141e-12	6.34216	1.43089e-26	5.92661	0.381075	3.40961	3.03775e-05	3.40122	0.000135528	3.47366	0.035054	5.56653	1.51501e-07	5.26146	8.26834e-28	4.82177
ENSMODG00000014805	RGCC	regulator of cell cycle [Source:HGNC Symbol;Acc:20369]	1592	2389	1877	217	82	120	378	122	145	0.000223791	4.43516	3.3284e-22	4.46672	6.10979e-26	4.16641	0.000489525	3.42338	5.72045e-06	3.40592	2.27841e-07	3.38473	0.000238682	4.37973	5.26903e-17	4.52548	1.27663e-23	4.12248
ENSMODG00000014806	KAT2B	K(lysine) acetyltransferase 2B [Source:HGNC Symbol;Acc:8638]	1288	1169	1544	776	691	827	495	695	596	0.000223791	1.45876	0.0014654	1.44833	0.000594414	1.0958	0.000489525	1.56215	0.0876463	1.56539	0.0290878	1.31741	0.000238682	1.61143	0.000278963	1.57588	0.000429425	1.15125
ENSMODG00000014898	EGFL8	EGF-like-domain multiple 8 [Source:HGNC Symbol;Acc:13944]	1297	1625	1766	784	813	993	655	819	793	0.000223791	1.45562	0.00087088	1.49983	0.000696561	1.14698	0.0175556	1.39269	0.122604	1.44463	0.0465513	1.213	0.000238682	1.48472	0.000572661	1.475	0.00125968	1.06057
ENSMODG00000014899	CIB3	calcium and integrin binding family member 3 [Source:HGNC Symbol;Acc:24580]	292	168	105	33	23	28	12	28	35	0.000223791	2.51547	0.00024377	3.37402	1.41376e-07	3.04609	0.000489525	2.5731	0.00109796	3.35963	0.00146367	3.04446	0.000238682	2.26873	0.0218027	2.93205	0.000369099	2.52325
ENSMODG00000014901	SERP2	stress-associated endoplasmic reticulum protein family member 2 [Source:HGNC Symbol;Acc:20607]	96	118	76	17	11	4	4	3	9	0.000223791	3.36031	2.07713e-08	3.83168	4.48654e-08	3.52933	0.000489525	3.87917	1.27056e-05	4.58832	2.41298e-05	4.31919	0.00101139	3.95886	7.72973e-07	4.43274	2.17714e-07	3.97704
ENSMODG00000014904	FAM32A	family with sequence similarity 32 member A [Source:HGNC Symbol;Acc:24563]	2240	1780	2851	1409	1031	951	980	969	1080	0.000223791	1.64247	0.000167711	1.67399	1.05369e-05	1.33692	0.00193944	1.5626	0.0815745	1.55837	0.0251251	1.33661	0.000238682	1.7264	0.000633938	1.76206	5.60322e-05	1.33363
ENSMODG00000014919	TSC22D1	TSC22 domain family member 1 [Source:HGNC Symbol;Acc:16826]	17821	21810	24123	4762	4741	3674	3751	3783	3632	0.000223791	2.90639	8.38664e-12	2.92283	1.57545e-18	2.59292	0.000489525	2.86535	0.000210304	2.88176	1.12004e-06	2.68213	0.000238682	3.07687	3.96496e-14	3.0731	6.74768e-16	2.65768
ENSMODG00000014985	FCER2	Fc fragment of IgE low affinity II receptor for (CD23) [Source:HGNC Symbol;Acc:3612]	769	324	297	189	201	76	88	45	30	0.000223791	2.12183	0.0245403	2.1997	0.000272179	1.89302	0.000489525	3.24871	0.00386076	3.3144	8.84733e-05	3.24843	0.000238682	4.21709	3.94876e-05	4.03917	2.4486e-10	3.62483
ENSMODG00000015026	unknown	Uncharacterized protein [Source:UniProtKB/TrEMBL;Acc:F7BXE3]	476	963	1303	97	55	81	29	55	52	0.000223791	4.25345	6.36959e-05	4.22608	1.61269e-16	3.88293	0.000489525	4.76561	6.93563e-05	4.79072	1.20006e-09	4.49353	0.000238682	4.64131	0.000138191	4.89152	5.08517e-16	4.4593
ENSMODG00000015049	NR2F6	nuclear receptor subfamily 2 group F member 6 [Source:HGNC Symbol;Acc:7977]	8506	4866	8304	2284	1643	2586	1511	1984	2041	0.000223791	2.43691	1.61384e-06	2.37883	1.40847e-09	2.01342	0.0117854	2.27157	0.0033561	2.3697	0.00023864	2.11111	0.000238682	2.36794	3.53465e-05	2.467	1.55569e-09	2.03674
ENSMODG00000015095	IL1RAP	interleukin 1 receptor accessory protein [Source:HGNC Symbol;Acc:5995]	2922	1825	3035	1208	1856	1320	743	1127	1410	0.000223791	1.43938	0.00095627	1.46337	0.00145212	1.10389	0.000489525	1.65255	0.0647292	1.67729	0.0294241	1.38702	0.000238682	1.5781	0.00140276	1.66874	0.000278001	1.24061
ENSMODG00000015119	MB21D2	Mab-21 domain containing 2 [Source:HGNC Symbol;Acc:30438]	1160	604	848	258	275	323	275	299	244	0.000223791	2.22909	5.11359e-06	2.24014	6.37589e-07	1.87835	0.000489525	2.01915	0.0152027	2.02917	0.00439233	1.82021	0.000238682	2.2271	0.000944419	2.07509	4.37992e-05	1.64769
ENSMODG00000015125	RBMS3	RNA binding motif single stranded interacting protein 3 [Source:HGNC Symbol;Acc:13427]	887	451	541	275	365	241	108	252	286	0.000223791	1.66544	0.00121995	1.71808	0.000671247	1.3776	0.000489525	2.00723	0.026352	1.99376	0.0298031	1.67075	0.000238682	1.79678	0.0076349	1.70386	0.00268371	1.29079
ENSMODG00000015137	ATP13A4	ATPase type 13A4 [Source:HGNC Symbol;Acc:25422]	876	751	1578	12	36	26	1	33	31	0.000223791	5.80593	1.95332e-08	6.07447	2.33809e-27	5.69026	0.000489525	5.84423	2.17627e-07	6.20586	1.1038e-08	5.74238	0.000238682	5.29598	2.27279e-07	6.66041	3.84055e-28	6.19875
ENSMODG00000015138	SLC44A4	solute carrier family 44 member 4 [Source:HGNC Symbol;Acc:13941]	3781	9357	6147	3685	2767	3121	1549	2070	1873	0.000223791	1.65901	0.0234311	1.66133	0.000463988	1.35066	0.000489525	2.19467	0.0115173	2.21171	0.00172236	1.99784	0.000238682	2.25268	0.0281495	2.24183	4.22808e-05	1.84952
ENSMODG00000015149	NEU1	sialidase 1 (lysosomal sialidase) [Source:HGNC Symbol;Acc:7758]	2443	3993	10098	717	393	359	366	265	317	0.000223791	4.16096	0.0234139	4.18056	1.42983e-14	3.83915	0.000489525	4.45566	0.0375422	4.49146	9.8057e-10	4.2912	0.000238682	4.80951	0.0388951	4.94582	2.42967e-13	4.4929
ENSMODG00000015155	TGFBR2	transforming growth factor beta receptor II (70/80kDa) [Source:HGNC Symbol;Acc:11773]	6859	4210	6129	2859	3304	3081	1869	2867	2037	0.000223791	1.50972	0.00044538	1.53138	0.000146828	1.17553	0.000489525	1.72691	0.044942	1.73975	0.013726	1.4873	0.000238682	1.78061	2.42777e-05	1.79198	5.60755e-05	1.36742
ENSMODG00000015217	BCMO1	beta-carotene 15 15'-monooxygenase 1 [Source:HGNC Symbol;Acc:13815]	1944	907	1476	185	129	159	63	157	233	0.000223791	3.5445	1.0999e-08	3.83445	3.12101e-21	3.48502	0.000489525	3.44422	3.93367e-06	3.73376	1.56074e-06	3.38157	0.000238682	3.20559	5.35992e-05	3.51609	2.84147e-11	3.08728
ENSMODG00000015225	GLDC	glycine dehydrogenase (decarboxylating) [Source:HGNC Symbol;Acc:4313]	411	300	2950	32	5	19	1	27	41	0.000223791	6.53542	0.081842	6.74788	1.12424e-11	6.35027	0.000489525	6.17396	0.200142	6.34953	8.92139e-06	5.83719	0.000238682	5.62696	0.254276	5.72575	1.03271e-06	5.22653
ENSMODG00000015279	HSPB8	heat shock 22kDa protein 8 [Source:HGNC Symbol;Acc:30171]	324	519	665	128	110	273	271	162	75	0.000223791	2.17012	0.00154405	2.21067	0.000616773	1.82317	0.000489525	1.82804	0.0267158	1.83426	0.0337367	1.75792	0.000238682	2.6405	0.00691633	2.57093	7.75265e-05	2.14637
ENSMODG00000015298	APOM	apolipoprotein M [Source:HGNC Symbol;Acc:13916]	398	402	659	296	161	116	135	163	183	0.662333	2.18225	0.0015072	2.01915	0.000103114	1.70476	0.471625	2.23404	0.0235083	2.00947	0.0162449	1.75581	0.465505	2.26524	0.0419385	1.91275	0.00215871	1.47562
ENSMODG00000015310	SCRN1	secernin 1 [Source:HGNC Symbol;Acc:22192]	49	21	129	5	11	3	5	9	7	0.000967218	3.90092	0.0672839	4.04852	4.20832e-05	3.64457	0.00255988	3.49126	0.1744	3.69726	0.00375658	3.35187	0.00235445	3.3819	0.0947539	4.38806	0.000582795	3.85258
ENSMODG00000015330	CPVL	carboxypeptidase vitellogenic-like [Source:HGNC Symbol;Acc:14399]	2545	1226	1242	843	803	473	745	559	533	0.000223791	1.85275	0.00687405	1.87086	2.6009e-05	1.55341	0.000489525	1.71894	0.0329484	1.75177	0.00908235	1.59997	0.000238682	2.13539	0.0134038	2.19624	7.79944e-06	1.78131
ENSMODG00000015349	PDCD1LG2	programmed cell death 1 ligand 2 [Source:HGNC Symbol;Acc:18731]	585	153	165	47	105	59	15	66	38	0.000223791	2.62077	0.0991571	2.69497	0.000332029	2.34202	0.000489525	3.26024	0.112731	3.38292	0.00289595	3.02626	0.000238682	2.96342	0.226687	3.00262	0.0011979	2.58366
ENSMODG00000015352	CD274	CD274 molecule [Source:HGNC Symbol;Acc:17635]	240	204	49	33	80	63	48	40	42	0.000223791	1.96691	0.0590293	2.08202	0.0170626	1.75236	0.00255988	2.0968	0.0833845	2.23518	0.0388433	2.09166	0.000238682	2.35262	0.0955627	2.40213	0.0116346	2.0162
ENSMODG00000015357	RFLB	relaxin family locus B [Source:RefSeq peptide;Acc:NP_001116158]	726	1583	586	96	110	119	45	124	125	0.000223791	3.03698	0.00105433	3.78403	8.04121e-13	3.47381	0.000489525	3.01342	0.00433541	3.76618	7.31403e-06	3.47782	0.000238682	2.75214	0.00892764	3.53044	5.8813e-09	3.15221
ENSMODG00000015368	SPAM1	sperm adhesion molecule 1 (PH-20 hyaluronidase zona pellucida binding) [Source:HGNC Symbol;Acc:11217]	364	283	851	370	33	30	10	104	30	0.000223791	2.57576	0.091455	2.5085	0.00928591	2.24401	0.000489525	3.91238	0.0277798	3.93085	0.00079353	3.49479	0.000238682	3.50512	0.0346091	3.55067	9.3439e-06	3.09325
ENSMODG00000015369	PRKAG3	protein kinase AMP-activated gamma 3 non-catalytic subunit [Source:HGNC Symbol;Acc:9387]	119	105	170	26	80	61	0	60	35	0.000223791	1.63683	0.00130515	1.8691	0.0214901	1.48752	0.00651522	2.61137	0.0117599	2.63674	0.152758	2.17125	0.000643336	2.01383	0.0379671	1.46949	0.120326	1.03571
ENSMODG00000015395	CRIM1	cysteine rich transmembrane BMP regulator 1 (chordin-like) [Source:HGNC Symbol;Acc:2359]	2824	1525	2279	1073	903	1159	643	1024	771	0.000223791	1.68489	8.93956e-05	1.71772	3.54641e-05	1.35988	0.000489525	1.82178	0.0325464	1.84313	0.00955618	1.58157	0.000238682	1.8242	0.00163159	1.76326	0.000203496	1.34016
ENSMODG00000015399	SLC1A1	solute carrier family 1 (neuronal/epithelial high affinity glutamate transporter system Xag) member 1 [Source:HGNC Symbol;Acc:10939]	5691	3685	6472	39	45	79	243	250	235	0.000223791	7.12378	3.01885e-25	7.24058	5.8381e-53	6.85368	0.000489525	4.80838	1.14218e-09	4.81221	2.24364e-15	4.59369	0.000238682	5.01449	2.93855e-11	4.95186	1.19576e-32	4.51888
ENSMODG00000015428	VIL1	villin 1 [Source:HGNC Symbol;Acc:12690]	458	84	193	43	7	13	2	6	5	0.000223791	3.94956	0.0161487	4.19994	7.36058e-07	3.88572	0.000894162	5.37607	0.00392805	6.27187	9.31846e-08	5.88981	0.00083051	5.12533	0.0251709	5.59003	9.12561e-08	5.11251
ENSMODG00000015434	NTN3	netrin 3 [Source:HGNC Symbol;Acc:8030]	1679	884	793	113	135	168	86	141	162	0.000223791	3.57674	2.3383e-06	3.62946	5.29878e-15	3.27268	0.000489525	3.47165	1.89181e-05	3.52218	1.00761e-06	3.24569	0.000238682	3.39692	0.000326518	3.49911	5.71886e-12	3.08703
ENSMODG00000015439	unknown	Uncharacterized protein [Source:UniProtKB/TrEMBL;Acc:F6S4M9]	3910	2428	2857	623	907	679	1841	723	496	0.000223791	2.64943	4.19289e-10	2.68443	7.79798e-13	2.33586	0.000489525	1.81139	0.0191407	1.79223	0.0110726	1.76405	0.000238682	2.89433	8.46681e-11	2.85869	2.39365e-11	2.43937
ENSMODG00000015478	FAM3C	family with sequence similarity 3 member C [Source:HGNC Symbol;Acc:18664]	4639	4465	5242	804	753	707	225	738	832	0.000223791	3.28949	2.53091e-14	3.30867	2.75286e-25	2.96988	0.000489525	3.46046	1.39816e-05	3.49397	3.25495e-06	3.14151	0.000238682	3.15153	6.17962e-14	3.11618	2.6384e-17	2.6981
ENSMODG00000015492	unknown	Uncharacterized protein [Source:UniProtKB/TrEMBL;Acc:F6WFD6]	43770	32513	46444	664	295	399	27	338	242	0.000223791	7.15727	1.75518e-47	7.15679	9.04912e-71	6.83055	0.000489525	8.17007	2.40523e-20	8.20666	2.23165e-15	7.7839	0.000238682	7.70026	1.13696e-42	7.64301	3.05251e-71	7.21706
ENSMODG00000015512	RUFY4	RUN and FYVE domain containing 4 [Source:HGNC Symbol;Acc:24804]	147	137	47	28	36	37	4	34	15	0.474424	2.26907	0.00605457	2.3244	0.0022187	1.9999	0.294914	3.06704	0.00394579	3.14198	0.0173996	2.7776	0.543248	2.73172	0.0100441	2.58393	0.00561344	2.17805
ENSMODG00000015521	LAT	linker for activation of T cells [Source:HGNC Symbol;Acc:18874]	68	159	98	41	44	67	8	40	40	0.00457045	1.51437	0.0180551	1.73453	0.0313752	1.39372	0.0117854	1.87759	0.0248546	2.4029	0.0681697	2.04889	0.0111348	1.4709	0.016474	2.59888	0.00327256	2.19149
ENSMODG00000015563	TMEM169	transmembrane protein 169 [Source:HGNC Symbol;Acc:25130]	289	208	728	206	114	67	89	43	86	0.000223791	2.33675	0.128692	2.34829	0.000439725	2.01412	0.000489525	2.77836	0.129218	2.83905	0.00204591	2.64568	0.000238682	3.15651	0.166214	3.14245	0.000112904	2.67879
ENSMODG00000015568	unknown	Uncharacterized protein [Source:UniProtKB/TrEMBL;Acc:F7AJ83]	3635	3671	5096	167	153	75	365	81	117	0.000223791	5.55685	1.27045e-25	5.62816	4.40255e-46	5.30766	0.000489525	4.59474	1.13862e-09	4.65826	1.42012e-10	4.65352	0.000238682	5.84172	3.47887e-16	5.91908	8.5554e-42	5.49046
ENSMODG00000015571	MREG	melanoregulin [Source:HGNC Symbol;Acc:25478]	950	696	1893	363	411	411	607	234	315	0.000223791	2.24966	0.0437251	2.23587	6.80101e-06	1.85576	0.000489525	1.9082	0.145211	1.88974	0.0125066	1.78335	0.000238682	2.70385	0.0722146	2.68667	3.58888e-06	2.23665
ENSMODG00000015602	unknown	Uncharacterized protein [Source:UniProtKB/TrEMBL;Acc:F6Z665]	1255	1012	910	458	351	353	541	304	290	0.000223791	2.02743	2.72206e-06	2.08979	3.27525e-08	1.76516	0.000489525	1.6992	0.0306121	1.75781	0.00850364	1.65852	0.000238682	2.29245	4.59756e-08	2.40159	1.94952e-08	1.99243
ENSMODG00000015605	FN1	fibronectin 1 [Source:HGNC Symbol;Acc:3778]	54343	64506	50078	11101	21149	7649	30442	6155	4835	0.000223791	2.70537	1.43923e-10	2.71036	1.35639e-09	2.39548	0.186492	2.16347	0.00259315	2.16769	0.00603382	2.23891	0.000238682	3.9039	2.8209e-21	3.93809	1.34987e-23	3.53523
ENSMODG00000015610	FNDC4	fibronectin type III domain containing 4 [Source:HGNC Symbol;Acc:20239]	3163	905	1885	305	241	215	240	252	262	0.000223791	3.61804	0.00123977	3.60245	4.13823e-15	3.25714	0.000489525	3.44177	0.00595318	3.34061	7.01478e-07	3.1105	0.000238682	3.54535	0.0105031	3.57713	2.37076e-10	3.14617
ENSMODG00000015620	KRTCAP3	keratinocyte associated protein 3 [Source:HGNC Symbol;Acc:28943]	916	768	1183	235	230	260	612	208	200	0.13287	2.70553	5.79703e-09	2.63014	1.05243e-10	2.27089	0.451438	1.70564	0.0313188	1.71196	0.021876	1.67345	0.0490867	2.8513	1.23369e-08	2.64239	1.1655e-09	2.21562
ENSMODG00000015634	GLT1D1	glycosyltransferase 1 domain containing 1 [Source:HGNC Symbol;Acc:26483]	600	1991	2569	68	30	32	19	34	39	0.000223791	5.9959	6.15526e-05	5.9948	7.97451e-23	5.67705	0.000489525	6.23103	0.00018112	6.27635	4.70818e-14	5.97545	0.000238682	6.11479	0.000291709	6.28246	3.77258e-18	5.8533
ENSMODG00000015638	NUPR1	nuclear protein transcriptional regulator 1 [Source:HGNC Symbol;Acc:29990]	845	1300	1523	398	169	273	98	243	262	0.000223791	2.70631	2.47838e-06	2.79385	4.02176e-10	2.46886	0.000489525	3.00912	0.000181184	3.08569	4.75679e-05	2.76074	0.000238682	2.67984	1.4389e-06	2.9271	5.0867e-11	2.51107
ENSMODG00000015690	PTX3	pentraxin 3 long [Source:HGNC Symbol;Acc:9692]	839	349	91	70	73	43	10	30	60	0.000223791	3.24426	0.0863879	3.38491	1.03029e-05	3.08023	0.00570812	4.05306	0.103901	4.14464	0.000569295	3.79597	0.00044651	3.68314	0.197548	3.38429	0.000639121	2.98746
ENSMODG00000015711	SLC5A6	solute carrier family 5 (sodium/multivitamin and iodide cotransporter) member 6 [Source:HGNC Symbol;Acc:11041]	4606	4279	6412	1994	2395	1597	1038	1884	1813	0.000223791	1.72319	7.00815e-06	2.00098	8.70649e-08	1.65752	0.000489525	1.82091	0.0118579	2.13341	0.00228348	1.83988	0.000238682	1.78605	0.000115905	2.06646	4.11569e-07	1.63946
ENSMODG00000015744	TIPARP	TCDD-inducible poly(ADP-ribose) polymerase [Source:HGNC Symbol;Acc:23696]	3797	3017	2182	1341	1857	1548	1374	1373	1257	0.000223791	1.53928	0.000375417	1.54421	0.000448166	1.20802	0.00316555	1.50688	0.0832662	1.51179	0.0288932	1.32947	0.000238682	1.74687	2.35677e-05	1.76477	0.000107172	1.36301
ENSMODG00000015754	CTTNBP2	cortactin binding protein 2 [Source:HGNC Symbol;Acc:15679]	3903	2674	6130	1325	1201	1418	488	1365	1119	0.000223791	2.33316	0.00461138	2.34244	1.5972e-08	1.97037	0.000489525	2.56001	0.0096204	2.57737	0.000927134	2.22843	0.000238682	2.32935	0.0343914	2.31306	2.35643e-06	1.86948
ENSMODG00000015755	ERBB4	v-erb-b2 avian erythroblastic leukemia viral oncogene homolog 4 [Source:HGNC Symbol;Acc:3432]	738	237	305	119	81	94	25	96	106	0.000223791	2.77805	0.0193595	2.74909	2.00585e-06	2.40942	0.000489525	2.93721	0.03901	2.97518	0.00481741	2.60688	0.000238682	2.6056	0.0557235	2.52537	0.000278038	2.10577
ENSMODG00000015761	DPYSL5	dihydropyrimidinase-like 5 [Source:HGNC Symbol;Acc:20637]	503	359	601	28	4	14	3	57	43	0.000223791	5.46976	2.61005e-19	5.6672	1.8209e-20	5.32232	0.000489525	4.26599	3.64094e-07	4.3894	0.000114728	3.94691	0.000238682	3.78318	7.13109e-08	3.67704	2.44928e-11	3.24038
ENSMODG00000015767	SLC35F6	solute carrier family 35 member F6 [Source:HGNC Symbol;Acc:26055]	869	653	880	274	245	239	497	298	262	0.000223791	2.27444	3.73162e-07	2.30785	7.05523e-09	1.96421	0.00376291	1.44773	0.088324	1.46969	0.0470576	1.3523	0.000238682	2.05126	1.32427e-05	1.97408	1.66796e-05	1.55087
ENSMODG00000015769	KCNK3	potassium channel subfamily K member 3 [Source:HGNC Symbol;Acc:6278]	495	192	556	13	38	31	192	116	41	0.000223791	4.5854	1.7252e-05	4.54991	1.04206e-11	4.15184	0.000489525	2.07786	0.0439575	2.07847	0.0301755	1.98756	0.000238682	2.94503	0.0195618	2.94754	0.000273423	2.4956
ENSMODG00000015780	TNF	tumor necrosis factor [Source:HGNC Symbol;Acc:11892]	1023	1275	495	9	16	15	24	8	7	0.000223791	6.7169	2.725e-12	6.73904	4.91193e-31	6.41282	0.000489525	6.33347	8.04587e-11	6.35102	4.63093e-14	6.34866	0.00083051	7.25839	5.18667e-13	8.07065	3.56311e-28	7.61108
ENSMODG00000015793	CPS1	carbamoyl-phosphate synthase 1 mitochondrial [Source:HGNC Symbol;Acc:2323]	4589	1973	7807	120	28	46	9	80	93	0.000223791	6.73603	2.54364e-05	6.89915	2.14315e-27	6.56095	0.000489525	6.74609	0.000181697	6.86454	4.83767e-11	6.414	0.000238682	6.27998	0.000839137	6.38602	3.69769e-23	5.92623
ENSMODG00000015794	MCCD1	mitochondrial coiled-coil domain 1 [Source:HGNC Symbol;Acc:20668]	512	249	540	229	97	77	7	122	72	0.000223791	2.31827	0.000942272	2.35798	3.70427e-05	2.04376	0.000489525	3.21819	0.000206792	3.24886	0.00892786	2.80426	0.000238682	2.67881	0.0085509	2.69009	3.13567e-05	2.24498
ENSMODG00000015795	PIM3	pim-3 oncogene [Source:HGNC Symbol;Acc:19310]	1576	1185	1252	330	297	468	556	510	455	0.000223791	2.51986	1.22349e-08	2.50684	8.76489e-10	2.14686	0.000489525	1.71819	0.0404866	1.73836	0.00661353	1.55927	0.000238682	2.02676	4.62482e-06	1.9638	2.46298e-06	1.55062
ENSMODG00000015822	MET	met proto-oncogene [Source:HGNC Symbol;Acc:7029]	15376	12772	9062	2884	1779	2474	1426	1812	1705	0.000223791	3.01061	1.53362e-12	3.01831	1.11469e-16	2.69564	0.000489525	3.27517	2.16282e-05	3.28939	6.93383e-08	3.07008	0.000238682	3.36125	4.316e-15	3.35759	9.37753e-17	2.95536
ENSMODG00000015856	MDFIC	MyoD family inhibitor domain containing [Source:HGNC Symbol;Acc:28870]	9939	10488	15665	4156	3107	4378	3900	3998	3485	0.000223791	2.27956	1.71238e-05	2.28711	1.9108e-09	1.92984	0.00255988	2.0317	0.0131776	2.03431	0.00151531	1.82715	0.000238682	2.25649	0.000386168	2.25987	8.38726e-08	1.83254
ENSMODG00000015862	IER3	immediate early response 3 [Source:HGNC Symbol;Acc:5392]	2062	1301	744	208	350	259	488	215	212	0.000223791	2.92724	0.000407526	2.93866	1.52896e-09	2.60375	0.000489525	2.36047	0.00622444	2.39224	0.000571812	2.34001	0.000238682	3.19432	0.00153317	3.03944	6.11711e-09	2.64243
ENSMODG00000015885	PQLC2	PQ loop repeat containing 2 [Source:HGNC Symbol;Acc:26001]	542	352	426	126	151	190	155	131	131	0.0120117	2.09801	6.854e-06	2.1283	3.96837e-05	1.76352	0.142179	1.93232	0.0193302	1.99767	0.0121755	1.81773	0.00313086	2.20529	3.50986e-05	2.04427	0.000225202	1.62702
ENSMODG00000015903	DNASE1L2	deoxyribonuclease-1-like 2 [Source:RefSeq peptide;Acc:NP_001073156]	28	31	44	9	6	10	3	8	1	0.00430235	2.22367	0.00506527	2.69766	0.000633317	2.32816	0.0126707	2.91675	0.0133157	3.52406	0.00526808	3.21399	0.0157411	2.95362	0.00453291	4.17103	0.000472191	3.6271
ENSMODG00000015909	PIGZ	phosphatidylinositol glycan anchor biosynthesis class Z [Source:HGNC Symbol;Acc:30596]	92	59	67	12	27	30	16	17	1	0.000422298	2.25607	0.000985643	2.277	0.00355009	1.90227	0.00316555	2.78446	0.00455007	2.95562	0.015879	2.8255	0.00388491	3.34581	0.00212569	3.00374	0.0112278	2.54654
ENSMODG00000015910	PLA2G2E	phospholipase A2 group IIE [Source:HGNC Symbol;Acc:13414]	12	33	25	0	9	1	0	4	2	0.0309063	3.57871	0.00423515	3.41653	0.00385138	3.0557	0.0782279	3.84873	0.0218143	4.1289	0.00652845	3.63074	0.15198	3.25186	0.00924244	5.27084	0.000326132	4.52504
ENSMODG00000015949	FZD5	frizzled family receptor 5 [Source:HGNC Symbol;Acc:4043]	130	196	228	31	61	66	9	40	44	0.000223791	2.42376	9.98488e-06	2.44777	0.000358366	2.07622	0.000489525	2.90103	0.0010385	3.09749	0.00599071	2.72106	0.000238682	2.62334	0.00509202	2.37728	0.00178367	1.95817
ENSMODG00000015957	unknown	Uncharacterized protein [Source:UniProtKB/TrEMBL;Acc:F7FRF6]	144	181	175	0	4	7	1	2	2	0.00316511	5.33015	3.61701e-19	6.11889	1.35414e-15	5.72169	0.0171262	6.4591	7.73582e-11	7.09199	7.81199e-10	6.70211	0.0432904	6.4454	2.2393e-13	6.91913	2.05726e-13	6.32653
ENSMODG00000015960	CLU	clusterin [Source:HGNC Symbol;Acc:2095]	16944	23220	14526	10218	9966	9157	2010	7671	5192	0.000223791	1.54366	0.000394618	1.53465	0.00015478	1.21845	0.000489525	2.37413	0.00479009	2.35836	0.00399096	2.0353	0.000238682	2.07902	2.65211e-06	2.0857	5.80747e-06	1.69001
ENSMODG00000016006	ALPL	alkaline phosphatase liver/bone/kidney [Source:HGNC Symbol;Acc:438]	2595	1086	1550	335	962	296	78	287	347	0.000223791	2.35359	0.00223325	2.32736	8.29605e-05	1.98187	0.000489525	3.38089	0.00015123	3.36724	3.97767e-05	2.99678	0.000238682	3.03243	0.000457133	3.11198	1.39912e-11	2.69097
ENSMODG00000016045	UBD	ubiquitin D [Source:HGNC Symbol;Acc:18795]	396	213	1457	20	9	5	1	16	28	0.000223791	6.52737	0.0208844	6.62836	1.78538e-15	6.25393	0.000489525	6.19647	0.0791127	6.12286	2.2703e-06	5.62616	0.000238682	5.6993	0.125909	5.94246	3.95556e-09	5.44331
ENSMODG00000016051	HSPG2	heparan sulfate proteoglycan 2 [Source:HGNC Symbol;Acc:5273]	11837	5077	7542	2137	3244	5980	4687	3294	2957	0.000223791	1.70458	0.0118148	1.72366	0.0058163	1.32234	0.0213713	1.44003	0.0843953	1.45792	0.0414336	1.31085	0.000238682	1.91762	0.0160246	1.87967	0.000129699	1.45601
ENSMODG00000016056	SEMA4C	sema domain immunoglobulin domain (Ig) transmembrane domain (TM) and short cytoplasmic domain (semaphorin) 4C [Source:HGNC Symbol;Acc:10731]	6290	4669	6244	829	1175	1122	899	1122	1032	0.000223791	3.0881	6.32169e-13	3.09385	2.81553e-17	2.73147	0.000489525	2.84019	0.000243769	2.88133	1.40084e-06	2.64534	0.000238682	2.90798	1.80506e-13	3.01106	3.61147e-16	2.58751
ENSMODG00000016082	WNT4	wingless-type MMTV integration site family member 4 [Source:HGNC Symbol;Acc:12783]	530	328	1410	237	279	318	116	265	241	0.000223791	2.11527	0.211289	2.10797	0.00149307	1.70534	0.000489525	2.35563	0.308811	2.3501	0.015681	1.99586	0.000238682	2.18563	0.31285	2.27611	0.00279418	1.81187
ENSMODG00000016083	SLC16A9	solute carrier family 16 member 9 [Source:HGNC Symbol;Acc:23520]	2522	1521	1349	105	78	82	89	161	78	0.000223791	4.9253	1.4829e-14	4.97901	3.49266e-36	4.65055	0.000489525	4.43089	2.33893e-08	4.42325	4.02658e-11	4.1805	0.000238682	4.45281	5.79394e-09	4.38176	2.45997e-17	3.96776
ENSMODG00000016088	GPR160	G protein-coupled receptor 160 [Source:HGNC Symbol;Acc:23693]	73	120	134	59	9	43	8	24	27	0.000223791	2.18734	0.000387105	2.23359	0.00849835	1.90358	0.000489525	2.88013	0.00379295	2.96866	0.00877449	2.62057	0.000238682	2.63661	0.00163329	2.90064	0.000725376	2.47553
ENSMODG00000016096	SEC62	SEC62 homolog (S. cerevisiae) [Source:HGNC Symbol;Acc:11846]	11033	24822	30477	16923	11374	8805	2758	9624	11923	0.000223791	1.50899	0.0786494	1.50884	0.00377313	1.19535	0.0489224	1.96847	0.0813812	1.96863	0.049018	1.60652	0.000238682	1.62221	0.141178	1.6094	0.0119542	1.19014
ENSMODG00000016148	NPC1L1	NPC1-like 1 [Source:HGNC Symbol;Acc:7898]	1444	1246	1924	122	115	120	24	114	74	0.000223791	4.27231	1.10845e-15	4.34089	5.48534e-31	3.98708	0.000489525	4.83476	2.00676e-09	4.95128	4.88019e-10	4.57657	0.000238682	4.53518	8.63598e-11	4.61436	1.66942e-22	4.18046
ENSMODG00000016177	WFDC2	WAP four-disulfide core domain 2 [Source:HGNC Symbol;Acc:15939]	24973	13687	17776	22414	6596	6670	2969	7338	4298	0.000223791	1.32376	0.0358566	1.3243	0.0209083	1.03917	0.00226155	2.37595	0.00351787	2.38376	0.00105439	2.08255	0.000238682	2.23699	1.83298e-05	2.27846	5.82922e-07	1.85703
ENSMODG00000016186	SDC4	syndecan 4 [Source:HGNC Symbol;Acc:10661]	20211	14944	16039	6036	5312	4086	8978	4213	3665	0.000223791	2.3784	2.39667e-08	2.36985	3.69793e-13	2.04545	0.00543557	1.85222	0.0171861	1.84696	0.00430785	1.77849	0.000238682	2.67846	2.93855e-11	2.65641	9.83664e-13	2.24187
ENSMODG00000016216	HNF4A	hepatocyte nuclear factor 4 alpha [Source:HGNC Symbol;Acc:5024]	362	121	225	9	19	25	0	17	16	0.066087	4.19044	2.5548e-05	4.35366	1.0667e-09	3.9589	0.349381	4.98316	3.67408e-05	4.98718	0.000149785	4.51453	0.13244	4.38694	7.25712e-05	5.51996	1.40083e-10	5.04613
ENSMODG00000016217	NRTN	neurturin [Source:HGNC Symbol;Acc:8007]	1418	597	1740	170	114	203	74	101	94	0.00272491	3.52101	0.000386402	3.59876	4.72627e-13	3.21477	0.253584	4.14435	0.000283304	4.21024	3.20664e-09	3.93526	0.00584086	4.15748	0.00166296	4.15681	1.06728e-12	3.70632
ENSMODG00000016219	R3HDML	R3H domain containing-like [Source:HGNC Symbol;Acc:16249]	103	52	38	1	6	12	1	7	6	0.00179633	3.63101	0.000166434	3.93702	3.31248e-05	3.53503	0.00517791	3.77112	0.000398095	4.2884	0.000611754	3.87808	0.00203249	3.375	0.0127304	3.68128	0.000767119	3.21319
ENSMODG00000016228	SLC13A3	solute carrier family 13 (sodium-dependent dicarboxylate transporter) member 3 [Source:HGNC Symbol;Acc:14430]	77	26	182	0	0	0	0	1	0	0.000223791	Infinite	0.000684841	Infinite	4.17706e-12	9.7127	0.000489525	Infinite	0.00732803	8.7561	4.73761e-07	7.80644	0.000238682	Infinite	0.0102781	7.00451	3.1982e-06	6.21236
ENSMODG00000016289	SLC5A11	solute carrier family 5 (sodium/inositol cotransporter) member 11 [Source:HGNC Symbol;Acc:23091]	165	82	218	10	1	7	0	45	12	0.000790091	4.83158	1.11694e-06	5.36724	7.67305e-12	4.97353	0.212576	3.51172	0.00192842	3.61177	0.0270833	3.126	0.000238682	2.91362	0.00296662	3.20606	0.000269069	2.75083
ENSMODG00000016305	AQP8	aquaporin 8 [Source:HGNC Symbol;Acc:642]	263	138	173	1	2	5	2	8	16	0.0147473	6.00739	8.34805e-19	6.77808	7.58909e-19	6.36026	0.000489525	4.60459	1.68643e-07	4.97956	9.31648e-06	4.57485	0.00044651	4.27046	1.07962e-08	4.929	6.14993e-10	4.48248
ENSMODG00000016308	RNF114	ring finger protein 114 [Source:HGNC Symbol;Acc:13094]	8457	6687	7553	4069	3101	3345	3021	3113	3245	0.000223791	1.75516	4.97601e-05	1.75338	2.93052e-07	1.41865	0.00255988	1.63709	0.0576052	1.6425	0.0121742	1.43209	0.000238682	1.8095	1.30462e-05	1.75519	9.34731e-06	1.34105
ENSMODG00000016314	CEBPB	CCAAT/enhancer binding protein (C/EBP) beta [Source:HGNC Symbol;Acc:1834]	1170	631	948	137	179	325	254	253	162	0.000223791	2.72903	7.20929e-08	2.72662	3.55501e-07	2.33286	0.000489525	2.36975	0.00316636	2.37009	0.000592164	2.18781	0.000238682	2.69855	8.76838e-05	2.63697	3.75522e-07	2.20906
ENSMODG00000016353	SLC26A4	solute carrier family 26 (anion exchanger) member 4 [Source:HGNC Symbol;Acc:8818]	207	194	563	70	63	44	6	31	22	0.000223791	3.07246	0.0396674	3.11753	7.32389e-07	2.75699	0.000489525	4.31591	0.0187813	4.56551	3.24125e-05	4.15289	0.000238682	4.02817	0.0390346	4.01476	3.11099e-07	3.55244
ENSMODG00000016461	CASP16	caspase 16 apoptosis-related cysteine peptidase (putative) [Source:HGNC Symbol;Acc:27290]	147	45	65	0	0	2	1	0	2	0.351041	6.55721	5.28683e-06	7.60211	2.62442e-12	6.99643	0.368274	5.72054	9.1495e-05	6.76594	8.61792e-07	6.38064	0.371284	5.93051	0.000300818	6.92805	9.99921e-08	6.17654
ENSMODG00000016480	TNFRSF12A	tumor necrosis factor receptor superfamily member 12A [Source:HGNC Symbol;Acc:18152]	1338	1111	1000	649	528	538	629	460	462	0.000223791	1.65066	0.000246437	1.6458	2.36742e-05	1.31796	0.00900712	1.51748	0.0924965	1.4669	0.0311781	1.32076	0.000238682	1.95117	0.000113943	1.65608	0.00014653	1.24905
ENSMODG00000016494	PAPSS2	3'-phosphoadenosine 5'-phosphosulfate synthase 2 [Source:HGNC Symbol;Acc:8604]	1012	416	554	188	194	249	152	141	182	0.000223791	2.204	0.00293906	2.27458	1.01262e-05	1.91104	0.000489525	2.33277	0.00459439	2.41762	0.00154706	2.2002	0.000238682	2.44131	0.0110572	2.54077	1.31422e-05	2.12073
ENSMODG00000016501	SLC25A13	solute carrier family 25 (aspartate/glutamate carrier) member 13 [Source:HGNC Symbol;Acc:10983]	820	460	359	119	105	106	84	112	153	0.000223791	2.91834	7.38004e-05	2.93644	1.76832e-09	2.60559	0.000489525	2.66475	0.00155635	2.63136	0.00136386	2.37325	0.000238682	2.62712	0.00188291	2.55086	1.05761e-05	2.1427
ENSMODG00000016512	PCK1	phosphoenolpyruvate carboxykinase 1 (soluble) [Source:HGNC Symbol;Acc:8724]	6432	19031	14011	1059	864	881	32	892	866	0.000223791	4.4794	2.18411e-05	4.46996	2.75528e-22	4.15645	0.000489525	5.03458	3.51671e-05	5.03699	2.99366e-05	4.62441	0.000238682	4.48215	0.000531546	4.49836	4.59846e-15	4.1013
ENSMODG00000016525	PON3	paraoxonase 3 [Source:HGNC Symbol;Acc:9206]	499	217	1026	13	7	114	1	65	13	0.0958799	4.24266	0.0138794	4.34791	0.000102053	3.85468	0.214921	4.99325	0.0204167	5.05172	0.000373156	4.55836	0.0828288	4.44192	0.0368176	4.75513	8.41774e-08	4.27923
ENSMODG00000016579	OAT	ornithine aminotransferase [Source:HGNC Symbol;Acc:8091]	48227	39499	79005	3576	5497	4023	9370	5443	3205	0.000223791	4.31015	8.29102e-07	4.31711	8.50975e-26	3.94907	0.00405656	3.4736	9.00605e-05	3.48102	1.74725e-07	3.38096	0.000238682	4.26131	6.16872e-05	4.21368	5.80173e-19	3.77477
ENSMODG00000016598	NELFCD	negative elongation factor complex member C/D [Source:HGNC Symbol;Acc:15934]	6314	8081	6761	4353	3543	2778	1554	2895	3324	0.000223791	1.99054	0.00018017	1.63411	7.13583e-06	1.32367	0.000489525	2.263	0.030572	1.88962	0.0107484	1.6053	0.000238682	2.12051	5.36499e-08	2.17127	6.35058e-08	1.76833
ENSMODG00000016601	CTSZ	cathepsin Z [Source:HGNC Symbol;Acc:2547]	1149	1152	861	243	212	160	82	221	170	0.00113524	2.94991	2.33369e-11	3.00057	3.50033e-15	2.68906	0.7142	3.19627	9.3477e-05	3.19423	1.65369e-05	2.89116	0.00186322	3.02943	5.25402e-14	3.09251	4.41432e-15	2.69203
ENSMODG00000016603	TUBB1	tubulin beta 1 class VI [Source:HGNC Symbol;Acc:16257]	155	164	393	2	0	3	0	13	3	0.0612731	6.93834	2.99571e-06	7.83032	1.08541e-19	7.3415	0.00992693	5.7261	0.000470669	6.07388	4.32532e-06	5.56959	0.00135967	5.12752	0.0018121	5.68482	1.13637e-10	5.18749
ENSMODG00000016633	HBA	hemoglobin subunit alpha [Source:RefSeq peptide;Acc:NP_001028158]	2514	2364	3033	379	83	76	60	959	169	0.000223791	4.90258	3.81012e-23	4.5609	1.63682e-16	4.29047	0.000489525	3.63977	7.24148e-05	3.27864	0.00392517	2.86037	0.000238682	3.15921	2.70822e-10	2.74497	0.000189135	2.31823
ENSMODG00000016635	HBA	hemoglobin subunit alpha [Source:RefSeq peptide;Acc:NP_001028158]	4230	5176	14303	398	90	62	67	956	169	0.000223791	4.56317	0.00126217	6.1398	3.47093e-17	5.84856	0.157386	3.29066	0.0236638	4.88062	2.81314e-05	4.43541	0.00101139	2.80472	0.0450772	4.4432	2.83087e-07	3.98536
ENSMODG00000016669	TMEM8A	transmembrane protein 8A [Source:HGNC Symbol;Acc:17205]	2255	1101	1772	643	664	773	698	734	673	0.000223791	1.92109	0.000214166	1.93525	5.66657e-06	1.57085	0.000489525	1.6252	0.0588903	1.64377	0.0165525	1.42811	0.000238682	1.80249	0.00497713	1.81296	0.000146788	1.38763
ENSMODG00000016737	unknown		36	14	15	0	1	0	0	1	0	0.212368	6.11539	5.88727e-05	6.59956	8.08787e-07	5.81854	0.291363	6.11897	0.00252455	6.57149	0.000181719	5.68561	0.326457	5.52106	0.00111703	Infinite	2.76619e-05	6.96887
ENSMODG00000016782	STC1	stanniocalcin 1 [Source:HGNC Symbol;Acc:11373]	78545	53599	147125	187	139	200	71	182	221	0.000223791	9.64744	2.29405e-10	9.71454	2.70944e-75	9.33544	0.251818	9.64019	3.84181e-09	9.69908	1.48171e-28	9.33372	0.000238682	9.37612	9.20942e-08	9.52279	5.52471e-56	9.07326
ENSMODG00000016830	TTC24	tetratricopeptide repeat domain 24 [Source:HGNC Symbol;Acc:32348]	48	24	40	1	1	1	1	2	2	0.340277	5.3499	4.43508e-07	5.85935	1.20948e-09	5.33642	0.0175556	4.18551	0.000736293	4.92657	0.000116806	4.52187	0.0458695	4.15452	0.00119105	5.69582	7.43591e-05	4.93559
ENSMODG00000016833	CAMK1D	calcium/calmodulin-dependent protein kinase ID [Source:HGNC Symbol;Acc:19341]	178	107	172	35	82	65	19	56	64	0.000223791	1.97643	0.000475843	1.95376	0.00709134	1.57868	0.00126175	2.19202	0.0292671	2.20259	0.0637406	1.84635	0.000238682	1.96593	0.00247242	1.97741	0.00762916	1.54438
ENSMODG00000016919	FAM107B	family with sequence similarity 107 member B [Source:HGNC Symbol;Acc:23726]	786	573	1748	363	250	307	64	285	341	0.000223791	2.34536	0.0643357	2.42587	2.55343e-06	2.05479	0.000489525	2.6812	0.111751	2.70909	0.00697357	2.29725	0.000238682	2.29309	0.166904	2.27462	0.000249899	1.82204
ENSMODG00000016934	VGLL3	vestigial like 3 (Drosophila) [Source:HGNC Symbol;Acc:24327]	7313	2560	3714	500	678	1221	620	598	542	0.000223791	3.09835	0.00186532	3.1154	1.26832e-08	2.72018	0.000489525	3.27966	0.00303474	3.28359	4.37008e-07	3.0857	0.000238682	3.55167	0.00383387	3.47384	4.36558e-12	3.05104
ENSMODG00000016952	unknown	Uncharacterized protein [Source:UniProtKB/TrEMBL;Acc:F6V6A8]	2748	1493	3137	64	19	18	15	34	32	0.000223791	6.01191	4.78961e-15	6.86706	4.56226e-40	6.54432	0.000489525	6.49293	8.00553e-14	6.96871	4.81381e-22	6.63605	0.000238682	6.20091	2.33803e-11	6.69869	1.86097e-40	6.2524
ENSMODG00000016969	FBXO41	F-box protein 41 [Source:HGNC Symbol;Acc:29409]	205	120	186	8	17	30	0	29	33	0.000223791	3.6452	4.25795e-11	3.83803	1.26142e-07	3.43659	0.000489525	3.41323	0.000171018	3.61761	0.0149111	3.15481	0.000238682	2.817	1.54595e-05	2.87377	4.90077e-05	2.43592
ENSMODG00000017077	FAM189B	family with sequence similarity 189 member B [Source:HGNC Symbol;Acc:1233]	1250	848	1337	343	329	566	349	426	348	0.000223791	2.08152	2.07247e-06	2.11136	7.79492e-06	1.73053	0.000489525	1.96509	0.0185625	1.99245	0.0034109	1.76168	0.000238682	2.09336	2.3442e-06	2.08903	3.42983e-06	1.66197
ENSMODG00000017085	GBA	glucosidase beta acid [Source:HGNC Symbol;Acc:4177]	4642	5155	4845	3006	1236	1326	1264	2197	2375	0.000223791	2.04892	2.17804e-06	2.0564	2.40853e-07	1.7626	0.000894162	1.7573	0.0478429	1.76167	0.0160201	1.48431	0.000238682	1.65438	5.25462e-05	1.64842	6.22767e-05	1.23917
ENSMODG00000017095	MUC1	mucin 1 cell surface associated [Source:HGNC Symbol;Acc:7508]	9405	5818	6152	2910	2546	2026	673	2638	2106	0.000223791	2.10163	4.56082e-07	2.14981	6.17534e-10	1.82386	0.000489525	2.42122	0.00307514	2.4624	0.00262457	2.11063	0.000238682	2.09566	9.48225e-08	2.14701	1.89313e-07	1.73252
ENSMODG00000017111	EFNA1	ephrin-A1 [Source:HGNC Symbol;Acc:3221]	3415	4330	4424	957	1037	957	735	1196	1117	0.000223791	2.59972	4.47936e-10	2.68769	6.69597e-15	2.34898	0.000489525	2.39062	0.00303474	2.42137	0.000205352	2.15831	0.000238682	2.3388	1.09915e-08	2.33674	4.3791e-09	1.92451
ENSMODG00000017116	GNAI1	guanine nucleotide binding protein (G protein) alpha inhibiting activity polypeptide 1 [Source:HGNC Symbol;Acc:4384]	13796	10624	6986	3648	3137	3264	460	3254	3265	0.000223791	2.26638	1.0316e-06	2.27187	1.48887e-09	1.94849	0.000489525	2.6778	0.00120428	2.68478	0.00561437	2.30473	0.000238682	2.22604	0.000115059	2.21585	8.0663e-07	1.81639
ENSMODG00000017148	SLC2A1	solute carrier family 2 (facilitated glucose transporter) member 1 [Source:HGNC Symbol;Acc:11005]	9320	7591	14090	1080	1922	1215	3395	1205	1096	0.000223791	3.5329	1.09653e-06	3.52038	1.57403e-17	3.15591	0.000489525	2.68324	0.000351571	2.67214	8.1973e-05	2.62461	0.000238682	3.75469	6.13274e-05	3.82424	3.85378e-19	3.38805
ENSMODG00000017153	ERMAP	erythroblast membrane-associated protein (Scianna blood group) [Source:HGNC Symbol;Acc:15743]	51	96	133	8	12	11	0	14	9	0.000223791	3.24744	0.000166537	3.82652	3.02721e-07	3.45707	0.00126175	3.50654	0.000528781	4.20082	0.00287401	3.72828	0.000238682	2.90911	0.00222104	4.20837	1.27284e-05	3.74003
ENSMODG00000017198	IL6R	interleukin 6 receptor [Source:HGNC Symbol;Acc:6019]	1120	2603	2160	115	135	197	166	158	137	0.000223791	4.31177	2.12272e-07	4.36156	5.81567e-19	4.00846	0.000489525	4.00535	4.41649e-06	4.03153	3.64721e-10	3.86051	0.000238682	4.28941	4.47893e-05	4.2132	1.95162e-15	3.80684
ENSMODG00000017221	TOR4A	torsin family 4 member A [Source:HGNC Symbol;Acc:25981]	1312	367	269	78	93	98	219	80	57	0.000223791	3.41312	0.0748653	3.45753	1.59179e-07	3.10664	0.000489525	2.59671	0.225364	2.62023	0.00470693	2.60663	0.000238682	3.73174	0.167807	3.50467	1.68927e-05	3.09026
ENSMODG00000017225	NOXA1	NADPH oxidase activator 1 [Source:HGNC Symbol;Acc:10668]	1287	2168	927	745	485	747	524	306	269	0.000223791	1.88853	0.0124384	1.78511	0.00032136	1.47603	0.000489525	2.29827	0.00660072	2.26679	0.000709535	2.19645	0.000238682	2.86832	0.00754185	2.9654	4.69257e-08	2.58657
ENSMODG00000017231	ENTPD8	ectonucleoside triphosphate diphosphohydrolase 8 [Source:HGNC Symbol;Acc:24860]	2312	2101	1442	133	86	145	5	83	62	0.000223791	4.60853	8.76692e-24	4.6415	3.20865e-30	4.30796	0.000489525	5.78171	5.30233e-12	5.82727	3.88903e-09	5.41949	0.000238682	5.26181	8.51208e-29	5.36625	6.83786e-31	4.96051
ENSMODG00000017256	ENTPD2	ectonucleoside triphosphate diphosphohydrolase 2 [Source:HGNC Symbol;Acc:3364]	3090	1340	1790	594	748	636	245	457	439	0.000223791	2.25449	0.00109832	2.27653	8.56143e-08	1.92383	0.000489525	2.85308	0.000436157	2.86846	2.78583e-05	2.57625	0.000238682	2.74917	0.00121911	2.85485	6.48816e-10	2.43238
ENSMODG00000017260	FUCA2	fucosidase alpha-L- 2 plasma [Source:HGNC Symbol;Acc:4008]	14718	37461	84678	1822	1128	985	850	1216	1115	0.000223791	5.77985	0.00561057	5.80815	4.08555e-21	5.46644	0.399994	5.85047	0.0157846	5.86718	1.18681e-12	5.58772	0.000238682	5.8748	0.0222216	5.93916	4.90183e-15	5.49069
ENSMODG00000017289	ABCA2	ATP-binding cassette sub-family A (ABC1) member 2 [Source:HGNC Symbol;Acc:32]	10668	17197	15549	13087	7737	11221	4259	6906	6763	0.000790091	1.09052	0.0183328	1.09291	0.0335914	0.766784	0.00968593	1.70034	0.0567342	1.70373	0.0221225	1.44387	0.000238682	1.65103	0.000792177	1.64275	0.00052864	1.23541
ENSMODG00000017300	C9orf142	chromosome 9 open reading frame 142 [Source:HGNC Symbol;Acc:27849]	7332	4150	8715	1045	1288	1433	4699	956	801	0.000223791	3.07006	1.22359e-05	3.06438	3.67147e-14	2.68543	0.0572502	1.82016	0.0462218	1.79904	0.0299747	1.83067	0.000238682	3.53068	7.74702e-05	3.43917	1.67281e-15	3.00168
ENSMODG00000017324	GUCA2B	guanylate cyclase activator 2B (uroguanylin) [Source:HGNC Symbol;Acc:4683]	846	285	233	1	0	0	1	0	0	0.206851	10.1391	1.14201e-06	11.0938	7.72721e-28	10.2122	0.361674	9.43988	9.91675e-06	10.397	6.29894e-15	10.0755	0.000238682	Infinite	0.000113956	Infinite	2.97183e-17	10.8968
ENSMODG00000017335	MAMDC4	MAM domain containing 4 [Source:HGNC Symbol;Acc:24083]	60	36	135	20	5	9	8	10	11	0.000223791	3.15309	0.0338685	3.45622	5.0901e-05	3.08879	0.000894162	2.84134	0.0753382	3.4178	0.00268964	3.1181	0.00101139	2.8245	0.116312	3.85347	0.000284089	3.35447
ENSMODG00000017400	S100A6	S100 calcium binding protein A6 [Source:HGNC Symbol;Acc:10496]	29083	11118	36041	65	33	38	95	21	38	0.000223791	9.72647	7.57926e-12	9.79514	1.29602e-68	9.43799	0.000489525	9.15708	4.55009e-10	9.16601	5.98931e-25	9.11278	0.000238682	10.1809	4.0643e-09	10.1862	1.36855e-48	9.72709
ENSMODG00000017417	TNFAIP3	tumor necrosis factor alpha-induced protein 3 [Source:HGNC Symbol;Acc:11896]	2465	1916	7048	438	721	492	822	550	369	0.000223791	3.43121	0.0537023	3.45279	3.73141e-10	3.06367	0.000489525	3.00717	0.142948	3.02903	4.60258e-05	2.8751	0.000238682	3.62991	0.114912	3.5728	5.51623e-08	3.11076
ENSMODG00000017504	ALDH8A1	aldehyde dehydrogenase 8 family member A1 [Source:HGNC Symbol;Acc:15471]	186	82	113	5	4	2	0	2	4	0.0886787	5.54472	3.27876e-10	5.75354	2.26829e-14	5.3705	0.0767952	5.96093	5.05458e-09	6.5537	2.29271e-07	6.02878	0.148913	5.36545	2.11973e-06	6.60236	3.42006e-10	6.01011
ENSMODG00000017509	SGK1	serum/glucocorticoid regulated kinase 1 [Source:HGNC Symbol;Acc:10810]	24008	16429	23285	1259	892	829	6038	911	716	0.000223791	5.05603	9.2909e-29	5.06754	9.55056e-52	4.7358	0.000489525	3.17346	9.40495e-06	3.17213	0.000200415	3.25304	0.000238682	5.25605	1.76271e-26	5.30793	7.3113e-39	4.88271
ENSMODG00000017525	VNN3	vanin 3 [Source:HGNC Symbol;Acc:16431]	826	819	135	5	0	1	120	1	5	0.00764223	8.48777	1.11997e-06	8.87654	2.27333e-20	8.48773	0.000894162	3.81516	0.0116876	3.82607	0.00914668	4.05204	0.148913	7.78706	9.04118e-05	7.7432	1.23212e-13	7.27797
ENSMODG00000017546	NACC2	NACC family member 2 BEN and BTB (POZ) domain containing [Source:HGNC Symbol;Acc:23846]	553	297	366	144	108	214	160	168	117	0.000223791	1.98905	4.63393e-05	2.0142	0.000559973	1.64509	0.00286728	1.76985	0.0423365	1.78777	0.0386272	1.59806	0.000238682	2.01416	8.61971e-05	1.98593	0.000910892	1.56428
ENSMODG00000017558	CTGF	connective tissue growth factor [Source:HGNC Symbol;Acc:2500]	44254	11925	25916	2867	2273	1709	686	2490	2191	0.000223791	4.2148	0.000508254	4.21902	7.91903e-20	3.88117	0.000489525	4.40046	0.00140884	4.41214	1.00895e-07	4.04443	0.000238682	4.0872	0.00399536	4.08916	2.07578e-13	3.65704
ENSMODG00000017564	ENPP1	ectonucleotide pyrophosphatase/phosphodiesterase 1 [Source:HGNC Symbol;Acc:3356]	1751	1822	951	1419	570	363	93	673	624	0.000223791	1.58323	0.00568381	1.59681	0.00371885	1.34261	0.000489525	2.22243	0.0119057	2.21827	0.0317108	1.8478	0.000238682	1.77886	0.0028511	1.72673	0.000775457	1.33467
ENSMODG00000017569	ENPP3	ectonucleotide pyrophosphatase/phosphodiesterase 3 [Source:HGNC Symbol;Acc:3358]	3224	4771	3516	764	55	69	136	108	97	0.000223791	4.40371	4.59324e-22	4.3908	1.66062e-07	4.17996	0.000489525	5.37955	1.53735e-11	5.40203	2.6805e-18	5.25939	0.000238682	5.77437	1.13671e-25	5.55658	2.7482e-36	5.15197
ENSMODG00000017584	ARG1	arginase 1 [Source:HGNC Symbol;Acc:663]	289	5367	6100	3	5	28	1731	84	121	0.000223791	8.79414	9.48273e-05	9.00279	1.18392e-12	8.5686	0.000489525	2.70683	0.195111	2.69959	0.0466429	2.85349	0.000238682	5.80788	0.026895	5.71409	1.54984e-06	5.29484
ENSMODG00000017640	GATM	glycine amidinotransferase (L-arginine:glycine amidinotransferase) [Source:HGNC Symbol;Acc:4175]	5226	1783	4636	286	362	394	292	867	662	0.000223791	4.10877	2.83285e-05	4.1161	4.63835e-19	3.7335	0.000489525	3.12784	0.00265172	3.14523	5.90556e-05	2.79397	0.000238682	2.89085	0.0126705	2.8591	2.01489e-07	2.41828
ENSMODG00000017654	SERPIND1	serpin peptidase inhibitor clade D (heparin cofactor) member 1 [Source:HGNC Symbol;Acc:4838]	818	320	945	31	25	11	20	6	16	0.072156	5.50045	8.80555e-07	5.61659	4.25926e-22	5.2688	0.0631958	5.60776	1.45786e-06	5.92145	8.63748e-12	5.77088	0.127113	6.15573	9.30854e-07	6.29935	2.82224e-20	5.82982
ENSMODG00000017669	C6orf58	chromosome 6 open reading frame 58 [Source:HGNC Symbol;Acc:20960]	17	41	19	5	0	0	0	0	2	0.306421	6.18418	0.000242887	4.65187	4.09484e-05	4.24981	0.449535	5.05457	0.00181471	5.845	0.000330828	5.20275	0.262345	4.46137	0.044925	4.01031	0.00544508	3.45353
ENSMODG00000017691	BCAT1	branched chain amino-acid transaminase 1 cytosolic [Source:HGNC Symbol;Acc:976]	627	641	411	171	103	71	330	139	148	0.000223791	2.86921	4.51075e-10	2.92861	6.55976e-10	2.64092	0.00255988	1.70559	0.0404327	1.6824	0.0316413	1.63275	0.000238682	2.53163	5.12037e-08	2.61294	5.79788e-07	2.21335
ENSMODG00000017698	mdo-mir-130b	mdo-mir-130b [Source:miRBase;Acc:MI0023802]	1973	1491	2914	1932	735	986	1077	1004	800	0.000223791	1.4723	0.0327825	1.47609	0.00327873	1.1491	0.00160717	1.47472	0.0915604	1.49787	0.037086	1.30237	0.000238682	1.78809	0.0142375	1.8648	0.000147856	1.42956
ENSMODG00000017702	TOP3B	topoisomerase (DNA) III beta [Source:HGNC Symbol;Acc:11993]	1480	1357	1260	570	622	810	528	659	687	0.000223791	1.64252	0.000178264	1.66516	0.00011464	1.31121	0.000894162	1.51255	0.0965029	1.51849	0.030908	1.28692	1	0	0.000462098	1.51136	0.000491705	1.09989
ENSMODG00000017758	GJA1	gap junction protein alpha 1 43kDa [Source:HGNC Symbol;Acc:4274]	33270	18752	34785	1692	3633	3283	3055	6127	6038	0.000223791	3.9479	3.71313e-10	3.96289	5.72685e-18	3.57744	0.00316555	2.96337	0.000206792	2.95891	1.53222e-05	2.64587	0.000238682	1.56696	2.79989e-05	2.83501	5.97355e-12	2.40295
ENSMODG00000017824	STK40	serine/threonine kinase 40 [Source:HGNC Symbol;Acc:21373]	5138	3533	4684	2349	1991	2703	1766	2372	1723	0.000223791	1.55049	0.000357132	1.56269	0.000111792	1.20528	0.00160717	1.56061	0.0776869	1.56854	0.0249443	1.33701	0.000238682	2.81365	2.96838e-05	1.69983	0.000130623	1.27582
ENSMODG00000017827	EVA1B	eva-1 homolog B (C. elegans) [Source:HGNC Symbol;Acc:25558]	4180	1958	3257	730	759	560	341	620	817	0.000223791	2.79858	3.7841e-06	2.83362	4.07895e-14	2.48925	0.000489525	2.83947	0.000411398	2.84657	5.90789e-05	2.53227	0.000238682	1.6737	8.9473e-05	2.61682	1.64568e-09	2.18915
ENSMODG00000017847	EPB42	erythrocyte membrane protein band 4.2 [Source:HGNC Symbol;Acc:3381]	98	178	218	51	36	52	25	44	32	0.000223791	2.06402	0.000871591	2.48957	0.000139336	2.14041	0.000489525	2.151	0.00377479	2.72136	0.00732644	2.45123	0.000238682	2.66552	0.00777125	2.52121	0.0011391	2.09316
ENSMODG00000017925	EPS8	epidermal growth factor receptor pathway substrate 8 [Source:HGNC Symbol;Acc:3420]	6556	5874	9413	3541	2071	1695	1533	1716	2050	0.000223791	2.25174	2.34115e-05	2.24445	1.93367e-09	1.92444	0.000489525	2.43894	0.00240678	2.44352	0.000107166	2.19786	0.000238682	2.14857	5.1173e-05	2.49442	7.54281e-10	2.06608
ENSMODG00000017954	GJB4	gap junction protein beta 4 30.3kDa [Source:HGNC Symbol;Acc:4286]	1247	806	1482	235	222	328	362	171	151	0.000223791	2.75823	1.10501e-06	2.81487	9.70022e-11	2.43793	0.000489525	2.61344	0.000615844	2.62762	8.52854e-05	2.53758	0.000238682	2.52298	1.02715e-06	3.41988	1.45017e-14	2.98585
ENSMODG00000017976	unknown	Uncharacterized protein [Source:UniProtKB/TrEMBL;Acc:F7BV22]	6039	2000	2826	916	812	580	529	679	861	0.000223791	2.84973	0.00756813	2.8626	9.89077e-11	2.53152	0.000489525	2.76573	0.0221338	2.78391	8.24864e-05	2.52064	0.000238682	3.38765	0.0262366	2.74406	2.0953e-07	2.32341
ENSMODG00000017978	CD164	CD164 molecule sialomucin [Source:HGNC Symbol;Acc:1632]	9730	9509	8889	6746	4615	3928	2366	4195	3944	0.00607739	1.51962	0.00048607	1.52762	2.308e-05	1.21697	0.0815625	1.8287	0.033381	1.84702	0.00913573	1.57512	0.000238682	2.76833	8.14196e-06	1.78928	5.90821e-06	1.37929
ENSMODG00000018016	PDSS2	prenyl (decaprenyl) diphosphate synthase subunit 2 [Source:HGNC Symbol;Acc:23041]	1530	954	1820	820	1061	609	690	585	674	0.000223791	1.39563	0.0083572	1.4337	0.00267743	1.08537	0.0085059	1.46255	0.0937189	1.50077	0.0334628	1.29454	0.000643336	1.73893	0.00815432	1.86579	8.00181e-05	1.431
ENSMODG00000018029	PRDM1	PR domain containing 1 with ZNF domain [Source:HGNC Symbol;Acc:9346]	1055	1287	1900	426	474	355	921	344	466	0.000223791	2.38941	0.000126003	2.41052	1.82279e-09	2.06579	0.00160717	1.54937	0.0604314	1.55813	0.0281478	1.47825	0.000238682	1.72334	0.000617899	2.31242	4.18665e-07	1.8881
ENSMODG00000018031	PREP	prolyl endopeptidase [Source:HGNC Symbol;Acc:9358]	3061	3326	17027	1473	1886	1476	3301	1378	1309	0.000223791	2.93783	0.262845	2.95518	1.57865e-05	2.55715	0.018545	2.23536	0.514464	2.25247	0.0136661	2.13752	0.000238682	2.3819	0.39033	3.12961	0.000292032	2.65382
ENSMODG00000018045	CD47	CD47 molecule [Source:HGNC Symbol;Acc:1682]	2174	3728	2204	1293	1229	1293	1016	1302	1187	0.000223791	1.74003	0.000680573	1.7257	5.64626e-05	1.40797	0.000894162	1.59444	0.0734744	1.59635	0.0285504	1.38948	0.000238682	3.14716	0.0158472	1.6343	0.00175726	1.24366
ENSMODG00000018053	unknown	Uncharacterized protein [Source:UniProtKB/TrEMBL;Acc:F7GEM3]	40153	27789	31826	12089	8343	7775	17772	8241	7138	0.000223791	2.4628	6.25566e-09	2.46699	6.36467e-14	2.1437	0.066259	1.83596	0.0180121	1.83197	0.00505634	1.76351	0.000238682	1.6711	1.81267e-11	2.67601	1.50879e-12	2.2588
ENSMODG00000018124	unknown	Uncharacterized protein [Source:UniProtKB/TrEMBL;Acc:F7F1R6]	199	98	107	48	35	32	23	39	41	0.000223791	2.27017	0.000225301	2.44675	0.000115522	2.11697	0.000489525	2.13616	0.0148676	2.38651	0.025495	2.10375	0.000238682	2.67653	0.023084	2.2085	0.00577111	1.78265
ENSMODG00000018151	TPI1	triosephosphate isomerase 1 [Source:HGNC Symbol;Acc:12009]	8364	4540	8193	2455	3618	1565	4936	1776	1841	0.000223791	2.06265	0.0001164	2.10331	1.73044e-06	1.76228	0.00776436	1.52303	0.054489	1.5295	0.0341414	1.4729	0.000238682	2.15814	0.000195233	2.4728	5.91045e-09	2.0417
ENSMODG00000018196	PLBD1	phospholipase B domain containing 1 [Source:HGNC Symbol;Acc:26215]	3076	3283	5775	336	219	206	546	471	227	0.000223791	4.65969	2.25445e-07	4.66173	7.51607e-33	4.32439	0.000489525	3.58917	6.77243e-05	3.60414	4.56346e-08	3.4537	0.000238682	2.5081	4.72241e-05	4.12428	3.69973e-17	3.689
ENSMODG00000018218	HEBP1	heme binding protein 1 [Source:HGNC Symbol;Acc:17176]	7801	3067	15532	1614	865	1056	3375	957	816	0.000223791	3.56931	0.0375164	3.57713	6.48756e-11	3.20871	0.000894162	2.56231	0.172195	2.56702	0.00239413	2.52757	0.000238682	4.09547	0.0696237	3.92332	3.53273e-09	3.45919
ENSMODG00000018255	GABARAPL3	GABA(A) receptors associated protein like 3 pseudogene [Source:HGNC Symbol;Acc:4069]	235	401	407	200	108	121	104	126	95	0.000223791	1.89122	0.000244185	1.94546	0.0004313	1.63111	0.000489525	2.04886	0.0199039	2.0637	0.0194002	1.85518	0.000238682	3.88187	0.00257121	2.15395	0.00160205	1.7447
ENSMODG00000018295	unknown	Uncharacterized protein [Source:UniProtKB/TrEMBL;Acc:F6PW54]	7642	9383	6781	31	12	8	288	9	12	0.000223791	9.62215	1.09986e-65	9.53006	6.73565e-87	9.2222	0.000489525	6.29076	1.54994e-15	6.30984	5.86632e-07	6.49816	0.000238682	9.94825	5.19275e-66	10.2254	5.49718e-77	9.78777
ENSMODG00000018296	unknown	Uncharacterized protein [Source:UniProtKB/TrEMBL;Acc:F6PW45]	4795	844	2926	4	1	0	71	3	2	0.0604252	11.0918	1.06998e-08	11.4174	7.51925e-43	10.9326	0.000489525	6.9161	0.000106655	6.84959	2.27996e-07	6.98722	0.148913	10.3918	6.01036e-06	10.0321	1.481e-27	9.49963
ENSMODG00000018310	SLC35A1	solute carrier family 35 (CMP-sialic acid transporter) member A1 [Source:HGNC Symbol;Acc:11021]	4917	5349	6220	4098	3243	2448	745	1723	3018	0.000223791	1.39785	0.00165399	1.40513	0.000229921	1.08522	0.000489525	2.06538	0.0178428	2.07928	0.0142902	1.73674	0.000238682	1.77281	1.00112e-05	1.7987	7.00049e-05	1.38203
ENSMODG00000018316	C6orf163	chromosome 6 open reading frame 163 [Source:HGNC Symbol;Acc:21403]	43	217	142	4	8	11	1	9	14	0.000223791	4.13846	0.00172141	4.76535	8.3833e-08	4.40555	0.00193944	4.13067	0.00922805	4.62801	0.000569567	4.2254	0.000643336	3.65602	0.0674937	3.6354	0.00101912	3.21845
ENSMODG00000018328	PDIA5	protein disulfide isomerase family A member 5 [Source:HGNC Symbol;Acc:24811]	6079	4907	7520	4298	2940	2600	2083	2815	2408	0.000223791	1.56698	0.000384745	1.56796	3.11727e-05	1.23801	0.00126175	1.73592	0.0459324	1.73928	0.0115991	1.49156	0.000238682	1.80449	0.000509797	1.76623	5.33156e-05	1.33764
ENSMODG00000018367	MUC13	mucin 13 cell surface associated [Source:HGNC Symbol;Acc:7511]	871	79	63	8	11	7	0	14	11	0.000223791	5.24355	0.153799	5.86902	6.67581e-08	5.5084	0.000894162	5.64662	0.289448	5.86108	0.000342685	5.39541	0.000238682	5.05189	0.362276	4.65056	0.000434657	4.21996
ENSMODG00000018416	ADIPOR2	adiponectin receptor 2 [Source:HGNC Symbol;Acc:24041]	9870	5858	7043	3494	2353	3720	5074	2941	2593	0.000223791	1.89195	1.05685e-05	1.88821	2.4366e-06	1.53681	0.0183388	1.37229	0.101394	1.37385	0.0475648	1.26599	0.000238682	2.00719	1.78627e-05	2.04092	1.38672e-06	1.62109
ENSMODG00000018466	TUBAL3	tubulin alpha-like 3 [Source:HGNC Symbol;Acc:23534]	38	76	210	1	0	0	0	0	2	0.206851	8.06523	0.00134381	9.0861	3.31201e-12	8.17289	0.429424	6.93962	0.00996129	7.95947	6.83603e-07	7.23907	0.324198	6.34401	0.00317042	Infinite	1.23834e-08	8.86146
ENSMODG00000018498	SLCO2A1	solute carrier organic anion transporter family member 2A1 [Source:HGNC Symbol;Acc:10955]	76087	47852	35974	659	1050	901	432	670	435	0.000223791	6.53109	4.16787e-17	6.55153	1.21867e-47	6.20552	0.000489525	7.05894	3.82303e-17	7.07699	1.71803e-24	6.84744	0.000238682	7.12846	1.03198e-14	7.08195	5.35456e-43	6.67554
ENSMODG00000018522	SLC17A5	solute carrier family 17 (acidic sugar transporter) member 5 [Source:HGNC Symbol;Acc:10933]	2017	2436	2598	2160	1155	1027	1252	1004	1209	0.000223791	1.32177	0.00287244	1.36098	0.00148087	1.05723	0.00405656	1.35512	0.130576	1.37743	0.0495762	1.1972	0.000238682	1.62485	6.26446e-05	1.67778	0.000182906	1.26265
ENSMODG00000018566	TPP1	tripeptidyl peptidase I [Source:HGNC Symbol;Acc:2073]	8287	5418	5573	2555	2623	1725	1442	1784	1447	0.000223791	2.10952	7.06388e-07	2.11519	2.84344e-09	1.79104	0.000489525	2.4254	0.00236561	2.41266	9.49164e-05	2.19463	0.000238682	2.56226	2.03545e-09	2.5002	5.22222e-10	2.08613
ENSMODG00000018579	COL9A1	collagen type IX alpha 1 [Source:HGNC Symbol;Acc:2217]	152	35	59	18	23	13	2	11	14	0.000223791	2.3883	0.0607093	2.80309	0.00061381	2.45506	0.00193944	3.25541	0.0586939	3.6893	0.00563677	3.27661	0.00044651	2.8928	0.0500689	3.3469	0.000635816	2.90556
ENSMODG00000018587	SMPD1	sphingomyelin phosphodiesterase 1 acid lysosomal [Source:HGNC Symbol;Acc:11120]	2012	1328	2018	612	767	387	605	408	317	0.000223791	2.23352	3.01206e-07	2.24184	1.76884e-08	1.90703	0.000489525	2.29618	0.00317968	2.30435	0.000147668	2.17252	0.000238682	2.86205	7.16077e-08	2.98812	2.18827e-13	2.55924
ENSMODG00000018634	PLEKHB2	pleckstrin homology domain containing family B (evectins) member 2 [Source:HGNC Symbol;Acc:19236]	6269	7622	8301	4267	2713	3812	1567	2702	2877	0.000223791	1.68776	0.000106299	1.69307	1.15267e-05	1.35655	0.000489525	2.06743	0.0147735	2.0735	0.00293854	1.79274	0.000238682	1.973	1.67899e-06	1.93433	2.19183e-06	1.52061
ENSMODG00000018701	PTP4A1	protein tyrosine phosphatase type IVA member 1 [Source:HGNC Symbol;Acc:9634]	5454	8821	6243	2041	1379	1645	1105	1504	1279	0.000223791	2.66797	3.18678e-09	2.6664	4.42504e-13	2.35257	0.000489525	2.78129	0.000396527	2.79294	9.83967e-06	2.57502	0.000238682	2.84884	1.49375e-06	2.82183	1.02904e-10	2.42324
ENSMODG00000018706	LGSN	lengsin lens protein with glutamine synthetase domain [Source:HGNC Symbol;Acc:21016]	281	1779	1174	17	2	15	3	8	11	0.000223791	6.91978	6.21711e-05	7.24677	1.61708e-17	6.91903	0.000489525	7.25865	0.000167909	7.70085	1.93613e-13	7.36702	0.00044651	7.11838	0.00152279	6.83742	4.30388e-14	6.42127
ENSMODG00000018730	TMEM184B	transmembrane protein 184B [Source:HGNC Symbol;Acc:1310]	4082	2980	5807	260	331	601	269	356	370	0.000223791	4.02833	7.48043e-08	4.07354	5.11137e-17	3.67074	0.000489525	4.06005	4.35012e-07	4.10537	7.15694e-11	3.83895	0.000238682	4.08489	2.70099e-06	4.07236	2.16472e-21	3.63726
ENSMODG00000018732	MAFF	v-maf avian musculoaponeurotic fibrosarcoma oncogene homolog F [Source:HGNC Symbol;Acc:6780]	386	317	302	19	32	100	127	62	33	0.000223791	3.35076	2.26997e-11	3.35219	1.10006e-05	2.94292	0.00160717	2.37821	0.00284888	2.40044	0.00565015	2.35764	0.000238682	3.33067	1.73921e-09	3.38655	2.87519e-05	2.9645
ENSMODG00000018739	GJA5	gap junction protein alpha 5 40kDa [Source:HGNC Symbol;Acc:4279]	193	141	168	84	102	86	25	67	57	0.00113524	1.47175	0.00615371	1.51829	0.0191525	1.1723	0.00226155	2.15035	0.0242836	2.21391	0.0425744	1.88947	0.000238682	1.94592	0.000640376	2.17456	0.00166522	1.74688
ENSMODG00000018744	PDZK1	PDZ domain containing 1 [Source:HGNC Symbol;Acc:8821]	108	142	161	79	49	49	21	46	34	0.000223791	1.83829	0.00132779	1.87511	0.00310558	1.55168	0.000489525	2.26449	0.012327	2.47258	0.0189985	2.17766	0.00044651	2.11574	0.000467554	2.37686	0.000659191	1.96007
ENSMODG00000018790	TINAG	tubulointerstitial nephritis antigen [Source:HGNC Symbol;Acc:14599]	1113	522	704	121	152	269	1	160	83	0.000223791	2.67805	2.39541e-05	2.73015	6.81971e-07	2.34237	0.000489525	3.71838	5.70871e-06	3.82117	0.00710056	3.36737	0.000238682	3.13703	2.89848e-05	3.18754	8.86576e-08	2.7622
ENSMODG00000018796	ECM1	extracellular matrix protein 1 [Source:HGNC Symbol;Acc:3153]	3530	1982	2769	157	135	233	1982	118	100	0.000223791	4.2975	2.98985e-18	4.6128	1.11905e-28	4.2416	0.00126175	2.08762	0.0126987	1.96814	0.0756493	2.11656	0.000238682	4.89947	1.20753e-14	5.16379	1.20464e-32	4.73651
ENSMODG00000018799	ADAMTSL4	ADAMTS-like 4 [Source:HGNC Symbol;Acc:19706]	580	1269	767	126	239	333	171	208	193	0.000223791	2.52018	0.000687255	2.53376	2.36742e-05	2.17704	0.000489525	2.57662	0.00155635	2.57907	0.000366289	2.37887	0.000238682	2.67555	0.00446869	2.72994	9.87724e-07	2.33697
ENSMODG00000018800	GCLC	glutamate-cysteine ligase catalytic subunit [Source:HGNC Symbol;Acc:4311]	4535	5503	4867	3169	2681	3034	1041	2139	2919	0.000223791	1.38343	0.00173843	1.38982	0.000401085	1.0576	0.000489525	1.73423	0.0541064	1.75332	0.0322874	1.44609	0.000238682	1.5221	0.000202594	1.52018	0.000831463	1.11475
ENSMODG00000018803	GCM1	glial cells missing homolog 1 (Drosophila) [Source:HGNC Symbol;Acc:4197]	364	531	961	3	8	9	1	9	18	0.000422298	6.86319	1.6138e-07	7.18034	1.52487e-27	6.787	0.000489525	6.474	8.14856e-06	6.627	7.81199e-10	6.17736	0.00044651	6.01393	0.000152449	5.74796	2.44614e-16	5.29087
ENSMODG00000018824	IL17A	interleukin 17A [Source:HGNC Symbol;Acc:5981]	8889	1808	229	0	1	3	3	3	1	0.323432	11.4073	0.00493323	11.9745	1.44895e-17	11.4895	0.0278883	10.1623	0.0237177	10.8592	1.81626e-13	10.6521	0.148913	10.3641	0.0293527	12.341	1.63747e-11	11.607
ENSMODG00000018825	CERS2	ceramide synthase 2 [Source:HGNC Symbol;Acc:14076]	5919	4362	8784	2805	3367	2863	1693	2627	2330	0.000223791	1.68448	0.0082832	1.72625	4.80415e-05	1.36173	0.000894162	1.90285	0.0235083	1.9424	0.00681106	1.66339	0.000238682	1.89486	0.016856	1.85513	6.48889e-05	1.41951
ENSMODG00000018839	SEMA6C	sema domain transmembrane domain (TM) and cytoplasmic domain (semaphorin) 6C [Source:HGNC Symbol;Acc:10740]	2418	2361	4352	141	259	402	121	310	213	0.000223791	4.10407	1.95368e-06	4.15026	3.36248e-15	3.74442	0.000489525	4.24169	9.18911e-06	4.29336	1.3225e-09	3.96743	0.000238682	4.0771	0.000204068	4.10075	4.88585e-19	3.66289
ENSMODG00000018911	RORC	RAR-related orphan receptor C [Source:HGNC Symbol;Acc:10260]	499	1346	1147	558	496	460	225	453	427	0.000223791	1.62924	0.0351148	1.63839	0.00213273	1.31845	0.000489525	1.86908	0.0477038	1.89238	0.0294814	1.6119	0.000238682	1.77395	0.0917877	1.84411	0.00524753	1.4419
ENSMODG00000018949	FABP2	fatty acid binding protein 2 intestinal [Source:HGNC Symbol;Acc:3556]	21	44	53	0	0	0	1	0	1	0.000223791	Infinite	1.23944e-08	Infinite	1.51666e-10	8.48235	0.45709	5.41255	6.19685e-05	6.17084	1.95734e-05	5.80891	0.326315	6.12451	0.000342902	5.92189	1.91865e-05	5.16777
ENSMODG00000018950	VEGFA	vascular endothelial growth factor A [Source:HGNC Symbol;Acc:12680]	74182	42382	55781	2160	2064	1910	903	2138	2876	0.000223791	5.3926	2.92447e-24	5.44797	8.9428e-54	5.10412	0.000489525	5.27729	4.07685e-11	5.33283	2.7293e-13	4.99709	0.000238682	5.02417	5.78925e-18	5.13193	1.72536e-34	4.71192
ENSMODG00000018951	USP53	ubiquitin specific peptidase 53 [Source:HGNC Symbol;Acc:29255]	3516	4390	6919	1160	1493	1213	1085	1495	1302	0.000223791	2.57464	0.000470688	2.59098	1.3314e-10	2.23386	0.000489525	2.32602	0.00408521	2.34535	0.000415748	2.09176	0.000238682	2.38258	0.0119169	2.35682	5.02975e-07	1.92675
ENSMODG00000018953	MYOZ2	myozenin 2 [Source:HGNC Symbol;Acc:1330]	109	69	151	13	6	2	15	2	3	0.000223791	4.04295	3.63335e-07	4.64759	6.43512e-10	4.29482	0.00126175	3.851	1.14927e-05	4.18682	0.000149884	4.19324	0.148913	5.1353	8.62083e-05	6.28323	1.73919e-08	5.66037
ENSMODG00000019004	GSR	glutathione reductase [Source:HGNC Symbol;Acc:4623]	10226	6183	8048	3892	3676	3071	4470	3260	2966	0.000223791	1.83616	1.83255e-05	1.83871	2.34037e-07	1.50068	0.00727382	1.49682	0.0765228	1.5018	0.0242829	1.35138	0.000238682	1.94026	2.25559e-06	1.94647	2.93626e-06	1.52587
ENSMODG00000019027	MFHAS1	malignant fibrous histiocytoma amplified sequence 1 [Source:HGNC Symbol;Acc:16982]	2196	1191	1237	326	320	550	739	357	266	0.000223791	2.56718	8.32812e-06	2.57345	2.68581e-08	2.20387	0.000894162	1.97517	0.00982347	1.99354	0.00306099	1.93091	0.000238682	2.8373	3.87327e-05	2.81201	5.63743e-10	2.39857
ENSMODG00000019036	ASAH1	N-acylsphingosine amidohydrolase (acid ceramidase) 1 [Source:HGNC Symbol;Acc:735]	6865	5587	4891	1626	1785	1383	1698	1513	1047	0.000223791	2.4741	5.26397e-09	2.48698	1.55343e-13	2.15867	0.000489525	2.3478	0.00259315	2.34233	0.000100365	2.19156	0.000238682	2.7309	8.25166e-12	2.77391	4.96806e-12	2.36568
ENSMODG00000019044	FGL1	fibrinogen-like 1 [Source:HGNC Symbol;Acc:3695]	856	365	553	57	93	51	63	77	83	0.000223791	3.79361	1.12649e-06	3.76508	3.21235e-13	3.41645	0.000489525	3.34779	3.43515e-05	3.37528	1.09743e-05	3.12646	0.000238682	3.41864	0.00247242	3.2902	4.31931e-08	2.86269
ENSMODG00000019073	GALR3	galanin receptor 3 [Source:HGNC Symbol;Acc:4134]	58	48	50	24	13	15	2	14	10	0.0028682	1.8949	0.00477139	2.23502	0.00129993	1.90443	0.00434335	2.57178	0.0134544	3.10442	0.0145461	2.70573	0.00328568	2.18516	0.0126906	2.62631	0.0018771	2.18593
ENSMODG00000019074	GCAT	glycine C-acetyltransferase [Source:HGNC Symbol;Acc:4188]	1920	1047	1596	751	504	648	913	649	554	0.000223791	1.87716	1.8878e-05	1.90535	2.1796e-06	1.55816	0.00405656	1.40266	0.103901	1.41119	0.0412179	1.26457	0.000238682	1.87282	0.000906984	1.85352	7.1032e-05	1.42722
ENSMODG00000019088	GRSF1	G-rich RNA sequence binding factor 1 [Source:HGNC Symbol;Acc:4610]	4712	4902	8227	2302	2107	2380	1937	1925	1734	0.000223791	2.02747	0.00161861	2.04897	2.12488e-07	1.68892	0.000489525	2.02613	0.0130365	2.04324	0.00168953	1.83396	0.000238682	2.25488	0.00918645	2.21244	8.28391e-07	1.77911
ENSMODG00000019108	HNF1B	HNF1 homeobox B [Source:HGNC Symbol;Acc:11630]	1717	1032	2184	402	380	414	195	308	217	0.000223791	2.68772	0.000116222	2.69314	1.69914e-11	2.32673	0.000489525	3.201	6.79607e-05	3.1854	1.15619e-06	2.91602	0.000238682	3.23321	0.000186697	3.31966	2.77275e-13	2.88066
ENSMODG00000019113	unknown	Uncharacterized protein [Source:UniProtKB/TrEMBL;Acc:F7F990]	323	119	50	1	0	1	1	0	0	0.334761	8.19961	0.000568099	8.56731	1.57185e-13	7.96325	0.361674	8.62984	0.00153387	8.91746	1.05796e-08	8.60995	0.000238682	Infinite	0.00151293	Infinite	1.33987e-09	9.422
ENSMODG00000019124	unknown	Uncharacterized protein [Source:UniProtKB/TrEMBL;Acc:F7EV47]	1177	659	1003	162	151	136	53	128	126	0.000223791	3.26595	2.90887e-11	3.3004	2.4153e-16	2.9542	0.000489525	3.53734	6.79333e-06	3.66784	1.15098e-06	3.34022	0.000238682	3.35971	9.18625e-09	3.71967	1.94516e-15	3.29012
ENSMODG00000019131	ADAMTS3	ADAM metallopeptidase with thrombospondin type 1 motif 3 [Source:HGNC Symbol;Acc:219]	5358	4664	6141	450	510	487	73	695	954	0.000223791	4.11106	1.69445e-20	4.12294	3.8678e-34	3.77077	0.000489525	3.75681	3.22233e-06	3.78198	0.000130569	3.36331	0.000238682	3.2598	1.34706e-15	3.33086	4.85417e-18	2.91012
ENSMODG00000019141	unknown	Uncharacterized protein [Source:UniProtKB/TrEMBL;Acc:F7ECH0]	721	563	424	317	205	322	189	237	217	0.000223791	1.66197	0.000395677	1.65045	0.00116623	1.31658	0.000489525	1.77694	0.0438171	1.78319	0.0264011	1.56507	0.000238682	1.89348	4.68166e-05	1.90351	0.000330435	1.49932
ENSMODG00000019159	unknown	Uncharacterized protein [Source:UniProtKB/TrEMBL;Acc:F7BK23]	568	394	169	93	82	59	31	42	42	0.000223791	2.8838	0.00226027	2.89379	9.24028e-07	2.59154	0.000489525	3.65553	0.000927297	3.67307	4.14206e-05	3.44692	0.000238682	3.69232	0.00190258	3.59043	2.21581e-07	3.18849
ENSMODG00000019162	unknown	Uncharacterized protein [Source:UniProtKB/TrEMBL;Acc:F7BJR8]	2634	2986	921	75	52	54	22	58	87	0.000223791	5.73287	1.98824e-07	5.80329	2.89584e-29	5.50939	0.000489525	5.68684	1.82531e-06	5.75858	6.92788e-12	5.4502	0.000238682	5.38922	2.49787e-05	5.81353	2.12367e-18	5.43141
ENSMODG00000019178	AFM	afamin [Source:HGNC Symbol;Acc:316]	74	66	70	21	7	61	6	3	27	0.000422298	2.02736	0.00755163	1.87307	0.0884421	1.46954	0.000894162	2.92538	0.00749506	3.01139	0.0218528	2.68637	0.00101139	2.88681	0.00665848	2.60315	0.0188265	2.18477
ENSMODG00000019181	RASSF6	Ras association (RalGDS/AF-6) domain family member 6 [Source:HGNC Symbol;Acc:20796]	2651	3087	10853	841	395	795	147	635	526	0.000223791	3.69669	0.0796132	3.71574	7.96963e-10	3.33058	0.000489525	4.17753	0.118983	4.20268	6.19084e-06	3.79581	0.000238682	3.82638	0.134533	3.91116	1.07892e-08	3.44927
ENSMODG00000019244	VTN	vitronectin [Source:HGNC Symbol;Acc:12724]	749	458	1388	0	1	1	0	1	0	0.209129	11.1074	1.30758e-09	10.9673	6.80424e-43	10.3593	0.291363	11.0672	1.02118e-08	11.9326	9.77239e-23	11.0046	0.326457	10.4674	1.77564e-07	Infinite	3.12111e-29	11.7972
ENSMODG00000019302	TRAF4	TNF receptor-associated factor 4 [Source:HGNC Symbol;Acc:12034]	1445	722	1534	314	325	490	271	370	473	0.000223791	2.31632	0.000386336	2.35246	9.30648e-07	1.96622	0.000489525	2.14045	0.0114003	2.1541	0.00344195	1.86831	0.000238682	2.11537	0.0141526	2.1209	5.18561e-05	1.68393
ENSMODG00000019317	SEZ6	seizure related 6 homolog (mouse) [Source:HGNC Symbol;Acc:15955]	87	81	126	1	4	7	1	6	2	0.00130288	4.62159	2.17791e-12	5.24165	3.74789e-11	4.83039	0.0249202	5.26494	5.9419e-07	5.53933	4.3287e-06	5.1148	0.0173352	4.98651	4.2743e-08	5.58764	2.35785e-09	5.04879
ENSMODG00000019366	ALPK3	alpha-kinase 3 [Source:HGNC Symbol;Acc:17574]	1170	1294	1290	205	215	293	58	524	647	0.000223791	2.98706	1.02415e-11	3.03451	4.96721e-14	2.67918	0.000489525	2.15497	0.0178447	2.15673	0.0593949	1.75192	0.000238682	1.67073	0.000208685	1.61166	0.000230983	1.19801
ENSMODG00000019367	SLC28A1	solute carrier family 28 (concentrative nucleoside transporter) member 1 [Source:HGNC Symbol;Acc:11001]	518	1124	909	230	152	220	20	143	326	0.000223791	2.71767	6.72578e-05	2.73741	1.09613e-08	2.41071	0.000489525	2.87425	0.000615844	2.94146	0.0117139	2.5442	0.000238682	2.38127	0.00428055	2.53655	2.12017e-05	2.13401
ENSMODG00000019398	TAC3	tachykinin 3 [Source:HGNC Symbol;Acc:11521]	35	32	19	0	0	1	0	7	1	0.209129	6.14816	2.00179e-06	7.02834	1.17917e-08	6.2367	0.0709554	3.52148	0.0137973	3.98373	0.0101637	3.50535	0.0276486	2.92419	0.0765581	2.90671	0.0242728	2.44589
ENSMODG00000019417	OCLN	occludin [Source:HGNC Symbol;Acc:8104]	9466	6811	7149	3245	2605	2709	3288	2564	2445	0.000223791	2.06911	9.77562e-07	2.09106	3.71607e-10	1.7575	0.000894162	1.80119	0.0255595	1.81714	0.00343638	1.65941	0.000238682	2.1936	2.73224e-08	2.2202	1.01558e-08	1.80664
ENSMODG00000019444	CTSH	cathepsin H [Source:HGNC Symbol;Acc:2535]	5781	4772	4679	3145	2093	1830	1369	2835	2426	0.000223791	1.74116	5.33561e-05	1.75384	5.22297e-07	1.44086	0.000489525	1.63425	0.0733155	1.63498	0.0345341	1.34705	0.000238682	1.50858	0.000364823	1.45341	0.000969122	1.0419
ENSMODG00000019452	FURIN	furin (paired basic amino acid cleaving enzyme) [Source:HGNC Symbol;Acc:8568]	3644	4000	4879	1153	946	1549	2652	1604	1283	0.000223791	2.42329	1.79402e-08	2.42584	6.93857e-10	2.06363	0.00490353	1.47386	0.0828873	1.46334	0.0300443	1.35546	0.000238682	2.08935	2.13417e-07	2.14257	2.72257e-07	1.72213
ENSMODG00000019459	MOCS2	molybdenum cofactor synthesis 2 [Source:HGNC Symbol;Acc:7193]	1923	1287	2606	1129	601	627	1094	656	786	0.000223791	2.00209	0.00273634	1.96767	2.67161e-06	1.63337	0.00193944	1.50692	0.0797366	1.51421	0.0308121	1.35783	0.000238682	1.98187	0.0267492	1.94286	7.91909e-05	1.50391
ENSMODG00000019467	ARL15	ADP-ribosylation factor-like 15 [Source:HGNC Symbol;Acc:25945]	829	683	866	440	211	254	156	240	339	0.00226509	2.03657	7.42151e-06	2.05135	1.87403e-06	1.73077	0.0323175	2.09286	0.0142961	2.13298	0.00614132	1.84177	0.000238682	1.97949	4.55525e-06	2.07708	3.20111e-05	1.65471
ENSMODG00000019473	ESM1	endothelial cell-specific molecule 1 [Source:HGNC Symbol;Acc:3466]	9764	8946	19480	246	352	223	66	125	176	0.000223791	6.16205	2.35529e-07	6.19347	8.83559e-43	5.83083	0.000489525	7.11155	9.88951e-08	7.1788	7.60806e-21	6.84268	0.000238682	6.94841	4.31404e-06	7.04988	1.29164e-36	6.60614
ENSMODG00000019514	TBC1D20	TBC1 domain family member 20 [Source:HGNC Symbol;Acc:16133]	2332	2034	3374	818	1063	1114	758	998	861	0.000223791	1.98434	0.000135934	2.01394	1.42443e-06	1.64299	0.000489525	1.92344	0.0205311	1.96426	0.00346955	1.71653	0.000238682	2.00255	0.000956561	2.08061	1.31074e-06	1.65142
ENSMODG00000019517	IL6ST	interleukin 6 signal transducer (gp130 oncostatin M receptor) [Source:HGNC Symbol;Acc:6021]	5874	3867	4307	2061	2045	2523	1272	1974	1831	0.000223791	1.70392	6.96793e-05	1.71503	1.56228e-05	1.36054	0.000489525	1.86865	0.0281568	1.874	0.00627503	1.61316	0.000238682	1.85606	5.99244e-06	1.82983	8.52561e-06	1.41388
ENSMODG00000019549	SDCBP2	syndecan binding protein (syntenin) 2 [Source:HGNC Symbol;Acc:15756]	1855	1371	2556	575	256	467	810	355	232	0.000223791	2.75129	1.24851e-05	2.8176	2.51527e-11	2.4662	0.000489525	2.24911	0.00268311	2.28332	0.000796415	2.22464	0.000238682	3.20693	0.000314426	3.32082	2.47605e-13	2.88286
ENSMODG00000019575	MFGE8	milk fat globule-EGF factor 8 protein [Source:HGNC Symbol;Acc:7036]	85800	54005	66232	36200	20278	20261	5842	22102	13157	0.000223791	2.07023	1.15891e-06	2.07344	1.09027e-08	1.75558	0.0278883	2.79846	0.000531657	2.79998	0.000297179	2.45588	0.000238682	2.51823	2.38847e-10	2.50737	5.01978e-09	2.08756
ENSMODG00000019583	ISG20	interferon stimulated exonuclease gene 20kDa [Source:HGNC Symbol;Acc:6130]	1228	993	1444	895	302	375	351	488	438	0.000223791	1.77858	2.90822e-05	1.89056	5.2926e-05	1.58382	0.000489525	1.82879	0.0258641	1.92429	0.00509735	1.67132	0.000238682	1.85132	6.16917e-05	2.02025	3.67584e-06	1.59211
ENSMODG00000019592	TNC	tenascin C [Source:HGNC Symbol;Acc:5318]	424	709	900	198	234	121	384	122	151	0.000223791	2.4496	0.000437307	2.53413	3.23489e-07	2.2071	0.00226155	1.84068	0.0264579	1.86781	0.019242	1.82674	0.000238682	2.76825	0.00384883	2.72192	1.28951e-06	2.29924
ENSMODG00000019648	unknown		2638	1592	2306	174	282	139	106	257	257	0.000223791	4.05285	1.54862e-18	4.08891	1.00864e-23	3.74624	0.000489525	3.84862	1.36199e-06	3.85848	1.38387e-08	3.53168	0.000238682	3.64828	5.3121e-13	3.5985	4.51469e-20	3.17365
ENSMODG00000019692	unknown	Uncharacterized protein [Source:UniProtKB/TrEMBL;Acc:F6TCZ7]	4410	2648	5002	860	1183	657	107	738	589	0.000223791	2.7781	2.44942e-06	2.80095	1.23124e-12	2.45171	0.000489525	3.57872	9.23332e-06	3.60218	5.01754e-05	3.1939	0.000238682	3.14572	1.84942e-05	3.10011	3.4905e-13	2.66583
ENSMODG00000019723	JMY	junction mediating and regulatory protein p53 cofactor [Source:HGNC Symbol;Acc:28916]	2675	1263	2971	604	452	841	407	691	686	0.000223791	2.49101	0.00088969	2.51046	9.01168e-08	2.12442	0.000489525	2.38464	0.00425241	2.38581	0.000824347	2.08537	0.000238682	2.30722	0.0117317	2.27736	3.27324e-06	1.83803
ENSMODG00000019726	BHMT	betaine--homocysteine S-methyltransferase [Source:HGNC Symbol;Acc:1047]	3579	1432	2208	7	6	2	2	4	10	0.000790091	9.22826	2.05016e-17	9.55088	1.45598e-66	9.17595	0.00226155	8.92169	1.54994e-15	9.29982	4.24984e-28	8.91461	0.00135967	8.70186	1.28125e-11	9.215	2.28939e-43	8.72562
ENSMODG00000019776	unknown	Uncharacterized protein [Source:UniProtKB/TrEMBL;Acc:F6W7L0]	33	131	110	8	10	3	0	1	10	0.000223791	4.33799	0.000788471	4.36356	3.60096e-07	4.03713	0.0324979	5.12816	0.000924054	5.23531	0.000535364	4.76826	0.00169725	4.53337	0.00849058	4.60252	6.67331e-05	4.14864
ENSMODG00000019823	SLC1A2	solute carrier family 1 (glial high affinity glutamate transporter) member 2 [Source:HGNC Symbol;Acc:10940]	42	24	113	8	1	1	1	1	0	0.00443804	4.87362	0.0237057	4.87988	2.50983e-06	4.47129	0.365531	6.23089	0.0137142	6.7814	7.57487e-06	6.37332	0.362277	6.69058	0.0233994	Infinite	2.83269e-06	8.06216
ENSMODG00000019888	CREB3L1	cAMP responsive element binding protein 3-like 1 [Source:HGNC Symbol;Acc:18856]	1055	812	1100	85	135	148	188	115	102	0.000223791	3.63044	1.92859e-15	3.64302	2.60497e-16	3.27172	0.000489525	3.15451	4.81327e-05	3.16255	1.17501e-06	3.03984	0.000238682	3.73104	2.66511e-15	3.71982	3.04867e-18	3.29695
ENSMODG00000019908	MYBPC3	myosin binding protein C cardiac [Source:HGNC Symbol;Acc:7551]	143	114	57	2	6	17	7	26	32	0.000223791	3.80462	1.41242e-07	4.24977	2.6697e-06	3.85716	0.000489525	2.50558	0.00781934	2.75533	0.0243061	2.40987	0.00044651	2.16822	0.00597569	2.8958	0.000934946	2.48597
ENSMODG00000019925	PTPRJ	protein tyrosine phosphatase receptor type J [Source:HGNC Symbol;Acc:9673]	1847	1774	1980	1236	1065	951	653	783	828	0.000223791	1.38805	0.0015072	1.43037	0.000142942	1.09968	0.000489525	1.66322	0.0540707	1.69872	0.0108078	1.46555	0.000238682	1.75912	1.55311e-05	1.82072	5.25596e-06	1.40671
ENSMODG00000020086	ELL2	elongation factor RNA polymerase II 2 [Source:HGNC Symbol;Acc:17064]	3189	2386	5727	1045	906	1267	2092	1176	1370	0.000223791	2.47013	0.0100063	2.46959	2.75181e-08	2.08877	0.00286728	1.6001	0.138592	1.59841	0.0272858	1.44817	0.000238682	2.1654	0.0467412	2.16179	1.33442e-05	1.72019
ENSMODG00000020089	RHOBTB3	Rho-related BTB domain containing 3 [Source:HGNC Symbol;Acc:18757]	962	1246	1424	573	371	446	261	606	621	0.000223791	1.98469	5.18888e-06	2.04235	2.57294e-07	1.71109	0.000489525	1.71241	0.0593473	1.7561	0.0352162	1.44156	0.000238682	1.51427	0.00171125	1.4582	0.00373143	1.03976
ENSMODG00000020100	SLC43A3	solute carrier family 43 member 3 [Source:HGNC Symbol;Acc:17466]	11166	5149	4443	322	213	205	183	298	362	0.000223791	5.41542	8.83663e-07	5.43926	5.18219e-36	5.12069	0.000489525	5.02198	1.74851e-05	5.03374	7.96688e-13	4.75523	0.000238682	4.93195	5.05382e-05	4.93178	4.30663e-22	4.52343
ENSMODG00000020101	SLC43A1	solute carrier family 43 (amino acid system L transporter) member 1 [Source:HGNC Symbol;Acc:9225]	597	334	760	126	284	168	56	160	204	0.316061	2.15036	0.00313017	2.18391	0.000182019	1.8091	0.297856	2.48526	0.00435282	2.50583	0.00892786	2.13688	0.315971	2.20349	0.0130163	2.18827	0.000181881	1.74877
ENSMODG00000020180	unknown	Uncharacterized protein [Source:UniProtKB/TrEMBL;Acc:F7GHV8]	125	55	33	0	1	2	0	1	5	0.323432	5.76074	8.57542e-05	6.73079	2.73484e-10	6.23198	0.111277	4.99584	0.00182558	5.69788	8.24864e-05	5.19243	0.0329004	4.40209	2.07095e-05	6.74502	1.65929e-07	6.00472
ENSMODG00000020196	GPR98	G protein-coupled receptor 98 [Source:HGNC Symbol;Acc:17416]	292	311	255	273	108	132	31	126	83	1	1.14286	0.00681894	1.39896	0.024005	1.10297	1	1.98523	0.0122731	2.32273	0.0307379	1.98338	1	1.6894	0.000565252	1.92227	0.00779194	1.50518
ENSMODG00000020204	STX3	syntaxin 3 [Source:HGNC Symbol;Acc:11438]	1675	1679	1824	691	687	868	679	678	519	0.000223791	1.83112	2.79861e-05	1.84501	2.6697e-06	1.49175	0.000489525	1.80069	0.0311226	1.81277	0.00368992	1.63048	0.000238682	2.0876	3.71005e-06	1.96069	4.77395e-06	1.54166
ENSMODG00000020306	PTGER4	prostaglandin E receptor 4 (subtype EP4) [Source:HGNC Symbol;Acc:9596]	5261	6239	9359	2491	1426	1698	993	1679	1039	0.000223791	2.5636	6.76413e-05	2.5586	1.23629e-11	2.22411	0.000489525	2.90177	0.000249425	2.90728	1.05033e-05	2.64632	0.000238682	2.92649	0.000218524	2.95039	3.01952e-10	2.52101
ENSMODG00000020318	OSMR	oncostatin M receptor [Source:HGNC Symbol;Acc:8507]	2253	2548	1465	1481	1803	991	730	958	866	0.000223791	1.17184	0.00901918	1.18095	0.0182883	0.877563	0.000489525	1.64172	0.0554253	1.67554	0.017811	1.46302	0.000238682	1.72433	0.00233118	1.78446	0.000465526	1.39531
ENSMODG00000020355	RANBP3L	RAN binding protein 3-like [Source:HGNC Symbol;Acc:26353]	1458	1557	933	418	239	164	33	335	317	0.000223791	2.90544	5.66797e-11	2.91222	7.35001e-12	2.63208	0.000489525	3.00288	0.000250636	3.05861	0.00275102	2.67005	0.000238682	2.51678	2.74327e-08	2.39182	6.76091e-08	1.99614
ENSMODG00000020374	B3GNT7	UDP-GlcNAc:betaGal beta-1 3-N-acetylglucosaminyltransferase 7 [Source:HGNC Symbol;Acc:18811]	743	416	458	119	134	223	23	127	164	0.000223791	2.39441	2.27318e-06	2.38663	1.34677e-05	2.01246	0.000489525	2.8518	0.000839393	2.87942	0.00599289	2.48902	0.000238682	2.437	5.24348e-06	2.6245	1.95624e-06	2.2097
ENSMODG00000020393	PTPRR	protein tyrosine phosphatase receptor type R [Source:HGNC Symbol;Acc:9680]	2350	1799	2324	883	503	698	144	413	517	0.000223791	2.2565	1.69367e-07	2.28555	2.43414e-10	1.94835	0.000489525	3.0864	0.000164136	3.07864	3.1219e-05	2.72943	0.000238682	2.78077	4.61163e-11	2.78039	4.45153e-13	2.36083
ENSMODG00000020396	unknown	Uncharacterized protein [Source:UniProtKB/TrEMBL;Acc:F7BZT7]	6019	3084	2444	52	93	277	14	123	120	0.000223791	5.47064	8.03165e-08	5.3767	2.46226e-14	4.96689	0.000489525	6.02902	7.08572e-08	6.00651	4.11008e-10	5.60866	0.000238682	5.59141	8.64271e-07	5.60886	2.82605e-28	5.19822
ENSMODG00000020464	unknown	Uncharacterized protein [Source:UniProtKB/TrEMBL;Acc:F7FJH1]	1171	1074	1477	571	266	161	127	206	224	0.000223791	2.50307	1.00476e-08	2.56843	1.90537e-08	2.27553	0.000489525	3.20838	9.00605e-05	3.17394	2.078e-06	2.88991	0.000238682	3.11619	1.57292e-08	3.14467	2.38501e-14	2.71664
ENSMODG00000020511	MFI2	antigen p97 (melanoma associated) identified by monoclonal antibodies 133.2 and 96.5 [Source:HGNC Symbol;Acc:7037]	667	118	472	0	1	4	2	2	0	0.0530105	7.64588	1.52319e-06	8.57939	1.07267e-19	8.09223	0.0759193	7.61866	9.35655e-06	8.55445	5.38942e-12	8.28799	0.321443	8.33245	3.94876e-05	Infinite	7.49599e-15	10.755
ENSMODG00000020516	DUSP6	dual specificity phosphatase 6 [Source:HGNC Symbol;Acc:3072]	1137	1590	1496	839	621	638	769	667	591	0.000223791	1.6504	0.000225589	1.66079	2.76981e-05	1.33828	0.00226155	1.39367	0.120792	1.40009	0.042107	1.2364	0.000238682	1.72993	4.8085e-05	1.75384	0.000111235	1.3397
ENSMODG00000020597	ETNPPL	ethanolamine-phosphate phospho-lyase [Source:HGNC Symbol;Acc:14404]	373	1009	1517	105	86	62	14	26	28	0.000223791	4.11927	0.00289628	4.19181	1.48113e-13	3.859	0.000489525	5.59717	0.000532978	5.88253	1.20952e-11	5.57211	0.000238682	5.61127	0.00194856	5.84553	1.902e-15	5.39918
ENSMODG00000020661	CISD2	CDGSH iron sulfur domain 2 [Source:HGNC Symbol;Acc:24212]	1865	1433	1876	1119	1003	892	498	815	770	0.000223791	1.41892	0.00160352	1.42395	0.000231934	1.08567	0.000489525	1.70145	0.0527574	1.73359	0.0140855	1.45935	0.000238682	1.653	8.10571e-05	1.66957	7.93199e-05	1.2487
ENSMODG00000020674	SLC39A8	solute carrier family 39 (zinc transporter) member 8 [Source:HGNC Symbol;Acc:20862]	23971	14327	16860	2331	3381	2485	1848	1853	1925	0.000223791	3.36414	1.44115e-14	3.37665	5.99134e-20	3.02865	0.000489525	3.6334	1.95963e-06	3.65126	5.55321e-10	3.44346	0.000238682	3.81842	9.56764e-13	3.82802	1.19424e-22	3.4107
ENSMODG00000020688	LAMTOR3	late endosomal/lysosomal adaptor MAPK and MTOR activator 3 [Source:HGNC Symbol;Acc:15606]	1012	775	757	414	363	368	503	337	312	0.000223791	1.70202	7.78988e-05	1.78802	1.33561e-05	1.45394	0.00193944	1.39258	0.098242	1.43917	0.0473558	1.31059	0.000238682	1.86214	3.12025e-05	1.86521	5.46437e-05	1.45451
ENSMODG00000020691	KIAA1211	KIAA1211 [Source:HGNC Symbol;Acc:29219]	5708	4538	6934	778	1513	790	44	786	1107	0.000223791	3.07637	4.87784e-12	3.1147	4.40892e-14	2.7617	0.0876314	3.6869	5.42706e-06	3.71574	0.00104865	3.27663	0.000238682	3.14602	4.57714e-08	3.17768	2.43951e-15	2.75029
ENSMODG00000020692	AASDH	aminoadipate-semialdehyde dehydrogenase [Source:HGNC Symbol;Acc:23993]	5035	4833	6196	1923	2187	2002	685	2002	2072	0.034556	1.19281	2.22769e-06	2.03713	8.48947e-09	1.68756	0.205218	1.29928	0.00883497	2.2407	0.00448327	1.89851	0.0399169	1.08713	1.43514e-06	1.95515	5.04675e-07	1.53619
ENSMODG00000020725	PKD2	polycystic kidney disease 2 (autosomal dominant) [Source:HGNC Symbol;Acc:9009]	6583	4003	7079	4299	3935	3431	993	2942	3206	0.000223791	1.2427	0.00572575	1.24538	0.00423663	0.897075	0.000489525	1.77713	0.0506352	1.79368	0.0476478	1.43725	0.000238682	1.4916	0.0109418	1.48498	0.00243929	1.05383
ENSMODG00000020739	HSD17B11	hydroxysteroid (17-beta) dehydrogenase 11 [Source:HGNC Symbol;Acc:22960]	1912	1529	1757	1819	759	990	155	799	1028	0.000223791	1.19706	0.00996111	1.1998	0.0118145	0.8873	0.000489525	1.91127	0.0392329	1.91263	0.0629584	1.52591	0.000238682	1.48703	0.000347125	1.51834	0.000419955	1.10258
ENSMODG00000020750	TMPRSS11F	transmembrane protease serine 11F [Source:HGNC Symbol;Acc:29994]	3195	1234	2677	1	2	3	584	5	5	0.0886787	9.84344	2.14234e-19	10.8322	2.22605e-68	10.3928	0.000489525	3.60326	3.99091e-05	3.59997	0.0201927	3.78237	0.00344024	8.78567	6.04862e-13	10.1745	4.07605e-45	9.62141
ENSMODG00000020784	BMP3	bone morphogenetic protein 3 [Source:HGNC Symbol;Acc:1070]	1336	650	527	63	47	76	0	160	84	0.000223791	4.33403	1.57353e-05	4.377	1.86315e-17	4.02884	0.000489525	3.90714	0.000528598	3.9161	0.0107234	3.47255	0.000238682	3.31086	0.00209373	3.06495	3.81843e-07	2.65198
ENSMODG00000020809	ANXA3	annexin A3 [Source:HGNC Symbol;Acc:541]	3845	2205	1488	326	370	392	861	469	510	0.000223791	3.36667	6.62356e-05	3.40827	2.5262e-15	3.06784	0.000489525	2.26309	0.00701954	2.29787	0.000500122	2.19894	0.000238682	2.87199	0.00332167	2.89292	3.91138e-09	2.48843
ENSMODG00000020842	unknown	Uncharacterized protein [Source:UniProtKB/TrEMBL;Acc:F6R1G7]	598	261	598	57	64	136	11	118	164	0.000223791	3.05702	6.96793e-05	3.13697	5.47287e-07	2.72954	0.000489525	2.78635	0.00192233	2.86725	0.0223023	2.42737	0.000238682	2.33969	0.00434751	2.15296	0.000458505	1.71911
ENSMODG00000020859	APOC1	apolipoprotein C-I [Source:HGNC Symbol;Acc:607]	477	241	511	16	24	57	178	16	31	0.0736367	4.3118	3.46176e-08	4.29359	3.20024e-10	3.87644	0.516967	2.58477	0.00132771	2.56875	0.0132654	2.63651	0.182391	4.5074	3.34239e-06	4.71456	6.01535e-12	4.26231
ENSMODG00000020865	PVR	poliovirus receptor [Source:HGNC Symbol;Acc:9705]	123	87	104	25	41	30	8	21	22	0.000223791	2.36921	0.000162722	2.33781	0.000372675	1.98607	0.000894162	2.90265	0.00244152	3.09036	0.00426129	2.75346	0.00044651	2.66834	9.57255e-05	3.06448	6.45503e-05	2.64095
ENSMODG00000020867	unknown	Uncharacterized protein [Source:UniProtKB/TrEMBL;Acc:F6QG81]	397	143	125	15	8	9	62	1	4	0.000223791	4.29748	0.000905961	5.00501	3.36074e-12	4.66523	0.00286728	3.31446	0.0227741	3.33265	0.0164876	3.49611	0.0329004	6.07377	0.00387898	6.72633	1.10395e-09	6.20143
ENSMODG00000021000	ADAMTS1	ADAM metallopeptidase with thrombospondin type 1 motif 1 [Source:HGNC Symbol;Acc:217]	3802	3343	4282	1627	2064	1224	382	1120	1287	0.000223791	1.84831	1.82884e-05	1.85863	7.10627e-07	1.52327	0.000489525	2.50984	0.00251911	2.52287	0.00110835	2.17591	0.000238682	2.21839	8.28673e-08	2.19191	1.57092e-08	1.76996
ENSMODG00000021016	ABCG1	ATP-binding cassette sub-family G (WHITE) member 1 [Source:HGNC Symbol;Acc:73]	303	571	318	110	105	145	64	159	126	0.000223791	2.3308	0.000304249	2.36348	2.50721e-05	2.03473	0.000489525	2.20045	0.0131776	2.22456	0.0198541	1.94318	0.000238682	2.04212	0.0261767	1.8543	0.00643109	1.46431
ENSMODG00000021035	CSTB	cystatin B (stefin B) [Source:HGNC Symbol;Acc:2482]	6495	4428	4029	1794	1012	1119	2015	1000	981	0.000223791	2.551	1.88276e-09	2.5715	6.85151e-13	2.25704	0.000489525	2.14072	0.00463281	2.15752	0.000571579	2.07562	0.000238682	2.87059	1.04004e-11	2.8354	4.66266e-13	2.42725
ENSMODG00000021051	RUNX1	runt-related transcription factor 1 [Source:HGNC Symbol;Acc:10471]	136	332	334	80	72	88	106	62	68	0.000223791	2.38673	0.00357524	2.39617	0.000143671	2.05396	0.000894162	2.12353	0.0227342	2.0772	0.026601	1.95728	0.000238682	2.7237	0.00249551	3.04218	1.78188e-05	2.62103
ENSMODG00000021052	CLIC6	chloride intracellular channel 6 [Source:HGNC Symbol;Acc:2065]	525	5933	21149	465	265	465	11	333	293	0.00211216	1.05899	0.126508	5.22893	2.59644e-07	4.83487	0.00286728	1.88214	0.175036	6.05592	0.000139596	5.5696	0.000238682	1.31613	0.21983	5.39908	2.55389e-05	4.92817
ENSMODG00000021053	RCAN1	regulator of calcineurin 1 [Source:HGNC Symbol;Acc:3040]	454	181	744	81	160	285	69	162	99	0.000223791	2.02503	0.113789	2.03217	0.0149522	1.5954	0.000489525	2.32517	0.118343	2.51952	0.0116584	2.186	0.000238682	2.22321	0.0818578	2.5436	0.000275311	2.08867
ENSMODG00000021068	unknown	Uncharacterized protein [Source:UniProtKB/TrEMBL;Acc:F6V1X5]	1649	1160	1158	365	335	310	469	270	222	0.000223791	2.55359	3.26049e-09	2.60828	4.4811e-13	2.27522	0.000489525	2.27139	0.00284276	2.31115	0.000253416	2.21502	0.000238682	2.89554	1.31486e-11	2.96601	4.8995e-13	2.55607
ENSMODG00000021086	CXorf36	chromosome X open reading frame 36 [Source:HGNC Symbol;Acc:25866]	308	289	727	164	230	196	52	142	159	0.000223791	1.79597	0.110015	1.8231	0.00385748	1.44337	0.000489525	2.34452	0.109509	2.40972	0.0197599	2.04352	0.000238682	2.09557	0.173595	1.87419	0.00889501	1.42907
ENSMODG00000021104	OTC	ornithine carbamoyltransferase [Source:HGNC Symbol;Acc:8512]	509	292	1449	1	0	0	0	0	0	0.206851	10.9192	4.05714e-05	11.8763	6.45659e-31	10.9423	0.000489525	Infinite	0.000118817	Infinite	8.58809e-19	12.6165	0.000238682	Infinite	0.00116858	Infinite	4.66336e-19	11.5555
ENSMODG00000021110	CYBB	cytochrome b-245 beta polypeptide [Source:HGNC Symbol;Acc:2578]	1113	702	760	524	834	378	276	411	398	0.000223791	1.19305	0.0102479	1.19459	0.0371265	0.864864	0.000894162	1.6353	0.0701127	1.64847	0.0370929	1.39119	0.000238682	1.62997	0.000262892	1.62314	0.000920125	1.20539
ENSMODG00000021121	TMEM47	transmembrane protein 47 [Source:HGNC Symbol;Acc:18515]	6910	4458	5227	2276	2284	1631	2856	2386	2006	0.000223791	2.05398	1.50722e-06	2.05893	3.43049e-09	1.72839	0.00286728	1.50905	0.0762091	1.51616	0.0229836	1.35281	0.000238682	1.89037	2.83782e-06	1.8825	8.02039e-06	1.46515
ENSMODG00000021181	IFITM5	interferon induced transmembrane protein 5 [Source:HGNC Symbol;Acc:16644]	28	59	12	4	1	5	4	2	3	0.00753229	3.91942	0.0197496	3.94185	0.000189527	3.59341	0.00826903	3.42077	0.0515124	3.74194	0.00320362	3.60926	0.149044	3.93104	0.0133322	4.76181	0.000642316	4.21884
ENSMODG00000021193	MOGAT1	monoacylglycerol O-acyltransferase 1 [Source:HGNC Symbol;Acc:18210]	9	30	202	7	3	7	4	5	5	0.000790091	4.24442	0.267583	4.53244	0.000280127	4.09089	0.00255988	4.00557	0.425397	4.55747	0.00306531	4.21575	0.00487445	4.04444	0.428831	4.10633	0.00628187	3.57934
ENSMODG00000021198	AP1S3	adaptor-related protein complex 1 sigma 3 subunit [Source:HGNC Symbol;Acc:18971]	1930	1414	1590	693	391	590	1171	453	440	0.000223791	2.17814	5.11372e-07	2.2046	5.83361e-09	1.86783	0.00255988	1.47754	0.0672068	1.48379	0.0312258	1.43606	0.000238682	2.38582	1.87478e-08	2.38194	7.24033e-10	1.96403
ENSMODG00000021271	TSC22D2	TSC22 domain family member 2 [Source:HGNC Symbol;Acc:29095]	2719	1523	1266	361	504	703	634	571	623	0.000223791	2.40395	0.000278268	2.42603	7.51894e-07	2.05854	0.000489525	1.84894	0.0187989	1.92818	0.00326739	1.74268	0.000238682	2.07332	0.00839778	2.26825	2.6912e-06	1.85862
ENSMODG00000021272	SERP1	stress-associated endoplasmic reticulum protein 1 [Source:HGNC Symbol;Acc:10759]	505	617	1062	148	121	178	200	183	135	0.000223791	2.72504	0.000741544	2.94745	1.68009e-09	2.57829	0.000489525	2.34704	0.00932901	2.4269	0.000938347	2.24202	0.000238682	2.57794	0.0128842	2.6804	9.57021e-07	2.24396
ENSMODG00000021321	TNFSF10	tumor necrosis factor (ligand) superfamily member 10 [Source:HGNC Symbol;Acc:11925]	1538	1479	1023	1082	557	657	460	732	613	0.000223791	1.43009	0.00124834	1.46007	0.000867782	1.1576	0.000489525	1.50502	0.0868083	1.56243	0.0363519	1.32086	0.000238682	1.51295	0.000190353	1.5945	0.000849109	1.19529
ENSMODG00000021323	FNDC3B	fibronectin type III domain containing 3B [Source:HGNC Symbol;Acc:24670]	10146	6611	7091	1910	2095	2772	1542	1998	1883	0.000223791	2.43638	8.34697e-09	2.44283	3.04049e-10	2.0813	0.000489525	2.5047	0.0014751	2.5206	4.36351e-05	2.28481	0.000238682	2.58217	1.34266e-09	2.60048	2.70494e-11	2.18613
ENSMODG00000021407	DSEL	dermatan sulfate epimerase-like [Source:HGNC Symbol;Acc:18144]	6413	3834	4794	1986	2100	1648	130	1846	1553	0.000223791	2.02019	2.22769e-06	2.02562	1.5972e-08	1.68642	0.000489525	2.62855	0.00182558	2.63498	0.01852	2.21194	0.000238682	2.11338	2.44308e-06	2.07341	4.93605e-07	1.65328
ENSMODG00000021489	ABHD3	abhydrolase domain containing 3 [Source:HGNC Symbol;Acc:18718]	1737	1276	1010	608	335	444	255	347	278	0.000223791	2.17055	7.93456e-07	2.17534	6.48303e-08	1.85694	0.000489525	2.55318	0.00136657	2.56851	6.84772e-05	2.3453	0.000238682	2.64329	5.26629e-09	2.61933	1.70227e-09	2.21567
ENSMODG00000021498	NPC1	Niemann-Pick disease type C1 [Source:HGNC Symbol;Acc:7897]	2312	2049	2884	789	895	1211	813	1114	1079	0.000223791	1.95366	6.69425e-06	1.96426	3.00974e-06	1.59217	0.0258427	1.67383	0.0607298	1.6764	0.0173058	1.42177	0.000238682	1.70482	0.000129766	1.82994	1.73569e-05	1.40252
ENSMODG00000022616	KLF15	Kruppel-like factor 15 [Source:HGNC Symbol;Acc:14536]	192	189	223	24	41	73	3	52	32	0.000223791	2.77205	2.77684e-07	2.75953	6.75062e-05	2.36926	0.000894162	3.25908	0.000351571	3.35025	0.00881365	2.92325	0.000238682	2.79467	1.38307e-05	2.86438	1.28874e-05	2.43872
ENSMODG00000022695	unknown	Uncharacterized protein [Source:UniProtKB/TrEMBL;Acc:H9H8G4]	1163	412	1773	0	4	1	1	4	5	0.00764223	9.60579	6.82982e-08	10.0041	1.97356e-36	9.54391	0.0110929	8.51105	4.42265e-06	8.91272	2.5416e-19	8.45856	0.0067833	8.18877	0.000287816	8.4058	4.55803e-22	7.87125
ENSMODG00000022696	unknown	Uncharacterized protein [Source:UniProtKB/TrEMBL;Acc:H9H8G5]	1351	490	2459	10	7	10	4	5	4	0.000223791	7.77792	4.43153e-05	7.98105	6.62671e-32	7.57577	0.000489525	8.1097	8.00145e-05	8.77005	8.05103e-21	8.46215	0.0067833	8.39896	0.000184252	9.54018	1.14569e-24	8.95631
ENSMODG00000023298	CITED2	Cbp/p300-interacting transactivator with Glu/Asp-rich carboxy-terminal domain 2 [Source:HGNC Symbol;Acc:1987]	2845	1249	3888	699	735	584	672	813	590	0.000223791	2.65063	0.00971672	2.63616	5.47014e-09	2.26874	0.000489525	2.29494	0.0429342	2.3244	0.00107984	2.08146	0.000238682	2.47834	0.0627473	2.44981	2.61257e-05	1.99864
ENSMODG00000023300	CITED4	Cbp/p300-interacting transactivator with Glu/Asp-rich carboxy-terminal domain 4 [Source:HGNC Symbol;Acc:18696]	1142	322	102	82	30	25	4	20	25	0.000223791	4.05405	0.113515	4.13769	1.14737e-06	3.85795	0.000489525	5.269	0.10603	5.47238	9.73351e-06	5.09592	0.000238682	4.92452	0.13155	4.92447	8.88992e-07	4.50866
ENSMODG00000023331	XBP1	X-box binding protein 1 [Source:HGNC Symbol;Acc:12801]	2302	3147	3615	722	679	839	664	769	683	0.000223791	2.66402	5.35385e-09	2.66548	1.54077e-12	2.31459	0.000489525	2.47181	0.00194742	2.48343	6.27105e-05	2.26673	0.000238682	2.63076	1.88096e-06	2.60845	4.21365e-10	2.19134
ENSMODG00000023349	GJB3	gap junction protein beta 3 31kDa [Source:HGNC Symbol;Acc:4285]	1167	742	1600	263	237	329	740	293	206	0.000223791	2.62497	0.00024689	2.73127	7.32447e-10	2.35411	0.00126175	1.71881	0.0515077	1.7273	0.0231506	1.67528	0.000238682	2.79274	0.00996335	2.66373	2.48449e-07	2.22026
ENSMODG00000023369	SLC31A1	solute carrier family 31 (copper transporter) member 1 [Source:HGNC Symbol;Acc:11016]	1557	1147	1824	507	421	372	267	358	225	0.000223791	2.44816	2.85261e-08	2.45089	7.97007e-12	2.10963	0.000489525	2.6586	0.000454887	2.7928	9.33453e-06	2.56289	0.000238682	2.78728	2.47679e-10	3.01178	9.69337e-12	2.58408
ENSMODG00000023470	HTR1B	5-hydroxytryptamine (serotonin) receptor 1B G protein-coupled [Source:HGNC Symbol;Acc:5287]	1303	579	718	53	66	38	12	72	57	0.000223791	4.63967	5.21251e-08	4.67473	2.02628e-22	4.33804	0.000489525	4.74191	4.35012e-07	4.7079	2.53667e-07	4.31973	0.000238682	4.34207	4.0194e-06	4.29873	1.13598e-15	3.872
ENSMODG00000023582	unknown	Uncharacterized protein [Source:UniProtKB/TrEMBL;Acc:F7C8C0]	33	58	67	11	6	2	22	10	3	0.00113524	3.5396	1.09873e-05	3.73261	4.35607e-06	3.39783	0.0305165	2.35685	0.033457	2.38661	0.0409993	2.35843	0.00938091	3.60462	0.0030424	3.30235	0.00052008	2.84012
ENSMODG00000023661	unknown		68	39	70	15	26	30	3	15	13	0.000790091	2.01721	0.00889899	1.94856	0.0181128	1.56554	0.00286728	2.77976	0.0121153	3.02631	0.0168811	2.62728	0.00118982	2.48546	0.00330771	3.20732	0.000811964	2.73809
ENSMODG00000023756	SPRY4	Uncharacterized protein [Source:UniProtKB/TrEMBL;Acc:F6TED5]	379	179	430	91	66	97	37	112	81	0.000223791	2.58378	0.000802721	2.60928	6.03333e-06	2.23704	0.000489525	2.56698	0.00408521	2.57766	0.0113912	2.22576	0.000238682	2.32119	0.0212648	2.32025	0.00125705	1.87622
ENSMODG00000023873	RAB42	RAB42 member RAS oncogene family [Source:HGNC Symbol;Acc:28702]	100	48	224	1	0	0	1	3	0	0.206851	8.42479	0.000163339	9.2741	3.55497e-15	8.34924	0.0179466	6.12736	0.00395842	6.97677	5.73592e-07	6.53993	0.0471345	6.105	0.00679482	Infinite	9.44348e-09	8.97512
ENSMODG00000023885	TIFAB	TRAF-interacting protein with forkhead-associated domain family member B [Source:HGNC Symbol;Acc:34024]	89	47	74	13	22	9	14	10	13	0.000610563	2.7016	6.17227e-05	2.88502	6.9429e-05	2.53656	0.00226155	2.5238	0.008394	2.83845	0.00581437	2.64336	0.00135967	2.84578	0.00012277	3.89514	6.92295e-06	3.41797
ENSMODG00000023936	unknown	Uncharacterized protein [Source:UniProtKB/TrEMBL;Acc:F6ZRZ5]	297	91	384	6	1	1	0	0	1	0.0191725	6.48775	5.40467e-06	7.28645	5.47285e-17	6.84961	0.288893	9.19921	1.26688e-06	10.1844	1.38888e-11	9.24487	0.326315	8.60457	2.14181e-05	Infinite	1.54814e-13	10.0477
ENSMODG00000024011	unknown	Uncharacterized protein [Source:UniProtKB/TrEMBL;Acc:F7CGM4]	4413	2302	5476	454	589	474	619	676	553	0.0467099	3.65059	1.76759e-05	3.65057	4.04576e-19	3.2812	0.322177	3.09702	0.000500712	3.09242	1.19144e-06	2.86523	0.124474	3.31053	0.000886602	3.28713	9.58152e-13	2.84604
ENSMODG00000024050	IMMP2L	IMP2 inner mitochondrial membrane peptidase-like (S. cerevisiae) [Source:HGNC Symbol;Acc:14598]	293	313	491	157	104	117	67	158	127	0.000223791	2.19244	0.000246717	2.19854	2.14873e-05	1.85611	0.000489525	2.03099	0.0224877	2.10364	0.0311571	1.78597	0.000238682	1.90543	0.033434	1.9808	0.00343227	1.54571
ENSMODG00000024154	unknown	Uncharacterized protein [Source:UniProtKB/TrEMBL;Acc:F6T631]	510	387	619	231	203	206	44	198	217	0.000223791	1.87215	6.30238e-05	1.89294	6.14003e-05	1.54239	0.000489525	2.18094	0.0143775	2.24142	0.0351266	1.85536	0.000238682	1.78062	0.000849513	2.08594	0.000133146	1.65314
ENSMODG00000024440	CHRM2	cholinergic receptor muscarinic 2 [Source:HGNC Symbol;Acc:1951]	1658	1232	1504	362	271	192	15	175	208	0.000223791	3.04124	5.82359e-12	3.06114	9.82582e-18	2.7424	0.000489525	4.01115	1.05596e-06	4.0131	6.59616e-05	3.59238	0.000238682	3.50389	7.92163e-15	3.4626	7.55615e-17	3.04287
ENSMODG00000024506	unknown	Uncharacterized protein [Source:UniProtKB/TrEMBL;Acc:F7B7D3]	225	116	205	3	5	8	0	10	8	0.000223791	5.4372	8.20234e-15	5.71917	1.64061e-15	5.32015	0.000489525	5.29231	2.63356e-08	5.49708	7.35534e-06	5.01405	0.000238682	4.79887	5.38288e-09	4.92464	4.92805e-17	4.48216
ENSMODG00000024539	unknown	Uncharacterized protein [Source:UniProtKB/TrEMBL;Acc:F7FTB8]	62	130	544	0	0	0	0	0	0	0.195717	Infinite	0.00320702	Infinite	4.84177e-15	11.0999	0.27552	Infinite	0.0122576	Infinite	6.59168e-10	11.0178	0.16408	Infinite	0.0357467	7.92412	3.03009e-16	7.4226
ENSMODG00000024547	unknown		187	206	191	8	6	9	6	11	9	0.000223791	4.52818	1.26218e-17	5.30876	2.22747e-17	4.95148	0.000489525	4.23761	1.37788e-07	4.91422	3.50335e-07	4.62906	0.000238682	4.2219	5.992e-11	4.69367	2.4168e-11	4.2517
ENSMODG00000024556	CLDN6	claudin 6 [Source:HGNC Symbol;Acc:2048]	216	95	224	2	13	24	5	38	42	0.000223791	4.19739	8.01059e-07	4.39581	6.691e-07	3.96183	0.00126175	3.07686	0.000778096	3.19355	0.010801	2.76553	0.000238682	2.67361	0.00559502	2.97408	0.000173443	2.5286
ENSMODG00000024618	TMEM170B	transmembrane protein 170B [Source:HGNC Symbol;Acc:34244]	159	117	142	40	77	57	26	44	60	0.000223791	1.87483	0.000926744	1.89079	0.00582309	1.53347	0.00346218	2.10791	0.0352997	2.1277	0.0534578	1.82717	0.000238682	1.96641	0.00968629	1.77972	0.0257674	1.35141
ENSMODG00000024628	unknown	Uncharacterized protein [Source:UniProtKB/TrEMBL;Acc:F6XVE3]	430	390	487	225	97	65	40	84	74	0.000223791	2.37396	5.00176e-07	2.42369	5.6219e-06	2.13161	0.000489525	3.22808	0.000181697	3.16916	0.000139039	2.86823	0.000238682	3.09734	1.20145e-09	3.17857	5.89356e-09	2.75244
ENSMODG00000024743	unknown	Uncharacterized protein [Source:UniProtKB/TrEMBL;Acc:F6ZMK1]	220	327	201	102	62	92	71	76	26	0.000223791	2.12572	1.96038e-05	2.1907	0.00016874	1.87338	0.000489525	2.33242	0.004657	2.42544	0.0103318	2.29356	0.000238682	2.72369	1.70994e-06	2.80036	0.000402923	2.39529
ENSMODG00000024772	B3GNT5	UDP-GlcNAc:betaGal beta-1 3-N-acetylglucosaminyltransferase 5 [Source:HGNC Symbol;Acc:15684]	1868	1598	1718	969	439	774	106	677	551	0.000223791	1.86541	1.73352e-05	1.89929	3.7717e-06	1.56808	0.000489525	2.4623	0.0038646	2.47796	0.00669105	2.09281	0.000238682	2.03887	1.09256e-06	2.06008	1.07399e-07	1.64434
ENSMODG00000024797	APOLD1	apolipoprotein L domain containing 1 [Source:HGNC Symbol;Acc:25268]	256	142	156	83	76	46	11	39	65	0.000223791	1.8563	0.000123729	2.06889	0.000633473	1.74786	0.000489525	2.52119	0.00344416	2.7686	0.0182141	2.39435	0.000238682	2.16966	0.0344478	1.8399	0.02869	1.42543
ENSMODG00000024919	NCKAP5	NCK-associated protein 5 [Source:HGNC Symbol;Acc:29847]	185	186	183	100	104	60	26	57	44	0.000223791	1.68079	0.00163056	1.7118	0.00441034	1.39344	0.000489525	2.31443	0.00601537	2.56552	0.00942246	2.27401	0.000238682	2.24849	0.000317377	2.31708	0.00117707	1.89702
ENSMODG00000024924	unknown	Uncharacterized protein [Source:UniProtKB/TrEMBL;Acc:F6RXR5]	135	89	174	85	28	45	11	33	19	0.000223791	1.85594	0.00192831	2.00304	0.0046744	1.66979	0.000489525	2.98524	0.00131439	3.1276	0.00367501	2.78607	0.000238682	2.81378	0.00249043	3.07179	8.71613e-05	2.61995
ENSMODG00000024931	unknown	Uncharacterized protein [Source:UniProtKB/TrEMBL;Acc:F6RAU7]	96	54	106	8	2	1	16	1	0	0.000967218	1.15571	8.13691e-11	5.22468	1.38226e-10	4.83793	0.448459	5.38002	5.68124e-05	3.959	0.00309947	4.07432	0.00044651	1.10111	4.56282e-10	Infinite	4.22927e-11	8.63292
ENSMODG00000024939	MAB21L2	mab-21-like 2 (C. elegans) [Source:HGNC Symbol;Acc:6758]	75	27	88	0	0	0	0	0	8	0.12931	Infinite	8.03165e-08	Infinite	9.68349e-13	9.13023	0.000489525	3.46504	0.000351571	5.15818	0.00155284	4.62856	0.407364	4.7855	0.00386175	4.74519	8.16865e-05	4.21166
ENSMODG00000024995	KRT18	keratin 18 [Source:HGNC Symbol;Acc:6430]	26044	11970	10848	6107	3101	3503	394	3096	2722	0.000223791	2.55771	0.00367843	2.57787	2.46543e-09	2.26599	0.052434	4.27345	0.0013911	3.48659	0.000260204	3.09242	0.000238682	3.00569	0.00399536	2.99028	4.62229e-10	2.57968
ENSMODG00000025013	unknown	Uncharacterized protein [Source:UniProtKB/TrEMBL;Acc:F6TBX7]	13	42	49	2	4	4	0	4	4	0.00402574	3.58053	0.00216719	4.02691	3.88224e-05	3.63065	0.00376291	3.88076	0.00702305	4.29927	0.00432038	3.8006	0.0157411	3.67647	0.0264897	3.93661	0.00414191	3.39673
ENSMODG00000025044	BHLHA15	basic helix-loop-helix family member a15 [Source:HGNC Symbol;Acc:22265]	75	123	104	14	11	7	4	0	22	0.000223791	3.55137	9.01379e-09	3.89271	7.47849e-09	3.56709	0.00376291	3.74832	0.000109574	4.02065	0.00635021	3.69109	0.00251447	3.58501	1.16304e-06	4.39922	2.06477e-06	3.94328
ENSMODG00000025089	unknown	Uncharacterized protein [Source:UniProtKB/TrEMBL;Acc:F6VP59]	57	78	23	5	2	10	9	5	0	0.000790091	3.94768	0.000500945	3.8388	4.77471e-05	3.4837	0.000489525	5.02104	0.00169855	3.66695	0.00445449	3.66195	0.0372549	4.77033	0.00126769	6.09249	4.29192e-05	5.3901
ENSMODG00000025115	unknown	Uncharacterized protein [Source:UniProtKB/TrEMBL;Acc:F6R354]	563	797	953	102	50	63	1	73	54	0.000223791	4.37288	7.301e-12	4.09321	3.52143e-19	3.76818	0.000489525	5.09518	2.23053e-08	4.7567	0.000119332	4.31028	0.000238682	4.44747	1.50086e-11	4.27867	1.61426e-17	3.85561
ENSMODG00000025122	unknown	Uncharacterized protein [Source:UniProtKB/TrEMBL;Acc:F6QHZ2]	673	962	1070	126	45	61	2	62	45	0.000223791	4.26643	5.6033e-15	4.21474	5.16458e-19	3.90491	0.000489525	5.56961	1.13862e-09	5.20539	3.03658e-06	4.76982	0.000238682	4.521	9.72168e-14	4.4568	2.39206e-19	4.03614
ENSMODG00000025143	unknown	Uncharacterized protein [Source:UniProtKB/TrEMBL;Acc:F7F6F0]	1896	787	1015	33	41	32	10	61	29	0.000223791	5.64728	5.97302e-09	5.74715	2.90823e-33	5.39842	0.00193944	2.05871	7.40441e-08	5.7003	2.06278e-10	5.31969	0.000238682	5.23373	9.61762e-07	5.10034	3.65303e-21	4.67361
ENSMODG00000025162	unknown	Uncharacterized protein [Source:UniProtKB/TrEMBL;Acc:F7GHN9]	1364	1486	893	132	142	179	634	175	206	0.000223791	3.64509	4.67716e-16	3.67308	5.34221e-18	3.3369	0.000489525	6.05202	0.00606089	2.07255	0.00395235	2.08304	0.000238682	3.24951	2.87543e-12	3.25538	3.27949e-13	2.8585
ENSMODG00000025196	ALDH1B1	aldehyde dehydrogenase 1 family member B1 [Source:HGNC Symbol;Acc:407]	122	619	414	18	2	0	3	4	8	0.0014707	6.2129	6.56492e-05	6.56253	1.79287e-10	6.29718	0.00921803	3.03098	0.000233871	6.72667	1.86392e-09	6.42578	0.00169725	6.03539	0.00119402	6.07279	1.25686e-10	5.63777
ENSMODG00000025233	unknown	Uncharacterized protein [Source:UniProtKB/TrEMBL;Acc:F7F6A9]	67	38	48	16	9	11	8	4	12	0.00211216	2.53695	0.000751554	2.73202	0.000124013	2.38654	0.000489525	3.3685	0.0114834	3.02927	0.0058544	2.80519	0.0055704	3.09043	0.00653625	2.95655	0.00435274	2.52501
ENSMODG00000025247	SEMA7A	semaphorin 7A GPI membrane anchor (John Milton Hagen blood group) [Source:HGNC Symbol;Acc:10741]	3950	2101	3319	196	233	268	435	349	325	0.000223791	4.3888	6.02789e-14	4.38108	7.25146e-29	4.01245	0.000489525	3.59638	9.35655e-06	3.40429	1.23051e-08	3.23009	0.000238682	3.67701	2.09015e-09	3.68875	1.36305e-19	3.26251
ENSMODG00000025281	unknown	Uncharacterized protein [Source:UniProtKB/TrEMBL;Acc:F7A2R1]	285	275	261	34	149	183	39	22	16	0.000223791	1.72275	0.000366871	1.77993	0.0403326	1.38873	0.0685566	8.04406	1.07965e-05	3.67591	1.71758e-05	3.58641	0.000238682	4.26994	7.5639e-13	4.56747	1.15885e-12	4.12841
ENSMODG00000025328	BHMT2	betaine--homocysteine S-methyltransferase 2 [Source:HGNC Symbol;Acc:1048]	552	18	831	6	1	3	0	6	1	0.0144047	7.9099	0.00251	7.81835	3.70648e-10	7.3765	0.000489525	2.36643	0.00690733	8.23685	1.61453e-06	7.66067	0.0200471	7.44491	0.0244908	6.94277	1.22485e-05	6.40506
ENSMODG00000025436	NFIL3	nuclear factor interleukin 3 regulated [Source:HGNC Symbol;Acc:7787]	1175	851	1062	270	228	380	229	300	255	0.000223791	2.45717	3.93616e-08	2.45162	1.44462e-08	2.08629	0.000489525	7.38239	0.00401018	2.3635	0.000410742	2.12771	0.000238682	2.43451	6.8825e-08	2.38094	2.04111e-08	1.9591
ENSMODG00000025451	ADM2	adrenomedullin 2 [Source:HGNC Symbol;Acc:28898]	5233	2498	1965	24	33	19	1	14	64	0.000223791	7.51908	8.40639e-10	7.60968	8.69884e-50	7.278	0.000489525	11.0796	1.7537e-08	7.4857	1.39501e-09	7.05651	0.000238682	6.83738	1.80668e-06	6.89622	1.95789e-23	6.4813
ENSMODG00000025520	AFP	alpha-fetoprotein [Source:HGNC Symbol;Acc:317]	37190	20618	68325	32	17	27	21	14	21	0.000223791	11.0182	1.97876e-10	11.3662	1.16961e-78	10.987	0.000489525	4.02792	1.7673e-09	11.497	1.07893e-40	11.276	0.000238682	11.3841	4.2743e-08	11.726	4.37599e-57	11.2537
ENSMODG00000025559	unknown	Uncharacterized protein [Source:UniProtKB/TrEMBL;Acc:F6UI90]	41	192	165	3	0	6	11	3	5	0.0184922	5.81021	7.77006e-05	6.13107	1.2082e-09	5.72165	0.000489525	3.96699	0.00285775	4.63321	5.74624e-05	4.57385	0.0055704	4.94665	0.00364646	5.73941	3.51385e-06	5.20599
ENSMODG00000025564	PLET1	placenta expressed transcript 1 [Source:HGNC Symbol;Acc:30053]	362	75	84	15	19	39	10	16	14	0.000223791	3.34251	0.103346	3.43134	0.000114394	3.0384	0.000489525	2.74167	0.126888	4.08052	0.000301957	3.8058	0.000238682	3.89427	0.0948786	4.10402	2.54797e-05	3.66693
ENSMODG00000025585	unknown	Uncharacterized protein [Source:UniProtKB/TrEMBL;Acc:F6U2E9]	550	221	273	11	25	26	48	50	27	0.000223791	3.89696	3.93688e-06	4.68188	8.61424e-13	4.30562	0.000489525	3.00216	0.000736293	3.37754	0.000109892	3.20037	0.000238682	2.98879	0.00165004	3.75335	5.06027e-08	3.32687
ENSMODG00000025610	LY96	lymphocyte antigen 96 [Source:HGNC Symbol;Acc:17156]	542	614	384	122	54	89	71	95	61	0.000223791	3.06436	2.39976e-11	3.18454	1.03632e-10	2.8746	0.000489525	2.22566	0.000130737	3.12811	5.19812e-05	2.929	0.000238682	3.12442	4.79793e-12	3.50661	3.06205e-11	3.10402
ENSMODG00000025617	C5orf28	chromosome 5 open reading frame 28 [Source:HGNC Symbol;Acc:26139]	215	234	577	151	145	146	58	117	112	0.000223791	1.849	0.126726	1.88115	0.00366536	1.50953	0.0639905	5.35746	0.148079	2.30789	0.0246429	1.98081	0.000238682	2.08899	0.135922	2.22982	0.00285362	1.78341
ENSMODG00000025743	unknown	Uncharacterized protein [Source:UniProtKB/TrEMBL;Acc:F6T1W2]	585	1706	895	2	1	8	0	31	38	0.049224	9.4583	1.18506e-09	8.81144	7.85796e-33	8.43838	0.000489525	2.46103	1.95727e-05	6.1081	8.54209e-07	5.69114	0.000238682	4.76078	0.000353351	5.46641	5.33972e-16	5.07099
ENSMODG00000025751	unknown	Metallothionein [Source:UniProtKB/TrEMBL;Acc:F6SLJ4]	111	209	113	103	36	88	8	47	45	0.000790091	1.34911	0.0176648	1.58341	0.0456891	1.2746	0.000489525	2.80503	0.008394	2.63328	0.0374158	2.27455	0.000238682	2.01776	0.00642354	2.17966	0.00547226	1.78313
ENSMODG00000025753	unknown	Metallothionein [Source:UniProtKB/TrEMBL;Acc:F7G3P8]	2564	1736	970	1088	387	978	204	437	239	0.000223791	1.53288	0.0152621	1.73575	0.00233214	1.41369	0.45154	4.36673	0.000436314	2.98364	3.06484e-05	2.72641	0.000238682	2.70072	0.00125747	2.8596	6.37233e-08	2.459
ENSMODG00000025786	unknown	Uncharacterized protein [Source:UniProtKB/TrEMBL;Acc:F7FSQ3]	25	28	13	2	0	0	0	1	1	0.333373	5.0833	0.000142	5.73913	4.45831e-07	5.133	0.291363	7.13131	0.00496212	5.60474	0.00032079	4.95919	0.0432904	3.77186	0.0267124	4.15731	0.00321651	3.60398
ENSMODG00000027331	unknown	Uncharacterized protein [Source:UniProtKB/TrEMBL;Acc:K7E3L3]	29	36	54	0	0	0	0	1	0	0.000223791	Infinite	1.59068e-09	Infinite	2.0438e-11	8.48328	0.000894162	2.24683	1.93025e-05	7.48105	4.17637e-06	6.5787	0.326457	6.53202	2.11348e-05	Infinite	6.36971e-07	7.59553
ENSMODG00000027379	unknown	Uncharacterized protein [Source:UniProtKB/TrEMBL;Acc:K7E5J6]	449	293	219	82	79	125	38	94	134	0.000223791	2.21777	1.93744e-05	2.36913	6.32454e-05	2.01525	0.000489525	3.92708	0.0107319	2.31727	0.0269643	1.99059	0.000238682	1.99871	0.00422698	1.91047	0.00442835	1.50036
ENSMODG00000027385	unknown	Uncharacterized protein [Source:UniProtKB/TrEMBL;Acc:K7E540]	222	117	346	21	18	17	7	24	35	0.000223791	4.25848	0.000314966	4.27152	3.31708e-11	3.89751	0.000489525	3.57035	0.00360961	3.89652	0.000435905	3.49407	0.000238682	3.57542	0.00855741	3.61755	1.72341e-06	3.15941
ENSMODG00000027397	TMEM229A	transmembrane protein 229A [Source:HGNC Symbol;Acc:37279]	98	102	167	22	1	6	13	10	13	0.000223791	4.19953	4.24606e-08	4.36046	3.03109e-07	4.03291	0.0256443	3.14069	0.000117501	3.7112	0.000135921	3.49944	0.00044651	3.93878	6.10929e-05	3.7903	1.72159e-06	3.33017
ENSMODG00000027447	unknown	Uncharacterized protein [Source:UniProtKB/TrEMBL;Acc:K7E126]	19	43	23	0	0	4	6	3	3	0.0991776	4.49087	4.20794e-05	5.02501	1.13322e-05	4.56139	0.00776436	2.54876	0.0358386	3.09221	0.00819	2.98411	0.149174	3.85435	0.00925655	5.26967	0.0007921	4.53746
ENSMODG00000027477	CLEC4G	C-type lectin domain family 4 member G [Source:HGNC Symbol;Acc:24591]	551	165	50	65	19	17	104	18	21	0.000223791	3.50025	0.150395	3.55118	0.000132854	3.27851	0.0335255	3.46514	0.368211	2.52217	0.0381964	2.58697	0.000238682	4.39054	0.22258	3.93961	0.000311534	3.52525
ENSMODG00000027511	unknown	Uncharacterized protein [Source:UniProtKB/TrEMBL;Acc:K7E1L0]	44	64	37	0	0	0	10	0	0	0.000223791	Infinite	3.8275e-11	Infinite	1.5501e-12	8.78176	0.00193944	2.46901	0.000761526	3.86653	0.00572488	4.02997	0.000238682	Infinite	1.05507e-05	Infinite	7.77977e-08	7.69176
ENSMODG00000027578	unknown	Uncharacterized protein [Source:UniProtKB/TrEMBL;Acc:K7DYR9]	12014	8105	11365	921	527	777	5027	527	509	0.000223791	4.4572	1.4136e-23	4.47163	1.41877e-36	4.12806	0.000894162	2.17725	0.000468315	2.47211	0.00726198	2.5783	0.000238682	4.88843	9.22554e-23	5.0014	1.14714e-37	4.57657
ENSMODG00000027679	unknown	Uncharacterized protein [Source:UniProtKB/TrEMBL;Acc:K7E4Y7]	109	49	118	44	25	25	22	32	21	0.000422298	2.12604	0.00376686	2.21234	0.00182971	1.86596	0.365804	6.17593	0.0308266	2.27112	0.0406254	2.01092	0.00118982	2.13436	0.00185721	2.58836	0.00282267	2.14383
ENSMODG00000027695	unknown	Uncharacterized protein [Source:UniProtKB/TrEMBL;Acc:K7DZI8]	309	223	126	3	4	3	2	3	3	0.353968	5.86411	6.57947e-13	6.65624	5.45581e-19	6.28672	0.000489525	2.66052	2.54187e-11	6.75473	4.51984e-10	6.44947	0.366836	6.38174	1.43815e-10	7.30269	8.08462e-14	6.72365
ENSMODG00000027729	HAVCR1	hepatitis A virus cellular receptor 1 [Source:HGNC Symbol;Acc:17866]	505	288	2358	176	130	207	171	274	214	0.000223791	3.23085	0.257699	3.30458	2.00568e-05	2.88752	0.000489525	2.72451	0.510672	2.71067	0.00810737	2.38944	0.000238682	2.6935	0.489674	2.65083	0.00746481	2.1663
ENSMODG00000027731	unknown	Uncharacterized protein [Source:UniProtKB/TrEMBL;Acc:K7E5T3]	65	113	106	39	23	57	6	35	22	0.000223791	1.86312	0.00298224	1.90538	0.0165332	1.54806	0.000489525	2.8587	0.0127623	2.69213	0.0345438	2.32026	0.000238682	2.36574	0.00155838	2.45456	0.00450579	2.03495
ENSMODG00000027768	CREG1	cellular repressor of E1A-stimulated genes 1 [Source:HGNC Symbol;Acc:2351]	4104	9229	9138	1536	1389	1623	1111	1581	1276	0.000223791	2.90857	0.00017525	2.95918	5.05495e-12	2.62024	0.0264038	2.37393	0.000770492	2.91092	1.58993e-05	2.67749	0.000238682	2.91338	0.00231936	2.9872	7.86756e-09	2.57526
ENSMODG00000027852	SBK3	SH3 domain binding kinase family member 3 [Source:HGNC Symbol;Acc:44121]	46	47	59	7	5	22	22	9	1	0.0014707	2.35635	0.000572005	2.7982	0.00187769	2.39575	0.00126175	6.29171	0.0302061	2.42081	0.053831	2.42335	0.0127264	3.5977	4.61968e-06	6.47124	4.9609e-08	5.7346
ENSMODG00000027883	unknown	Uncharacterized protein [Source:UniProtKB/TrEMBL;Acc:H9H7G1]	134	520	564	29	8	11	2	3	17	0.000223791	5.19346	0.000181171	5.3555	1.05109e-12	5.04349	0.000489525	3.90412	0.000152355	6.33159	2.29233e-07	5.94181	0.00044651	5.84063	2.7245e-05	6.73242	4.18097e-14	6.26131
ENSMODG00000028008	unknown	Uncharacterized protein [Source:UniProtKB/TrEMBL;Acc:K7DZN6]	220	104	64	8	6	10	5	15	14	0.000223791	4.44547	0.000483183	4.62975	1.5627e-09	4.2726	0.00226155	2.02747	0.00639455	3.96183	0.000437585	3.62788	0.000238682	3.67113	0.0210375	3.67191	6.16767e-05	3.25544
ENSMODG00000028015	unknown	Uncharacterized protein [Source:UniProtKB/TrEMBL;Acc:K7E2A6]	574	722	924	151	106	134	362	163	86	0.000223791	3.12342	1.74484e-09	3.16189	2.65556e-13	2.81895	0.0336656	4.01204	0.00767378	2.08951	0.00736381	2.05145	0.000238682	3.08567	1.94741e-08	3.2478	3.87638e-10	2.82387
ENSMODG00000028020	HMGCS2	3-hydroxy-3-methylglutaryl-CoA synthase 2 (mitochondrial) [Source:HGNC Symbol;Acc:5008]	86	34	11	18	11	9	0	3	6	0.00257263	2.31122	0.186439	2.4008	0.0154006	2.09204	0.0209627	3.06055	0.0959338	4.3996	0.00621835	3.9287	0.00771552	3.41749	0.114226	3.56228	0.00948451	3.11008
ENSMODG00000028030	DYDC2	DPY30 domain containing 2 [Source:HGNC Symbol;Acc:23468]	45	31	41	4	6	9	0	12	3	0.00163254	2.88048	0.000459083	3.25011	4.09406e-05	2.86665	0.361674	7.70374	0.0123337	3.53465	0.022577	3.05564	0.0102465	2.46257	0.0498558	2.34894	0.0194426	1.91106
ENSMODG00000028081	unknown	Uncharacterized protein [Source:UniProtKB/TrEMBL;Acc:K7E692]	286	77	39	0	0	0	1	0	0	0.000223791	Infinite	0.00131025	Infinite	6.07641e-13	10.2007	0.0256443	4.35481	0.0112344	8.6225	1.0434e-07	8.31001	0.000238682	Infinite	0.0122043	Infinite	3.66148e-08	9.07207
ENSMODG00000028253	ODAM	odontogenic ameloblast asssociated [Source:HGNC Symbol;Acc:26043]	92	44	45	52	9	13	2	1	6	0.00660255	1.70486	0.0208621	1.95233	0.0336162	1.66805	0.000489525	1.6002	9.19228e-05	4.74532	9.51732e-05	4.41466	0.148913	4.56171	0.0116778	4.04632	0.000522043	3.58169
ENSMODG00000028278	CD99L2	CD99 molecule-like 2 [Source:HGNC Symbol;Acc:18237]	822	1092	1321	480	708	515	327	607	476	0.000223791	1.51337	0.000565709	1.56951	0.000992654	1.22242	0.000489525	1.59418	0.080835	1.63304	0.043706	1.35612	0.000238682	1.51273	0.0140149	1.61249	0.00229943	1.18793
ENSMODG00000028489	EPB41L5	erythrocyte membrane protein band 4.1 like 5 [Source:HGNC Symbol;Acc:19819]	876	655	711	410	296	442	314	266	381	0.000223791	1.60831	0.000486736	1.60468	0.000567114	1.25707	0.000489525	4.59467	0.0781981	1.58495	0.0373462	1.37964	0.000238682	1.75937	8.94203e-05	1.76566	0.000235233	1.35315
ENSMODG00000028608	unknown	Uncharacterized protein [Source:UniProtKB/TrEMBL;Acc:K7E3G2]	813	445	492	53	50	30	45	30	17	0.000223791	4.30253	2.04407e-12	4.35163	1.06234e-19	4.02575	0.000489525	4.6265	2.20744e-08	4.51067	1.0605e-08	4.40408	0.000238682	5.33148	4.93362e-09	4.63319	1.0581e-13	4.20366
ENSMODG00000028662	unknown	Uncharacterized protein [Source:UniProtKB/TrEMBL;Acc:K7E6A2]	10381	5547	6979	468	521	332	589	273	214	0.000223791	4.73487	2.91534e-15	4.74806	6.54246e-38	4.41473	0.000489525	Infinite	1.28959e-09	4.64416	1.94731e-12	4.57883	0.000238682	5.50857	7.26829e-12	5.66999	1.73075e-36	5.24647
ENSMODG00000028672	unknown	Uncharacterized protein [Source:UniProtKB/TrEMBL;Acc:K7E235]	72	22	14	1	0	1	0	0	0	0.334761	5.63837	0.00781845	6.38163	6.51804e-07	5.7754	0.000489525	3.3752	0.00732803	Infinite	1.30634e-05	8.23061	0.000238682	Infinite	0.0312582	Infinite	0.000109644	7.23196
ENSMODG00000028720	unknown	Uncharacterized protein [Source:UniProtKB/TrEMBL;Acc:K7E201]	49	107	126	17	17	20	1	18	20	0.000223791	3.15214	0.000777888	3.04066	3.02741e-05	2.68499	0.000489525	3.76208	0.00197551	3.43096	0.0152412	2.99445	0.000238682	2.83936	0.0282363	3.04177	0.00139361	2.59927
ENSMODG00000028729	TINAGL1	tubulointerstitial nephritis antigen-like 1 [Source:HGNC Symbol;Acc:19168]	7755	2892	8043	540	769	814	679	599	435	0.000223791	3.74683	0.000103737	3.77425	7.10838e-16	3.38538	0.000489525	3.20058	0.000339121	3.77774	8.86469e-09	3.58954	0.000238682	4.14352	0.000572661	4.11238	1.91817e-15	3.66808
ENSMODG00000028788	INPP5J	inositol polyphosphate-5-phosphatase J [Source:HGNC Symbol;Acc:8956]	661	387	265	16	29	43	79	45	43	0.000223791	4.38563	3.8833e-07	4.50514	1.29537e-12	4.13592	0.000489525	2.83801	0.000160352	3.23611	6.24519e-05	3.13666	0.000238682	3.79225	0.00188982	3.74503	4.19478e-08	3.34042
ENSMODG00000028922	unknown	Uncharacterized protein [Source:UniProtKB/TrEMBL;Acc:K7E2W6]	891	540	798	339	542	259	108	174	108	0.000223791	1.59309	0.000489366	1.5999	0.00203296	1.25853	0.000489525	1.81369	0.000351571	2.90954	6.17852e-05	2.6561	0.000238682	2.88635	3.27045e-10	2.97441	8.38365e-10	2.54797
ENSMODG00000028933	unknown	Uncharacterized protein [Source:UniProtKB/TrEMBL;Acc:K7E495]	2603	3903	2151	1996	1582	1716	848	1388	1004	0.000223791	1.33944	0.00264491	1.3482	0.00302918	1.03871	0.000489525	2.24605	0.0351491	1.81746	0.0120759	1.59125	0.000238682	1.82887	0.00230838	1.8309	0.000323128	1.44088
ENSMODG00000028962	UBE2QL1	ubiquitin-conjugating enzyme E2Q family-like 1 [Source:HGNC Symbol;Acc:37269]	317	166	315	120	64	74	16	123	105	0.000223791	2.28289	9.33426e-05	2.28455	6.48832e-05	1.9456	0.297696	9.39463	0.0200951	2.24219	0.0908932	1.82722	0.000238682	1.78655	0.00699349	1.73458	0.0131601	1.30134
ENSMODG00000028966	RBP4	retinol binding protein 4 plasma [Source:HGNC Symbol;Acc:9922]	40275	150966	240865	590	629	822	166	390	262	0.000223791	8.31569	2.01058e-05	8.39306	3.00715e-33	8.01962	0.000489525	2.15061	2.12774e-05	9.51968	6.63369e-23	9.20819	0.000238682	9.26731	0.000107547	9.40802	1.41402e-26	8.97294
ENSMODG00000028976	unknown	Uncharacterized protein [Source:UniProtKB/TrEMBL;Acc:K7E0J6]	164	253	323	49	83	86	67	70	72	0.000223791	2.32913	0.00023112	2.40648	0.000173538	2.03744	0.000489525	3.72808	0.0146234	2.20993	0.0177841	1.99221	0.000238682	2.30101	0.00146592	2.11321	0.00213259	1.69072
ENSMODG00000029037	unknown	Uncharacterized protein [Source:UniProtKB/TrEMBL;Acc:K7E4W3]	83	129	195	25	15	26	7	12	23	0.000223791	3.23487	0.000375797	3.28927	1.36634e-06	2.92681	0.0278883	6.64272	0.000499312	3.76299	0.000569171	3.42256	0.000238682	3.39135	0.00541595	3.28545	0.000142879	2.84181
ENSMODG00000029126	TMEM207	transmembrane protein 207 [Source:HGNC Symbol;Acc:33705]	377	307	203	2	1	0	2	3	3	0.336264	7.95072	2.29658e-32	8.86482	4.43755e-28	8.35045	0.0171262	5.29582	5.36125e-13	7.19146	3.50609e-12	6.88337	0.148913	6.84526	5.81366e-19	6.74517	2.09135e-17	6.25429
ENSMODG00000029131	ABCC11	ATP-binding cassette sub-family C (CFTR/MRP) member 11 [Source:HGNC Symbol;Acc:14639]	128	102	163	8	3	6	2	2	3	0.000223791	4.45273	2.82208e-14	5.19362	9.89339e-14	4.8133	0.000489525	2.71098	6.71152e-09	6.21083	1.39238e-08	5.8883	0.148913	5.37365	1.92296e-11	6.20922	8.78458e-12	5.65957
ENSMODG00000029263	VOPP1	vesicular overexpressed in cancer prosurvival protein 1 [Source:HGNC Symbol;Acc:34518]	1821	1751	2882	788	504	548	493	383	393	0.000223791	2.50131	4.60597e-05	2.4723	3.84593e-11	2.13274	0.000489525	2.74256	0.000597405	2.69017	7.67224e-06	2.51077	0.000238682	3.0809	0.000685079	3.06123	4.96806e-12	2.62854
ENSMODG00000029274	unknown	Uncharacterized protein [Source:UniProtKB/TrEMBL;Acc:K7E1I1]	192	97	212	37	36	34	10	47	47	0.000223791	2.81293	6.65055e-05	2.87319	3.18089e-06	2.50994	0.016505	3.91909	0.00395842	2.78437	0.0199137	2.38678	0.000238682	2.36083	0.00747641	2.56601	0.000629504	2.12061
ENSMODG00000029440	unknown	Uncharacterized protein [Source:UniProtKB/TrEMBL;Acc:K7E1E6]	35	31	17	1	0	6	1	0	3	0.00764223	4.14163	0.000323121	4.18058	0.000131825	3.75464	0.429424	8.18442	0.00377842	4.77484	0.000689983	4.41218	0.0415271	3.90558	0.000929046	Infinite	1.77082e-05	7.01594
ENSMODG00000029445	unknown	Uncharacterized protein [Source:UniProtKB/TrEMBL;Acc:K7E0Q2]	459	202	95	0	0	0	0	0	3	0.000223791	Infinite	1.5187e-06	Infinite	4.17287e-20	11.1261	0.000489525	3.34254	0.000149998	8.52314	1.95866e-09	7.93763	0.324198	7.59184	0.00266844	7.42944	6.56136e-10	6.8512
ENSMODG00000029505	SLC27A5	solute carrier family 27 (fatty acid transporter) member 5 [Source:HGNC Symbol;Acc:10999]	152	106	114	8	30	8	2	9	13	0.000223791	3.5212	5.57191e-09	3.62872	1.75791e-06	3.28467	0.000894162	3.99688	9.91675e-06	4.46758	7.32945e-05	4.07095	0.000643336	3.63453	1.23286e-06	3.95773	1.28411e-07	3.50969
ENSMODG00000029513	SLC5A5	solute carrier family 5 (sodium/iodide cotransporter) member 5 [Source:HGNC Symbol;Acc:11040]	143	378	355	0	1	1	16	0	0	0.340277	8.58612	5.2057e-12	9.39577	1.7964e-23	8.82805	0.00126175	5.40501	1.97223e-07	5.80446	2.42338e-05	5.97622	0.000238682	Infinite	4.81324e-09	Infinite	3.40664e-16	10.2654
ENSMODG00000029528	unknown	Uncharacterized protein [Source:UniProtKB/TrEMBL;Acc:K7DZ42]	2489	1497	2353	1038	1673	792	275	484	300	0.000223791	1.48431	0.000819041	1.48955	0.00205746	1.14621	0.000489525	2.96069	0.000175821	2.98829	2.83612e-06	2.72115	0.000238682	2.98572	2.52906e-06	2.97147	3.02324e-11	2.53996
ENSMODG00000029617	FAM19A4	family with sequence similarity 19 (chemokine (C-C motif)-like) member A4 [Source:HGNC Symbol;Acc:21591]	210	99	204	11	26	18	1	59	66	0.000223791	3.46291	3.03085e-07	3.84808	1.43093e-08	3.47001	0.00126175	2.50664	0.00942929	2.59729	0.128611	2.13538	0.000238682	1.93969	0.00300953	1.85904	0.0138926	1.43224
ENSMODG00000029639	unknown	Uncharacterized protein [Source:UniProtKB/TrEMBL;Acc:K7E0D1]	1308	522	905	242	162	198	45	137	134	0.000223791	2.82953	0.000174934	2.82343	4.61035e-10	2.47514	0.000489525	3.51549	5.34208e-05	3.58609	1.28102e-05	3.23326	0.000238682	3.27803	0.000578944	3.20646	1.15152e-09	2.7755
ENSMODG00000029743	unknown	Histone H2B [Source:UniProtKB/TrEMBL;Acc:K7E461]	214	521	328	71	30	31	75	13	17	0.151469	3.4416	4.07409e-05	3.67464	1.088e-09	3.39044	0.198464	3.33159	0.000169195	3.4981	0.000325431	3.56177	0.101454	4.75456	2.06221e-06	5.07696	4.19433e-12	4.65426
ENSMODG00000029761	SEPP1	selenoprotein P plasma 1 [Source:HGNC Symbol;Acc:10751]	415	196	408	5	2	0	18	2	7	0.0193817	7.07307	1.04877e-15	7.86368	3.63101e-26	7.43027	0.000489525	4.92109	3.96296e-10	5.41872	7.39937e-08	5.38737	0.00863997	6.38366	2.47437e-09	6.23243	3.78028e-16	5.74818
ENSMODG00000029763	OPHN1	oligophrenin 1 [Source:HGNC Symbol;Acc:8148]	249	260	422	77	100	87	62	55	75	0.000223791	2.50957	0.000120168	2.46683	8.47616e-06	2.10559	0.000489525	2.72011	0.00197062	2.66161	0.00210565	2.43661	0.000238682	2.90409	0.00339447	2.76006	2.10256e-05	2.32162
ENSMODG00000029803	GLRX	glutaredoxin (thioltransferase) [Source:HGNC Symbol;Acc:4330]	14175	7524	16709	3446	1543	2004	7903	2142	2345	0.000223791	3.10175	3.82081e-05	3.12091	3.07802e-14	2.78338	0.0085059	1.82403	0.0355557	1.83259	0.0148734	1.80749	0.000238682	3.08146	0.000475859	3.07223	3.00395e-12	2.63472
