# Supplementary material for: Transcriptomic Changes Associated with Pregnancy in a Marsupial, the Gray Short-Tailed Opossum Monodelphis domestica
Source: PLoS One. 2016 Sep 6;11(9):e0161608. doi: 10.1371/journal.pone.0161608 (PMC5012577; doi:10.1371/journal.pone.0161608)
Supplement: S3 Table — List of all pregnancy-associated decreased transcription genes (n = 1482) in P group compared to N, V, and V2 & V3. Gene list includes transcript counts for all samples and p-values and log2-fold change values as measured by Cuffdiff, edgeR, and DESeq for all comparisons. (XLSX) [file pone.0161608.s004.xlsx]

## Sheet: PNV_Preg_Down_Confident.txt
S3 Table
			Transcript Counts (not normalized)									P vs N						P vs V						P vs V2 & V3
Ensembl Gene ID	Gene symbol	Description	P1	P2	P3	N1	N2	N3	V1	V2	V3	CuffDiff P-value	CuffDiff log2fold change	DESeq P-value	DESeq log2fold change	edgeR P-value	edgeR log2fold change	CuffDiff P-value	CuffDiff log2fold change	DESeq P-value	DESeq log2fold change	edgeR P-value	edgeR log2fold change	CuffDiff P-value	CuffDiff log2fold change	DESeq P-value	DESeq log2fold change	edgeR P-value	edgeR log2fold change
ENSMODG00000000020	MXRA5	matrix-remodelling associated 5 [Source:HGNC Symbol;Acc:7539]	166	167	119	5145	8501	3971	700	2243	1977	0.000223791	4.51969	2.65647e-07	4.65913	5.2143e-36	4.97561	0.000489525	2.83281	0.000155075	2.97192	1.20732e-06	3.29448	0.000238682	-3.10778	3.34329e-15	3.1501	1.34999e-26	3.54788
ENSMODG00000000040	PCDH18	protocadherin 18 [Source:HGNC Symbol;Acc:14268]	60	105	128	2319	4028	2354	1030	2895	3090	0.000223791	4.20373	1.24487e-08	4.24578	5.97631e-27	4.58972	0.000489525	4.03556	1.23933e-07	4.08722	2.7825e-10	4.42384	0.000238682	-4.30553	4.47788e-27	4.31923	2.03188e-43	4.73593
ENSMODG00000000079	DPY19L2	dpy-19-like 2 (C. elegans) [Source:HGNC Symbol;Acc:19414]	4	10	17	208	131	173	8	124	159	0.000223791	2.80864	2.10823e-07	3.36947	5.81465e-09	3.70989	0.00826903	2.23523	0.180828	2.64338	0.0252624	3.07232	0.000238682	-2.73778	1.95059e-05	3.46217	1.5264e-08	3.87136
ENSMODG00000000092	TYRO3	TYRO3 protein tyrosine kinase [Source:HGNC Symbol;Acc:12446]	231	143	181	474	672	652	660	842	820	0.00302183	1.07073	0.0390386	1.06807	0.000633473	1.42839	0.000894162	1.68837	0.0713032	1.67768	0.00337733	1.91766	0.000238682	-1.60833	0.000423237	1.58389	2.9398e-08	2.00007
ENSMODG00000000113	CCKAR	cholecystokinin A receptor [Source:HGNC Symbol;Acc:1570]	0	0	2	0	755	1577	3	2971	4734	0.149338	8.55006	0.00277993	9.50555	1.49653e-06	9.79918	0.171527	10.3035	0.000474051	11.2597	1.9876e-07	11.5538	0.192862	-10.901	1.41305e-39	Infinite	4.35587e-95	13.862
ENSMODG00000000182	AMZ1	archaelysin family metallopeptidase 1 [Source:HGNC Symbol;Acc:22231]	11	18	5	251	314	317	68	400	350	0.000223791	3.58201	5.88773e-12	4.07799	6.41966e-13	4.38279	0.000489525	3.63663	0.00255427	4.08589	5.46301e-05	4.41327	0.000238682	-4.03564	3.9449e-13	4.64363	3.20723e-18	5.00725
ENSMODG00000000188	TTC18	tetratricopeptide repeat domain 18 [Source:HGNC Symbol;Acc:30726]	206	309	232	5989	2877	2781	154	2300	2591	0.000223791	3.23489	5.3334e-05	3.30373	5.85457e-23	3.59156	0.000489525	2.14975	0.220818	2.1999	0.00758211	2.60553	0.000238682	-2.67855	6.71419e-13	2.80757	3.86955e-22	3.20252
ENSMODG00000000195	KIAA1755	KIAA1755 [Source:HGNC Symbol;Acc:29372]	31	41	40	315	344	379	131	338	307	0.000223791	2.31869	1.17968e-06	2.57037	1.53038e-09	2.91405	0.00160717	2.07392	0.0104791	2.32368	0.00282538	2.63395	0.000238682	-2.27474	0.000100101	2.36243	9.36015e-08	2.77706
ENSMODG00000000206	RIT2	Ras-like without CAAX 2 [Source:HGNC Symbol;Acc:10017]	2	9	2	282	133	129	8	150	194	0.000223791	4.63133	1.61384e-06	4.73499	1.65051e-11	4.96985	0.000489525	4.18066	0.0593263	4.2052	0.00184242	4.54561	0.00044651	-4.71693	5.08333e-09	5.00753	1.17529e-10	5.30305
ENSMODG00000000232	SDK1	sidekick cell adhesion molecule 1 [Source:HGNC Symbol;Acc:19307]	25	44	44	814	1062	1147	846	1139	958	0.000223791	3.78413	2.88006e-17	4.09769	4.39031e-23	4.44942	0.000489525	3.99469	1.04968e-07	4.30164	3.25567e-11	4.52821	0.000238682	-3.9001	1.85464e-19	4.21497	3.09241e-25	4.59895
ENSMODG00000000233	DNAH9	dynein axonemal heavy chain 9 [Source:HGNC Symbol;Acc:2953]	458	398	389	7357	5252	5691	653	4553	2805	0.000223791	3.0308	7.61883e-14	3.23427	6.14636e-34	3.56047	0.000489525	1.98114	0.132455	2.17023	0.00101143	2.55111	0.000238682	-2.38525	1.60895e-06	2.58008	2.92882e-21	2.99133
ENSMODG00000000245	GLI2	GLI family zinc finger 2 [Source:HGNC Symbol;Acc:4318]	53	29	37	186	403	341	310	368	390	0.000223791	1.95976	0.000821694	2.3482	1.01007e-06	2.71311	0.000489525	2.40722	0.00147591	2.78523	0.000117802	3.01696	0.000238682	2.32257	1.27727e-05	2.42525	3.14533e-09	2.84189
ENSMODG00000000278	PANX1	pannexin 1 [Source:HGNC Symbol;Acc:8599]	151	213	62	810	1139	1008	293	792	778	0.000223791	2.15918	2.77325e-06	2.17925	4.09458e-07	2.48936	0.016505	1.65505	0.0654886	1.67582	0.0227903	1.95959	0.000238682	-1.89485	5.80603e-05	1.86087	3.81942e-06	2.2388
ENSMODG00000000294	CASC5	cancer susceptibility candidate 5 [Source:HGNC Symbol;Acc:24054]	105	83	83	1024	596	1224	308	692	1402	0.000223791	2.63752	4.47046e-06	2.75214	1.35792e-13	3.10201	0.000489525	2.55337	0.0362356	2.66212	0.000119925	3.00325	0.000238682	-2.85247	0.00220561	2.885	6.36219e-15	3.29122
ENSMODG00000000298	C1orf173	chromosome 1 open reading frame 173 [Source:HGNC Symbol;Acc:25346]	65	75	201	1346	1559	1515	138	1642	750	0.000223791	2.95232	1.44015e-11	3.03061	2.19266e-13	3.41056	0.000894162	2.22285	0.288032	2.32401	0.00639342	2.7647	0.000238682	2.6938	0.00977789	2.91242	2.76868e-09	3.36428
ENSMODG00000000308	INPP4B	inositol polyphosphate-4-phosphatase type II 105kDa [Source:HGNC Symbol;Acc:6075]	52	46	71	278	246	269	22	659	763	0.000967218	1.35867	0.00419466	1.57986	5.66043e-05	1.93042	0.000489525	2.22881	0.219845	2.5206	0.0138413	2.96386	0.000238682	-2.78657	4.92862e-10	2.93268	1.82655e-15	3.35654
ENSMODG00000000320	PKDCC	protein kinase domain containing cytoplasmic [Source:HGNC Symbol;Acc:25123]	63	62	100	336	495	479	988	979	735	0.000223791	1.8973	0.00015974	1.89756	1.59697e-06	2.26659	0.000489525	3.25042	8.00145e-05	3.22954	1.64989e-07	3.42203	0.000238682	-2.96484	3.1379e-11	3.00968	2.58157e-17	3.43581
ENSMODG00000000339	EML4	echinoderm microtubule associated protein like 4 [Source:HGNC Symbol;Acc:1316]	679	713	567	2664	3060	2265	900	2164	3028	0.000223791	1.32196	0.00201476	1.39357	1.52807e-08	1.71713	0.0217369	1.0963	0.228708	1.16359	0.03359	1.48439	0.000238682	-1.36794	0.000158121	1.50356	2.79278e-09	1.90267
ENSMODG00000000354	WDR63	WD repeat domain 63 [Source:HGNC Symbol;Acc:30711]	146	172	213	5511	1937	2804	111	2485	1964	0.000223791	3.47703	0.000386336	3.60099	1.66793e-23	3.90993	0.000489525	2.42188	0.197124	2.53487	0.00354328	2.96631	0.000238682	-2.95749	5.45124e-14	2.98012	1.5856e-27	3.3968
ENSMODG00000000384	OXER1	oxoeicosanoid (OXE) receptor 1 [Source:HGNC Symbol;Acc:24884]	36	28	19	167	185	122	56	159	164	0.000223791	1.86852	0.0030145	1.88742	6.00214e-05	2.19777	0.0234521	1.7005	0.114556	1.72867	0.0452879	2.043	0.000238682	-1.96935	0.0253967	1.75266	9.57783e-05	2.15996
ENSMODG00000000386	LAD1	ladinin 1 [Source:HGNC Symbol;Acc:6472]	132	87	49	854	738	647	4032	605	422	0.000223791	2.45351	3.19176e-07	2.43945	3.39366e-10	2.75095	0.000489525	4.16523	0.483767	4.1495	2.81314e-05	4.03473	0.000238682	-2.00392	0.000207338	2.03332	2.00924e-06	2.42712
ENSMODG00000000456	FAM83D	family with sequence similarity 83 member D [Source:HGNC Symbol;Acc:16122]	36	12	9	303	174	267	531	175	335	0.000223791	2.91496	1.41242e-07	3.08827	5.25572e-08	3.40806	0.000489525	3.78448	0.0504669	3.96081	2.32846e-05	4.02507	0.000238682	-3.04718	0.00166686	3.37334	4.74616e-08	3.74254
ENSMODG00000000463	HOXA10	homeobox A10 [Source:HGNC Symbol;Acc:5100]	100	136	139	687	1018	510	439	496	604	0.000223791	1.94302	0.00191088	1.92059	9.51215e-08	2.2461	0.00286728	1.66652	0.0842511	1.63803	0.0108775	1.86815	0.000238682	-1.58356	0.00279817	1.47216	1.0197e-05	1.88097
ENSMODG00000000464	KNSTRN	kinetochore-localized astrin/SPAG5 binding protein [Source:HGNC Symbol;Acc:30767]	125	109	69	1452	839	1003	575	697	1394	0.000223791	2.72971	1.18124e-09	2.80449	1.44753e-15	3.11111	0.0215713	2.6377	0.000892288	2.71573	2.50642e-05	2.9792	0.000238682	-2.74125	0.000119649	2.88724	1.74877e-14	3.28757
ENSMODG00000000469	HOXA7	homeobox A7 [Source:HGNC Symbol;Acc:5108]	43	21	62	268	247	253	61	269	295	0.000223791	1.8189	0.000411349	1.95314	1.47253e-05	2.31929	0.018545	1.6551	0.089257	1.78659	0.0392131	2.18578	0.000238682	-2.03449	0.000128562	2.22729	3.37781e-06	2.66669
ENSMODG00000000472	HOXA6	homeobox A6 [Source:HGNC Symbol;Acc:5107]	1	2	2	55	68	120	7	96	58	0.00753229	4.25126	5.09479e-06	4.95962	7.41317e-10	5.25429	0.02078	3.76317	0.0504669	4.45115	0.000705126	4.77378	0.152423	-4.25227	9.04118e-05	6.25554	5.32561e-09	6.16528
ENSMODG00000000483	HOXA5	homeobox A5 [Source:HGNC Symbol;Acc:5106]	2	14	7	114	140	192	19	158	130	0.000223791	3.48175	1.57278e-07	3.63457	8.25416e-08	3.9594	0.00160717	3.02378	0.0434661	3.19484	0.00598247	3.54303	0.00118982	-3.48513	1.44799e-06	4.04006	3.52039e-08	4.38508
ENSMODG00000000494	HOXA3	Uncharacterized protein [Source:UniProtKB/TrEMBL;Acc:F7BGW0]	5	18	19	149	161	220	19	272	218	0.000223791	2.71003	1.86823e-06	3.00123	3.06336e-07	3.35396	0.00126175	2.75791	0.101569	3.0276	0.00671192	3.43351	0.000238682	-3.25335	3.21517e-08	3.79819	6.64902e-13	4.19249
ENSMODG00000000499	ZNF367	zinc finger protein 367 [Source:HGNC Symbol;Acc:18320]	54	85	94	319	550	420	404	324	546	0.000223791	1.83076	0.000297704	1.82668	8.75154e-06	2.17713	0.000489525	2.05333	0.0223475	2.06583	0.00344195	2.27524	0.000238682	-1.89684	0.0243334	1.85936	6.36463e-05	2.2678
ENSMODG00000000502	HOXA2	Uncharacterized protein [Source:UniProtKB/TrEMBL;Acc:F6TU52]	4	16	14	116	120	109	12	150	141	0.000223791	2.5705	0.000162608	2.68584	4.11934e-06	3.00871	0.00126175	2.45287	0.137502	2.58883	0.0241555	2.98233	0.000238682	-2.96538	0.000208446	2.99412	1.00064e-06	3.40748
ENSMODG00000000509	PGR	progesterone receptor [Source:HGNC Symbol;Acc:8910]	840	1253	1220	15167	10901	11882	6540	8621	10569	0.000223791	2.89823	1.48566e-11	2.86423	3.86245e-24	3.18894	0.000489525	2.56496	0.00131439	2.53883	1.70045e-06	2.78924	0.000238682	-2.58509	1.46581e-12	2.56488	5.90129e-21	2.9737
ENSMODG00000000555	DPP10	dipeptidyl-peptidase 10 (non-functional) [Source:HGNC Symbol;Acc:20823]	0	4	0	69	428	137	49	255	276	0.037549	5.91501	0.0107094	6.70742	3.09716e-10	6.90035	0.105493	5.86667	1.9654e-05	6.67345	1.63847e-06	6.87785	0.0835778	-6.26192	4.92116e-15	6.59307	1.49344e-19	6.82663
ENSMODG00000000558	KIAA1377	KIAA1377 [Source:HGNC Symbol;Acc:29264]	45	71	50	2335	1049	1283	57	1434	1225	0.000223791	3.95454	2.65355e-07	4.15571	8.7054e-27	4.44918	0.000489525	3.31077	0.0935704	3.47121	0.000375679	3.88093	0.000238682	-3.85784	1.00038e-21	4.27439	1.35571e-20	4.64314
ENSMODG00000000567	C11orf70	chromosome 11 open reading frame 70 [Source:HGNC Symbol;Acc:28188]	128	133	53	2798	1230	1696	100	1452	1311	0.000223791	3.51268	1.65449e-06	3.54989	2.87535e-18	3.83579	0.000489525	2.62858	0.141541	2.65651	0.00294203	3.04356	0.000238682	-3.14869	3.51034e-13	3.08039	3.09034e-17	3.4703
ENSMODG00000000568	BUB1B	BUB1 mitotic checkpoint serine/threonine kinase B [Source:HGNC Symbol;Acc:1149]	357	55	38	1650	857	1494	696	1287	2889	0.000223791	2.48138	5.05757e-05	2.54834	5.22631e-05	2.8864	0.000489525	2.93845	0.0293475	3.00298	0.000820308	3.33423	0.000238682	-3.20825	0.00121771	3.3499	6.11734e-08	3.75327
ENSMODG00000000582	GPR125	G protein-coupled receptor 125 [Source:HGNC Symbol;Acc:13839]	517	493	394	1955	1497	1761	799	1691	1961	0.000223791	1.15891	0.00675866	1.25448	3.89746e-07	1.58177	0.0167041	1.11399	0.21469	1.21395	0.0219244	1.51279	0.000238682	-1.31054	0.000878411	1.36982	4.51983e-09	1.77295
ENSMODG00000000583	TTC29	tetratricopeptide repeat domain 29 [Source:HGNC Symbol;Acc:29936]	62	95	98	6881	2419	2736	124	2827	1831	0.000223791	4.895	0.000150911	4.88755	2.25696e-32	5.17664	0.000489525	3.64172	0.098242	3.66297	6.73571e-05	4.08553	0.000238682	-4.18507	1.14753e-09	4.15319	2.09014e-36	4.56467
ENSMODG00000000596	TTLL7	tubulin tyrosine ligase-like family member 7 [Source:HGNC Symbol;Acc:26242]	13	17	18	659	407	657	87	682	721	0.000223791	4.21616	2.33476e-17	4.513	1.64813e-22	4.84803	0.000489525	4.11007	0.00636753	4.41314	2.66317e-06	4.80277	0.000238682	-4.57742	1.068e-20	5.06883	6.65633e-29	5.45244
ENSMODG00000000625	KCNIP4	Kv channel interacting protein 4 [Source:HGNC Symbol;Acc:30083]	30	63	48	675	782	378	53	678	667	0.000223791	3.08096	2.56484e-06	3.05424	5.36393e-12	3.35577	0.000489525	2.79477	0.113235	2.753	0.00366454	3.15057	0.000238682	-3.31116	1.60633e-10	3.07612	8.85179e-16	3.48328
ENSMODG00000000628	SYT6	synaptotagmin VI [Source:HGNC Symbol;Acc:18638]	3	2	7	1119	539	651	2	279	339	0.000223791	5.96609	1.9286e-15	6.90708	2.22904e-36	7.212	0.000894162	4.16139	0.0431754	5.09078	0.000826531	5.53001	0.00135967	-4.74553	1.45821e-13	5.75649	2.23265e-18	6.13195
ENSMODG00000000652	UBE2T	ubiquitin-conjugating enzyme E2T (putative) [Source:HGNC Symbol;Acc:25009]	36	24	32	232	153	212	212	322	566	0.519719	2.2142	0.000526396	2.05346	3.1275e-06	2.39321	0.23958	3.28122	0.000250636	3.13188	4.40748e-05	3.43182	0.476244	-3.43224	1.23724e-05	3.31171	9.8667e-13	3.70974
ENSMODG00000000658	EDNRA	endothelin receptor type A [Source:HGNC Symbol;Acc:3179]	442	461	660	6524	6526	5266	3757	7099	5089	0.000223791	2.90948	1.29494e-11	2.8992	9.54395e-26	3.24087	0.000489525	2.91879	0.000177515	2.91847	7.39937e-08	3.19929	0.000238682	-2.97252	1.88559e-15	2.9909	8.86944e-29	3.41214
ENSMODG00000000662	PPP1R12B	protein phosphatase 1 regulatory subunit 12B [Source:HGNC Symbol;Acc:7619]	1266	1599	2195	17370	10615	6538	18236	12046	9023	0.000223791	2.08554	0.00550367	2.10172	1.91945e-11	2.40612	0.00126175	2.64702	0.0627603	2.65664	3.02926e-06	2.77901	0.000238682	-2.05305	9.1913e-09	2.08295	6.29506e-15	2.50545
ENSMODG00000000675	ZFR2	zinc finger RNA binding protein 2 [Source:HGNC Symbol;Acc:29189]	89	79	37	2057	1972	1158	303	1882	2037	0.000223791	3.89576	1.03902e-13	4.03489	7.28305e-25	4.3267	0.000489525	3.70852	0.00687909	3.85669	1.15619e-06	4.21983	0.000238682	-4.14439	5.31896e-23	4.16091	8.86416e-29	4.54472
ENSMODG00000000684	SYT2	synaptotagmin II [Source:HGNC Symbol;Acc:11510]	1	0	0	319	96	296	0	135	144	0.274399	7.94004	1.32004e-08	8.88314	5.99662e-19	8.74985	1	6.74777	0.0131776	7.61671	0.000594792	7.57641	1	-7.34164	3.43392e-10	7.41682	8.82394e-17	7.32054
ENSMODG00000000686	DEPDC1	DEP domain containing 1 [Source:HGNC Symbol;Acc:22949]	5	7	7	122	55	229	136	164	222	0.000223791	3.08337	0.0110694	3.77051	1.11607e-07	4.1275	0.000489525	3.63662	8.20321e-06	4.36581	1.1354e-06	4.59106	0.000238682	-3.63847	2.09166e-08	4.59059	4.6108e-13	4.94856
ENSMODG00000000701	TPPP	tubulin polymerization promoting protein [Source:HGNC Symbol;Acc:24164]	33	86	43	566	347	556	154	484	267	0.000223791	2.59779	3.85744e-07	2.53381	7.25652e-08	2.84348	0.00126175	2.09107	0.0267114	2.01909	0.0158242	2.30317	0.000238682	-2.30006	0.00207187	2.37023	5.34447e-07	2.75517
ENSMODG00000000706	BCL2L15	BCL2-like 15 [Source:HGNC Symbol;Acc:33624]	18	8	9	195	198	346	6	180	171	0.000223791	3.76226	5.90747e-07	3.78132	2.79694e-11	4.13661	0.00727382	2.80779	0.18082	2.80369	0.0195802	3.22319	0.00135967	-3.36442	3.72359e-05	3.2481	2.55909e-09	3.62219
ENSMODG00000000708	KCTD17	potassium channel tetramerization domain containing 17 [Source:HGNC Symbol;Acc:25705]	76	64	57	604	575	591	316	578	559	0.000223791	2.48463	2.12297e-07	2.53333	1.32222e-12	2.86646	0.000489525	2.40281	0.00407969	2.45642	0.000248312	2.73051	0.000238682	-2.5324	9.54696e-08	2.61026	1.2974e-12	3.02755
ENSMODG00000000731	SLIT2	slit homolog 2 (Drosophila) [Source:HGNC Symbol;Acc:11086]	73	60	107	2041	1181	825	84	1307	692	0.000223791	3.2128	3.33133e-05	3.40837	5.97665e-20	3.72227	0.000489525	2.36604	0.23713	2.55937	0.00336441	2.99225	0.000238682	-2.86912	2.04067e-05	3.03268	5.57461e-16	3.45885
ENSMODG00000000736	KAT6B	K(lysine) acetyltransferase 6B [Source:HGNC Symbol;Acc:17582]	394	404	355	1678	2076	1720	635	1561	1410	0.000223791	1.61852	0.000343915	1.61344	6.38748e-10	1.94853	0.0167041	1.18665	0.227214	1.18873	0.0292324	1.49369	0.000238682	-1.38691	0.000210247	1.54068	2.26132e-10	1.95329
ENSMODG00000000777	STK31	serine/threonine kinase 31 [Source:HGNC Symbol;Acc:11407]	8	7	11	101	22	75	4	326	436	1	1.85026	0.046027	2.2597	0.000676619	2.58304	0.000489525	3.8063	0.0824028	4.29895	0.00129901	4.73345	0.000238682	-4.38133	2.29452e-14	4.84373	2.14362e-19	5.21439
ENSMODG00000000781	NCAPG	non-SMC condensin I complex subunit G [Source:HGNC Symbol;Acc:24304]	90	83	86	1310	818	1387	557	870	1841	0.000223791	3.11803	1.32999e-11	3.11812	2.59976e-19	3.46165	0.000489525	3.19714	0.00211049	3.19418	8.54209e-07	3.50494	0.000238682	-3.40669	0.00106823	3.29996	3.29119e-19	3.70466
ENSMODG00000000785	MAP3K19	mitogen-activated protein kinase kinase kinase 19 [Source:HGNC Symbol;Acc:26249]	35	24	29	1251	453	830	30	604	438	0.000223791	3.86219	3.76114e-06	4.1939	2.44786e-21	4.51141	0.000489525	2.73996	0.135938	3.05506	0.00258224	3.47833	0.000238682	-3.26655	1.59443e-11	3.54267	1.15011e-15	3.93576
ENSMODG00000000787	FAM221A	family with sequence similarity 221 member A [Source:HGNC Symbol;Acc:27977]	5	8	10	347	138	181	11	125	105	0.000223791	3.67071	1.611e-05	4.18191	1.03097e-12	4.47919	0.00316555	2.3879	0.100373	2.83005	0.0111076	3.22782	0.00118982	-2.84937	1.06106e-05	5.16948	2.16314e-11	5.37574
ENSMODG00000000794	MMP13	matrix metallopeptidase 13 (collagenase 3) [Source:HGNC Symbol;Acc:7159]	4	2	9	177	625	3310	22	12774	9106	0.000223791	6.92759	0.0508131	7.45608	1.04681e-12	7.91199	0.000489525	9.36293	0.000594798	9.91063	2.15125e-08	10.3666	0.000238682	-9.95819	5.4425e-52	10.8823	9.19451e-117	11.2144
ENSMODG00000000821	EIF3D	eukaryotic translation initiation factor 3 subunit D [Source:HGNC Symbol;Acc:3278]	4876	4826	4175	21377	15669	11026	15276	13162	13741	0.000223791	1.14524	0.0106021	1.1461	1.14074e-06	1.44918	0.03034	1.26385	0.223964	1.26171	0.0127623	1.43472	0.00083051	-0.977122	0.00938097	1.02622	5.96607e-07	1.43299
ENSMODG00000000848	ZRANB3	zinc finger RAN-binding domain containing 3 [Source:HGNC Symbol;Acc:25249]	48	74	66	364	525	483	102	320	480	0.000223791	2.06657	8.79861e-06	2.22951	3.79147e-08	2.57354	0.00624002	1.58544	0.0872068	1.7561	0.0290401	2.1033	0.000238682	-1.91736	8.38742e-05	2.10224	2.48881e-06	2.4924
ENSMODG00000000922	CCDC67	coiled-coil domain containing 67 [Source:HGNC Symbol;Acc:26344]	10	6	33	1760	1355	2057	35	1374	1811	0.000223791	5.60218	4.2839e-32	6.04481	1.88311e-31	6.43401	0.000489525	4.99918	0.0237695	5.43238	1.01428e-05	5.91237	0.000238682	-5.56999	2.06434e-38	6.39579	6.39e-33	6.84892
ENSMODG00000000925	DYNC2H1	dynein cytoplasmic 2 heavy chain 1 [Source:HGNC Symbol;Acc:2962]	699	556	384	7121	3162	3748	377	4114	3581	0.000223791	2.42943	0.000852549	2.45315	1.4977e-14	2.74854	0.000489525	1.74283	0.264383	1.77097	0.0171437	2.16702	0.000238682	-2.23683	3.84756e-10	2.37635	1.64036e-15	2.77444
ENSMODG00000000935	ATP10A	ATPase class V type 10A [Source:HGNC Symbol;Acc:13542]	438	1004	396	3985	3592	2918	1352	3369	3416	0.000223791	1.86505	1.72217e-05	1.87508	1.31867e-07	2.16224	0.000894162	1.67795	0.0499601	1.68633	0.00727171	1.96526	0.000238682	-1.91058	6.76388e-07	1.90355	5.76734e-08	2.28108
ENSMODG00000000950	CHAF1A	chromatin assembly factor 1 subunit A (p150) [Source:HGNC Symbol;Acc:1910]	21	15	79	629	953	874	249	788	1328	0.000223791	3.60003	9.96065e-15	3.74751	1.08158e-11	4.15123	0.000489525	3.67478	0.00461972	3.81671	1.50083e-05	4.23076	0.000238682	-4.03503	1.23876e-10	4.18321	3.59727e-14	4.64345
ENSMODG00000000951	WDR78	WD repeat domain 78 [Source:HGNC Symbol;Acc:26252]	267	341	238	6686	6578	8342	556	5804	3310	0.000223791	3.89738	8.07176e-20	4.04018	7.98559e-36	4.37732	0.000489525	2.84712	0.112615	2.9834	8.1973e-05	3.36938	0.000238682	-3.31501	2.43534e-05	3.47172	2.16391e-27	3.87421
ENSMODG00000000954	KCNMA1	potassium large conductance calcium-activated channel subfamily M alpha member 1 [Source:HGNC Symbol;Acc:6284]	251	414	382	2610	2585	2143	3616	1958	1870	0.000223791	2.18626	7.3221e-07	2.16034	6.42492e-14	2.48533	0.000489525	2.56918	0.111752	2.54653	1.11009e-05	2.63732	0.000238682	-1.91852	3.12849e-06	1.86247	7.89231e-13	2.27209
ENSMODG00000000989	MCM6	minichromosome maintenance complex component 6 [Source:HGNC Symbol;Acc:6949]	555	333	384	1675	3656	1866	1960	2089	2453	0.000223791	1.86842	0.028213	1.88096	1.58197e-08	2.22765	0.000489525	1.96392	0.0216981	1.98005	6.90316e-05	2.20502	0.000238682	-1.84724	2.30687e-06	1.86727	6.41456e-14	2.28342
ENSMODG00000000996	PPFIA4	protein tyrosine phosphatase receptor type f polypeptide (PTPRF) interacting protein (liprin) alpha 4 [Source:HGNC Symbol;Acc:9248]	15	19	21	135	131	143	83	153	158	0.000967218	1.85041	0.000689979	2.24777	2.90954e-06	2.5868	0.00727382	2.01687	0.0190791	2.39547	0.00412946	2.67613	0.00101139	-2.10707	0.000629903	2.5706	1.78886e-07	2.96521
ENSMODG00000000998	PLIN4	perilipin 4 [Source:HGNC Symbol;Acc:29393]	27	10	11	412	412	846	7	1200	1011	0.000223791	4.34183	9.43739e-06	4.50791	6.56051e-16	4.87465	0.000489525	4.81774	0.0445599	4.97946	0.000224253	5.41312	0.000238682	-5.40322	4.11276e-31	6.09288	7.64537e-38	6.45478
ENSMODG00000001026	TNFAIP8L1	tumor necrosis factor alpha-induced protein 8-like 1 [Source:HGNC Symbol;Acc:28279]	68	48	85	934	458	622	241	561	336	0.000223791	2.58267	2.33575e-06	2.66363	2.61708e-12	2.99866	0.00160717	1.90016	0.0212998	2.05745	0.00393023	2.36074	0.000238682	-2.01319	0.00860282	2.03705	6.18572e-07	2.46209
ENSMODG00000001074	MAPK7	mitogen-activated protein kinase 7 [Source:HGNC Symbol;Acc:6880]	588	638	625	5168	3122	2021	1862	2216	3043	0.000223791	1.82557	0.00954087	1.82087	1.77737e-10	2.11451	0.000894162	1.53787	0.0925534	1.53589	0.0021941	1.78186	0.000238682	-1.52728	4.45218e-05	1.60557	6.43305e-11	2.01094
ENSMODG00000001085	MFAP4	microfibrillar-associated protein 4 [Source:HGNC Symbol;Acc:7035]	11	35	26	1269	609	235	455	398	651	0.000223791	4.20537	0.00879717	4.19843	5.4722e-12	4.44793	0.000489525	4.01929	2.0188e-06	3.99038	4.87569e-07	4.18964	0.000238682	-3.90345	1.26892e-08	4.14315	1.551e-14	4.54327
ENSMODG00000001093	KPNA7	karyopherin alpha 7 (importin alpha 8) [Source:HGNC Symbol;Acc:21839]	6	4	0	0	13	179	0	865	1014	0.00567482	3.31003	0.47246	3.69146	0.0207744	4.07429	0.0103875	6.58048	0.00861592	7.02358	0.000481563	7.37405	0.0138062	-7.17468	5.43977e-36	8.34328	2.90612e-44	8.56222
ENSMODG00000001102	CC2D2A	coiled-coil and C2 domain containing 2A [Source:HGNC Symbol;Acc:29253]	657	486	224	4682	3173	3423	480	3238	3788	0.000223791	2.41038	2.7968e-08	2.41836	2.54094e-12	2.72359	0.000489525	1.95953	0.17198	1.94821	0.00829114	2.32081	0.000238682	-2.40425	1.46037e-10	2.45187	7.78755e-11	2.84007
ENSMODG00000001105	PRELP	proline/arginine-rich end leucine-rich repeat protein [Source:HGNC Symbol;Acc:9357]	170	255	394	1053	2139	1241	563	1395	1068	0.000223791	1.78944	0.0154274	1.7893	1.06235e-06	2.14831	0.00702304	1.41092	0.120897	1.41295	0.0178709	1.73282	0.000238682	-1.59103	0.000286414	1.53553	3.86626e-07	1.95874
ENSMODG00000001131	THSD7B	thrombospondin type I domain containing 7B [Source:HGNC Symbol;Acc:29348]	67	47	72	603	588	445	423	417	366	0.000223791	1.95611	3.8833e-07	2.49108	7.56933e-12	2.82776	0.00126175	1.82821	0.0089325	2.34093	0.000689983	2.53985	0.000238682	-1.60014	6.55932e-05	2.09836	2.14838e-08	2.50989
ENSMODG00000001137	ATP2B4	ATPase Ca++ transporting plasma membrane 4 [Source:HGNC Symbol;Acc:817]	60	59	102	1942	2578	1714	5977	1528	1593	0.000223791	3.9658	8.39784e-19	4.16778	3.82204e-32	4.5182	0.000489525	4.95632	0.144017	5.16549	9.63006e-12	5.16988	0.000238682	-3.62506	3.27221e-20	3.88874	3.12697e-30	4.31971
ENSMODG00000001144	unknown	Uncharacterized protein [Source:UniProtKB/TrEMBL;Acc:F7D4E3]	7	23	44	250	169	530	165	312	276	0.000223791	2.92303	0.0172496	3.01058	5.00777e-06	3.41421	0.000489525	2.82377	0.00118	2.87886	0.00139032	3.18048	0.000238682	-2.9388	5.18421e-07	3.16394	2.54823e-08	3.59517
ENSMODG00000001161	LEPR	leptin receptor [Source:HGNC Symbol;Acc:6554]	0	0	0	158	123	54	54	92	107	1	Infinite	4.72053e-09	Infinite	5.17214e-16	9.61758	1	Infinite	9.87489e-08	Infinite	1.16384e-08	9.33336	1	Infinite	6.75447e-08	Infinite	1.71027e-14	8.66357
ENSMODG00000001176	C1orf110	chromosome 1 open reading frame 110 [Source:HGNC Symbol;Acc:28736]	5	8	3	771	196	270	214	427	273	0.000223791	5.19331	0.00156437	5.61426	1.9289e-16	5.84602	0.000489525	4.99876	6.71152e-09	5.42595	4.96789e-09	5.6393	0.00044651	-5.04738	2.18521e-15	5.42437	4.12665e-19	5.75737
ENSMODG00000001183	SFRP2	secreted frizzled-related protein 2 [Source:HGNC Symbol;Acc:10777]	161	256	79	4749	5641	2001	4739	3948	2396	0.000223791	3.98848	3.25079e-05	4.01542	2.83004e-17	4.28227	0.000489525	4.17066	0.000845751	4.18957	4.84045e-10	4.28491	0.000238682	-3.68982	2.91381e-06	3.71568	4.86065e-18	4.09054
ENSMODG00000001191	RGS4	regulator of G-protein signaling 4 [Source:HGNC Symbol;Acc:10000]	673	512	396	3122	1827	995	1357	1758	1634	0.000223791	1.26088	0.132193	1.26448	7.16269e-05	1.54487	0.00702304	1.2052	0.250271	1.20804	0.0172331	1.4321	0.000238682	-1.12477	0.00898981	1.12229	4.17577e-06	1.52522
ENSMODG00000001194	CDKN2C	cyclin-dependent kinase inhibitor 2C (p18 inhibits CDK4) [Source:HGNC Symbol;Acc:1789]	8	11	35	99	73	127	113	97	79	0.00130288	1.94896	0.0127252	1.79203	0.00259741	2.18094	0.00900712	2.07152	0.0742497	2.05302	0.0347714	2.2506	0.00570734	-1.78873	0.122483	1.40232	0.00888693	1.83499
ENSMODG00000001207	LRRC6	leucine rich repeat containing 6 [Source:HGNC Symbol;Acc:16725]	103	72	60	2402	828	1178	36	1052	1026	0.000223791	3.53846	0.000743386	3.57939	2.99638e-19	3.87372	0.000489525	2.58185	0.196962	2.61852	0.00782654	3.04139	0.000238682	-3.13784	3.57616e-13	3.22509	3.10867e-21	3.62241
ENSMODG00000001208	RGS5	regulator of G-protein signaling 5 [Source:HGNC Symbol;Acc:10001]	1774	2155	2082	21679	24743	11734	16154	14786	10324	0.000223791	2.64817	2.70947e-05	2.62962	1.5609e-18	2.94082	0.000894162	2.43319	0.00437967	2.44745	3.56752e-06	2.60476	0.000238682	-2.07452	2.23675e-07	2.1476	7.32385e-17	2.55952
ENSMODG00000001212	RET	ret proto-oncogene [Source:HGNC Symbol;Acc:9967]	78	48	70	965	782	575	383	856	554	0.000223791	2.54326	8.40422e-10	2.92043	2.93326e-16	3.24501	0.000489525	2.3908	0.000874396	2.75986	3.83995e-05	3.054	0.000238682	-2.48621	0.000195233	2.80546	8.15122e-13	3.22795
ENSMODG00000001213	KCNQ3	potassium voltage-gated channel KQT-like subfamily member 3 [Source:HGNC Symbol;Acc:6297]	2	19	5	146	102	52	60	110	60	0.000223791	2.45891	0.00144276	2.87392	0.000198553	3.10845	0.010151	2.3607	0.0200666	2.73827	0.0159064	2.92243	0.00282536	-2.3393	0.00377206	2.81872	0.000130115	3.1754
ENSMODG00000001228	MYBL2	v-myb avian myeloblastosis viral oncogene homolog-like 2 [Source:HGNC Symbol;Acc:7548]	15	12	13	89	305	245	168	311	425	0.000223791	2.92968	0.00297911	3.38124	3.32699e-08	3.74343	0.000489525	3.56899	4.68018e-06	4.04767	9.5776e-07	4.33958	0.000238682	-3.72911	3.37887e-13	4.50578	4.03393e-18	4.90771
ENSMODG00000001240	LHCGR	luteinizing hormone/choriogonadotropin receptor [Source:HGNC Symbol;Acc:6585]	1	18	49	1	356	471	0	992	1309	0.000223791	2.87763	0.14692	2.94982	0.0336517	3.40199	0.000489525	4.38852	0.0765228	4.45326	0.0166245	4.93327	0.000238682	-4.98648	1.69635e-26	5.1769	1.16904e-16	5.62232
ENSMODG00000001260	SGK2	serum/glucocorticoid regulated kinase 2 [Source:HGNC Symbol;Acc:13900]	3	2	39	455	74	134	32	156	174	0.000610563	3.14133	0.122238	3.17706	0.00084186	3.51923	0.0300197	2.47039	0.0602088	2.46129	0.0486646	2.91181	0.000643336	-2.87742	7.96468e-05	3.03856	4.79862e-05	3.50061
ENSMODG00000001267	FSHR	follicle stimulating hormone receptor [Source:HGNC Symbol;Acc:3969]	0	0	0	6	15	160	2	577	656	0.000223791	Infinite	0.131414	Infinite	7.02384e-06	8.92519	0.000489525	Infinite	0.000582597	Infinite	9.56564e-07	11.6395	0.000238682	Infinite	3.48212e-31	Infinite	7.60797e-37	11.2004
ENSMODG00000001270	LMX1A	LIM homeobox transcription factor 1 alpha [Source:HGNC Symbol;Acc:6653]	1	0	0	30	23	38	2	66	63	1	5.15319	0.000828867	5.93044	5.31242e-08	5.81513	1	5.71957	0.0214008	6.5367	0.000597785	6.48342	1	-6.25512	9.14199e-05	Infinite	1.95514e-10	7.85525
ENSMODG00000001274	MEIS2	Meis homeobox 2 [Source:HGNC Symbol;Acc:7001]	391	283	390	1789	1884	1483	1947	1593	1233	0.000223791	1.63142	0.000275442	1.63526	1.29286e-10	1.97652	0.000489525	1.8615	0.0503458	1.84508	0.000440385	2.00415	0.000238682	-1.45382	0.000400921	1.47872	6.31367e-09	1.90441
ENSMODG00000001282	KCND3	potassium voltage-gated channel Shal-related subfamily member 3 [Source:HGNC Symbol;Acc:6239]	8	21	29	510	613	362	479	409	276	0.000223791	3.93263	6.69102e-14	4.01519	4.91397e-15	4.34672	0.000489525	3.9203	0.000290946	3.98447	2.50959e-06	4.13703	0.000238682	-3.4948	1.48292e-05	3.58865	5.19676e-12	3.99744
ENSMODG00000001287	CDCA7L	cell division cycle associated 7-like [Source:HGNC Symbol;Acc:30777]	57	20	22	169	143	217	221	186	236	0.000967218	1.58116	0.00369317	1.80006	0.000414509	2.15174	0.00160717	2.14718	0.0151396	2.36558	0.00441906	2.55471	0.000238682	-1.90085	0.000530292	2.31587	1.3352e-06	2.72844
ENSMODG00000001291	RXRG	retinoid X receptor gamma [Source:HGNC Symbol;Acc:10479]	0	1	0	63	55	32	20	56	47	1	5.69137	5.09479e-06	6.59377	5.44176e-10	6.47762	1	5.62334	0.000531657	6.48716	1.41029e-05	6.35227	1	-5.81337	0.00171409	5.71176	4.79348e-08	5.67808
ENSMODG00000001313	DSN1	DSN1 MIS12 kinetochore complex component [Source:HGNC Symbol;Acc:16165]	125	142	138	578	569	531	277	526	646	0.000223791	1.41871	0.00443774	1.40827	6.3254e-06	1.74139	0.00921803	1.3955	0.153913	1.38699	0.0329356	1.6826	0.000238682	-1.5573	0.00186956	1.49525	2.01914e-06	1.90928
ENSMODG00000001318	TSGA10	testis specific 10 [Source:HGNC Symbol;Acc:14927]	199	193	157	3463	1558	1963	227	1736	1608	0.000223791	3.01152	2.58693e-05	3.01793	3.25898e-21	3.32019	0.000489525	2.1832	0.114684	2.17523	0.00261269	2.56124	0.000238682	-2.63798	6.63653e-12	2.77246	2.18403e-23	3.17685
ENSMODG00000001352	ROR1	receptor tyrosine kinase-like orphan receptor 1 [Source:HGNC Symbol;Acc:10256]	45	45	67	313	411	312	307	239	299	0.000223791	1.83973	7.05589e-05	2.0762	3.07477e-07	2.42589	0.000894162	1.89595	0.0292671	2.07163	0.00520943	2.26073	0.00101139	-1.60276	0.00974459	1.57966	8.68111e-05	1.98806
ENSMODG00000001357	CAPS	calcyphosine [Source:HGNC Symbol;Acc:1487]	61	70	94	2805	1334	2097	214	1696	752	0.000223791	4.06854	5.67454e-11	4.12959	4.83255e-31	4.46274	0.000489525	3.00937	0.117979	3.03402	9.417e-05	3.42662	0.000238682	-3.43972	0.00163324	3.56019	1.14236e-17	3.99266
ENSMODG00000001370	SPATA6	spermatogenesis associated 6 [Source:HGNC Symbol;Acc:18309]	54	42	45	722	372	527	33	474	391	0.000223791	2.69489	1.7738e-08	2.87485	3.26186e-13	3.19773	0.00126175	1.99572	0.224597	2.12519	0.0247654	2.5396	0.000238682	-2.50477	1.03937e-05	2.37145	1.65374e-09	2.78205
ENSMODG00000001377	KCNJ12	potassium inwardly-rectifying channel subfamily J member 12 [Source:HGNC Symbol;Acc:6258]	2	4	1	88	70	85	10	105	66	0.0915884	4.45405	1.6303e-06	4.48833	1.45546e-10	4.73986	0.134646	4.15675	0.0398882	4.17039	0.00130295	4.47168	0.152423	4.62668	5.17541e-05	5.66032	9.14422e-10	5.77743
ENSMODG00000001398	RFX2	regulatory factor X 2 (influences HLA class II expression) [Source:HGNC Symbol;Acc:9983]	677	786	480	4216	2145	3520	914	2847	2057	0.000223791	1.6579	0.00019042	1.70409	9.5462e-09	2.01775	0.0209627	1.08725	0.260834	1.12019	0.0439948	1.4273	0.000238682	-1.3352	0.000218524	1.48183	1.19395e-08	1.87896
ENSMODG00000001417	unknown	Uncharacterized protein [Source:UniProtKB/TrEMBL;Acc:F7BCX5]	35	52	56	623	466	763	246	499	1116	0.000223791	3.0089	4.94038e-10	3.04407	1.3349e-13	3.39499	0.000489525	3.17813	0.0218722	3.20319	3.1219e-05	3.54153	0.000238682	-3.48186	0.00270968	3.53711	1.6499e-14	3.95223
ENSMODG00000001422	SCG5	secretogranin V (7B2 protein) [Source:HGNC Symbol;Acc:10816]	41	31	50	684	1046	747	64	598	449	0.000223791	3.4965	5.84032e-13	3.70442	8.83386e-21	4.05777	0.000489525	2.444	0.095702	2.64451	0.00283043	3.0567	0.000238682	-2.89668	2.38839e-08	2.80911	2.31791e-13	3.21258
ENSMODG00000001433	unknown	Uncharacterized protein [Source:UniProtKB/TrEMBL;Acc:F7BCE1]	1	0	0	73	63	63	1	47	47	0.355623	6.28325	9.30052e-08	7.05704	3.08713e-13	6.92002	0.484855	5.28775	0.0392329	6.0698	0.0022037	6.02201	0.382729	-5.84259	0.000637523	Infinite	6.06157e-09	7.53953
ENSMODG00000001442	HDAC9	histone deacetylase 9 [Source:HGNC Symbol;Acc:14065]	34	23	23	160	124	250	56	174	205	0.000223791	2.13687	0.00128299	2.10885	2.17984e-05	2.46758	0.00316555	1.91917	0.0562374	1.96227	0.0214358	2.30122	0.000238682	-2.23094	0.00487341	2.02853	8.67879e-06	2.41833
ENSMODG00000001491	MBL2	mannose-binding lectin (protein C) 2 soluble [Source:HGNC Symbol;Acc:6922]	12	32	28	12855	2677	2796	21	2974	3595	0.000223791	7.09296	0.00357937	7.30125	2.66543e-29	7.54915	0.000489525	5.71363	0.0180121	5.92863	9.67987e-06	6.35415	0.000238682	-6.301	4.65164e-50	6.84076	4.2534e-74	7.26077
ENSMODG00000001513	DCTPP1	dCTP pyrophosphatase 1 [Source:HGNC Symbol;Acc:28777]	188	233	91	615	953	515	815	522	592	0.000223791	1.4155	0.0222615	1.40573	0.000396063	1.70703	0.00193944	1.61192	0.142767	1.6184	0.0221348	1.72477	0.00251447	-1.15584	0.0180019	1.19057	0.000881305	1.57449
ENSMODG00000001525	RNF219	ring finger protein 219 [Source:HGNC Symbol;Acc:20308]	178	152	92	610	851	548	365	713	974	0.000223791	1.60068	0.000818092	1.63031	5.54184e-06	1.9494	0.000489525	1.80459	0.0378376	1.8384	0.00470222	2.12984	0.000238682	-2.00002	6.7255e-07	2.213	7.28764e-12	2.61788
ENSMODG00000001531	NRXN1	neurexin 1 [Source:HGNC Symbol;Acc:8008]	1	6	0	23	46	113	0	139	152	0.0118927	3.51737	0.0366557	4.0974	5.34819e-05	4.38378	0.0280805	4.22663	0.0639682	4.82204	0.0140648	5.12168	0.0264098	4.82144	2.0562e-07	5.98141	3.53884e-13	6.14429
ENSMODG00000001537	AGR3	anterior gradient 3 [Source:HGNC Symbol;Acc:24167]	35	56	4	4299	1327	1093	171	1457	982	0.000223791	5.37985	0.00306477	5.50052	8.05687e-14	5.71017	0.000489525	4.17698	0.0131078	4.27838	5.15902e-05	4.6085	0.000238682	-4.62604	2.66495e-22	4.72348	5.29243e-14	5.0718
ENSMODG00000001544	AGR2	anterior gradient 2 [Source:HGNC Symbol;Acc:328]	70	20	15	3963	576	834	359	1011	725	0.000223791	4.77659	0.0631849	5.02909	3.41409e-12	5.27634	0.000489525	3.63658	2.04038e-06	3.89266	2.39866e-06	4.19854	0.000238682	-3.86406	9.60542e-16	3.86217	4.99423e-13	4.25118
ENSMODG00000001582	BZW2	basic leucine zipper and W2 domains 2 [Source:HGNC Symbol;Acc:18808]	238	181	148	617	622	537	556	477	894	0.00360386	1.00198	0.0520183	1.01714	0.000646408	1.34422	0.00776436	1.37413	0.172646	1.38558	0.0266795	1.60671	0.00044651	-1.28472	0.0761512	1.30335	0.000116848	1.70375
ENSMODG00000001646	ISPD	isoprenoid synthase domain containing [Source:HGNC Symbol;Acc:37276]	47	52	63	259	189	221	111	284	267	0.00130288	1.43893	0.0159804	1.39348	0.000388949	1.73	0.0124794	1.51456	0.120032	1.55903	0.0423391	1.87957	0.000238682	-1.78507	0.000392797	2.11657	3.88989e-07	2.53785
ENSMODG00000001700	AGMO	alkylglycerol monooxygenase [Source:HGNC Symbol;Acc:33784]	0	0	0	20	30	26	2	42	79	1	Infinite	0.000861302	Infinite	3.0807e-08	7.55312	1	Infinite	0.0283055	Infinite	0.000222388	8.31064	1	Infinite	7.87928e-05	Infinite	2.16282e-09	7.8751
ENSMODG00000001723	PDGFC	platelet derived growth factor C [Source:HGNC Symbol;Acc:8801]	394	513	459	4996	3992	3019	2700	3920	3819	0.000223791	2.51633	7.57667e-09	2.48603	4.24417e-20	2.79634	0.000489525	2.54113	0.00156811	2.52343	1.19043e-06	2.76851	0.000238682	-2.53576	2.76875e-12	2.62645	2.66767e-23	3.03162
ENSMODG00000001748	BBX	bobby sox homolog (Drosophila) [Source:HGNC Symbol;Acc:14422]	112	143	166	1099	811	1157	256	959	918	0.000223791	2.22808	1.24604e-06	2.21306	1.14026e-11	2.55998	0.000489525	1.84764	0.0309387	1.83677	0.00578626	2.1921	0.000238682	-2.17095	8.30585e-08	2.34498	9.20095e-14	2.75255
ENSMODG00000001775	STX1B	syntaxin 1B [Source:HGNC Symbol;Acc:18539]	0	2	1	23	33	35	5	39	33	0.355959	3.70502	0.00406539	4.27444	3.30913e-06	4.48992	1	3.39268	0.0399138	4.13282	0.00354685	4.3701	0.497036	-3.84755	0.0408926	4.81401	5.2598e-05	4.87822
ENSMODG00000001783	EML6	echinoderm microtubule associated protein like 6 [Source:HGNC Symbol;Acc:35412]	0	12	7	2039	573	1278	45	1418	934	0.000223791	6.38004	9.73364e-08	6.99715	3.08194e-25	7.2786	0.000489525	5.78467	0.0106181	6.39648	3.84785e-06	6.77834	0.000238682	-6.33103	9.92839e-19	6.27181	4.26983e-33	6.66174
ENSMODG00000001788	CEP250	centrosomal protein 250kDa [Source:HGNC Symbol;Acc:1859]	420	524	605	1661	2511	1974	861	1987	2098	0.000223791	1.34957	0.00293906	1.34778	8.24905e-07	1.69766	0.0120084	1.19948	0.207837	1.2058	0.0216207	1.52135	0.000238682	-1.4073	0.000129032	1.5266	2.51287e-10	1.93944
ENSMODG00000001792	GDF5	growth differentiation factor 5 [Source:HGNC Symbol;Acc:4220]	2	0	1	172	140	110	366	98	74	0.0319565	5.55108	7.23622e-13	6.5064	5.67443e-17	6.66835	0.0137455	6.39071	0.0744112	7.33401	7.07174e-08	7.14904	1	-4.97783	3.68219e-05	6.22155	1.40083e-10	6.27647
ENSMODG00000001804	MFSD4	major facilitator superfamily domain containing 4 [Source:HGNC Symbol;Acc:25433]	90	18	11	10879	1876	2747	139	3370	1670	0.000223791	6.187	0.00973118	6.3899	1.53286e-15	6.64673	0.000489525	4.72439	0.0663687	4.93372	1.35215e-05	5.35088	0.000238682	-5.26046	2.66365e-07	5.66477	5.51232e-21	6.04999
ENSMODG00000001807	GRIA2	glutamate receptor ionotropic AMPA 2 [Source:HGNC Symbol;Acc:4572]	2	1	4	793	511	477	30	652	252	0.00179633	6.4871	4.12526e-29	7.31753	7.30746e-36	7.59483	0.00543557	5.64075	0.0392329	6.4846	7.71507e-07	6.87297	0.0098741	-6.16862	2.42785e-05	7.40547	1.15668e-22	7.69429
ENSMODG00000001829	ALCAM	activated leukocyte cell adhesion molecule [Source:HGNC Symbol;Acc:400]	1662	1280	911	10477	5711	6466	5620	5449	6209	0.000223791	1.91696	6.3903e-05	1.91589	1.33989e-11	2.22161	0.000489525	1.81285	0.0415189	1.81112	0.000461932	2.00472	0.000238682	-1.63155	2.24703e-05	1.62102	4.9185e-10	2.02173
ENSMODG00000001830	NOVA1	neuro-oncological ventral antigen 1 [Source:HGNC Symbol;Acc:7886]	173	88	118	1381	1054	1457	145	1147	1136	0.000223791	2.68694	2.00729e-09	2.72549	3.18599e-16	3.07673	0.000894162	2.10657	0.132395	2.15339	0.00508247	2.55875	0.000238682	-2.56963	3.28457e-09	2.53137	1.30697e-14	2.94682
ENSMODG00000001870	PM20D1	peptidase M20 domain containing 1 [Source:HGNC Symbol;Acc:26518]	1	5	14	269	63	50	162	79	41	0.000223791	3.12663	0.112926	3.53304	4.19436e-05	3.8119	0.00226155	3.22672	0.184975	3.54353	0.00300461	3.60678	0.00652675	-2.25148	0.139816	2.17119	0.0109688	2.58461
ENSMODG00000001884	POLR3B	polymerase (RNA) III (DNA directed) polypeptide B [Source:HGNC Symbol;Acc:30348]	289	211	150	1230	1088	617	973	739	880	0.000223791	1.48303	0.0020006	1.54244	2.76711e-06	1.84223	0.00226155	1.615	0.0832852	1.67247	0.00514722	1.83148	0.000238682	-1.28531	0.00148517	1.45165	2.97888e-06	1.84713
ENSMODG00000001885	CCDC88A	coiled-coil domain containing 88A [Source:HGNC Symbol;Acc:25523]	442	297	314	1183	1379	1538	502	1541	1682	0.000223791	1.31547	0.00437019	1.33297	1.24938e-06	1.68713	0.00921803	1.34187	0.145618	1.34484	0.0199984	1.68689	0.000238682	-1.63351	7.88182e-05	1.62652	7.4575e-11	2.03966
ENSMODG00000001891	NXPE3	neurexophilin and PC-esterase domain family member 3 [Source:HGNC Symbol;Acc:28238]	420	314	314	2709	2217	2777	816	2498	1943	0.000223791	2.2178	3.13279e-07	2.24185	6.15158e-17	2.5836	0.000489525	1.84704	0.0267114	1.8613	0.000758217	2.18742	0.000238682	-2.08126	9.17014e-08	2.10641	6.14579e-16	2.51386
ENSMODG00000001982	AP3B2	adaptor-related protein complex 3 beta 2 subunit [Source:HGNC Symbol;Acc:567]	3	2	1	122	124	201	7	217	84	0.00330689	4.85725	6.09238e-12	5.60685	1.89663e-14	5.87556	0.0110929	4.26959	0.119811	5.14845	0.000249006	5.47726	0.0186104	-4.80125	0.000182432	5.69594	2.20971e-12	5.95194
ENSMODG00000002000	unknown	Uncharacterized protein [Source:UniProtKB/TrEMBL;Acc:F6RHI7]	15	17	10	229	237	647	210	1645	1539	0.000223791	3.79381	0.0058109	4.10709	2.67594e-11	4.4742	0.000489525	5.40848	0.000469502	5.81315	1.35996e-10	6.18018	0.000238682	-5.86063	1.85187e-37	6.34167	3.81493e-54	6.73392
ENSMODG00000002005	EFEMP1	EGF containing fibulin-like extracellular matrix protein 1 [Source:HGNC Symbol;Acc:3218]	870	1208	789	8508	5633	3868	1965	5729	3960	0.000223791	2.00108	0.000615028	2.00169	1.5423e-11	2.28703	0.00226155	1.55715	0.0741792	1.56355	0.00565756	1.86312	0.000238682	-1.77894	5.62868e-05	1.78991	8.60375e-11	2.18788
ENSMODG00000002010	ABI3BP	ABI family member 3 (NESH) binding protein [Source:HGNC Symbol;Acc:17265]	84	57	80	2340	2614	951	901	671	901	0.000223791	3.85466	1.40862e-05	4.09626	7.47076e-26	4.40904	0.000489525	2.88663	0.000145802	3.13899	3.41789e-07	3.32444	0.000238682	-2.59621	1.16579e-09	2.81007	1.22758e-14	3.2277
ENSMODG00000002027	ATAD2	ATPase family AAA domain containing 2 [Source:HGNC Symbol;Acc:30123]	302	327	294	1379	1759	1655	976	1482	2284	0.000223791	1.73378	0.000109718	1.74261	2.88933e-10	2.08536	0.000489525	1.91299	0.0230938	1.92085	0.000352972	2.20289	0.000238682	-2.04374	2.01433e-05	2.19444	8.27248e-15	2.59618
ENSMODG00000002030	C1QTNF1	C1q and tumor necrosis factor related protein 1 [Source:HGNC Symbol;Acc:14324]	193	166	153	1734	1292	930	541	1227	1120	0.00163254	2.18356	3.21254e-07	2.30549	1.75184e-14	2.61273	0.0580183	1.96454	0.0153454	2.04939	0.000435905	2.34792	0.00235445	-2.1385	5.4084e-08	2.29378	2.01983e-15	2.70189
ENSMODG00000002041	CCDC85A	coiled-coil domain containing 85A [Source:HGNC Symbol;Acc:29400]	7	16	16	33	46	76	130	146	102	0.0312176	1.27506	0.169718	1.34711	0.0236014	1.71473	0.000489525	2.78726	0.00454966	2.90536	0.00108198	3.0875	0.000643336	-2.60678	0.000683391	2.88263	1.24304e-06	3.26155
ENSMODG00000002059	C4orf46	chromosome 4 open reading frame 46 [Source:HGNC Symbol;Acc:27320]	316	273	248	1262	1072	1145	895	1168	1391	0.000223791	1.43237	0.00237946	1.41792	8.76372e-08	1.74976	0.00160717	1.65682	0.0724784	1.64287	0.00201845	1.88891	0.000238682	-1.64701	2.05729e-05	1.78772	3.06264e-11	2.19147
ENSMODG00000002080	DYRK3	dual-specificity tyrosine-(Y)-phosphorylation regulated kinase 3 [Source:HGNC Symbol;Acc:3094]	436	308	397	1787	1338	1196	783	1306	1160	0.000223791	1.26997	0.00589843	1.27473	3.12985e-07	1.60342	0.0278883	1.09487	0.308648	1.09251	0.0358831	1.36455	0.000643336	-1.12938	0.0123023	1.09909	2.12051e-06	1.51684
ENSMODG00000002085	GDF10	growth differentiation factor 10 [Source:HGNC Symbol;Acc:4215]	8	29	10	202	265	91	67	128	190	0.000223791	2.72622	0.00255978	2.93204	6.76704e-06	3.19573	0.00543557	2.37431	0.0116721	2.57495	0.00817861	2.83498	0.00044651	-2.57076	0.00264028	2.22837	0.000291081	2.59772
ENSMODG00000002096	VRK2	vaccinia related kinase 2 [Source:HGNC Symbol;Acc:12719]	313	244	228	995	879	696	572	742	1052	0.00179633	1.03581	0.0306748	1.07351	6.59707e-05	1.39443	0.036004	1.11169	0.261082	1.18035	0.0380324	1.43943	0.00083051	-1.13739	0.00782596	1.21079	4.37508e-06	1.61964
ENSMODG00000002101	CYP19A1	cytochrome P450 family 19 subfamily A polypeptide 1 [Source:HGNC Symbol;Acc:2594]	161	101	133	11	2462	803	2	5490	3241	0.000223791	2.45771	0.390273	2.45341	0.0151006	2.83037	0.000489525	3.88551	0.158163	3.89642	0.0091652	4.34955	0.000238682	-4.48145	1.50068e-08	4.71893	3.33756e-45	5.13949
ENSMODG00000002109	TNFAIP8L3	tumor necrosis factor alpha-induced protein 8-like 3 [Source:HGNC Symbol;Acc:20620]	13	41	55	625	528	292	135	364	213	0.000223791	3.03851	1.21112e-06	3.05518	4.91266e-09	3.36907	0.00255988	2.23002	0.0148676	2.23089	0.0109896	2.54093	0.000238682	-2.44207	0.00137421	2.38985	7.51324e-05	2.81019
ENSMODG00000002113	TSPAN1	tetraspanin 1 [Source:HGNC Symbol;Acc:20657]	875	699	449	3327	2528	3591	3844	2578	1469	0.000223791	1.58353	0.000345661	1.59518	2.59926e-08	1.92744	0.00255988	1.67865	0.34313	1.70516	0.00597389	1.78832	0.000238682	-1.01473	0.174423	0.908507	0.000961049	1.30763
ENSMODG00000002137	CBX2	chromobox homolog 2 [Source:HGNC Symbol;Acc:1552]	403	579	338	2135	2171	3145	628	2740	3182	0.000223791	1.86286	2.39477e-05	1.86596	4.10949e-09	2.20469	0.000894162	1.79346	0.0842511	1.80522	0.00456531	2.15276	0.000238682	-2.17879	5.99218e-09	2.23185	3.45534e-15	2.62429
ENSMODG00000002164	CFDP1	craniofacial development protein 1 [Source:HGNC Symbol;Acc:1873]	460	384	443	1703	1411	1150	834	1322	1445	0.000223791	1.11678	0.0227112	1.08265	4.21905e-06	1.40837	0.0141485	1.14978	0.323888	1.06006	0.0392356	1.33429	0.000238682	-1.18723	0.00808925	1.13676	5.88149e-07	1.5576
ENSMODG00000002165	NPY5R	neuropeptide Y receptor Y5 [Source:HGNC Symbol;Acc:7958]	1	2	3	250	133	138	49	96	103	0.00753229	5.41599	4.87784e-12	5.76296	8.61123e-17	6.01903	0.0206156	4.61843	6.42072e-05	4.89949	8.21041e-06	5.13507	0.152423	-4.74096	3.0566e-07	6.88487	1.81713e-13	6.78942
ENSMODG00000002168	CCDC40	coiled-coil domain containing 40 [Source:HGNC Symbol;Acc:26090]	387	571	444	15380	6798	8503	252	7372	5751	0.000223791	3.77359	1.63067e-06	3.79302	1.87625e-29	4.08994	0.000489525	2.67411	0.194518	2.69057	0.00308228	3.10828	0.000238682	-3.22931	6.03275e-19	3.29617	5.79548e-28	3.69585
ENSMODG00000002194	GLT8D2	glycosyltransferase 8 domain containing 2 [Source:HGNC Symbol;Acc:24890]	223	149	164	2524	1484	799	264	732	866	0.000223791	2.52336	0.00734263	2.51347	1.38898e-12	2.8037	0.010151	1.33736	0.16948	1.32212	0.0380607	1.65952	0.000238682	-1.61711	0.000368168	1.59971	7.0943e-08	2.02303
ENSMODG00000002197	C1orf194	chromosome 1 open reading frame 194 [Source:HGNC Symbol;Acc:32331]	7	15	9	1255	328	505	42	432	399	0.000223791	5.2119	0.000672444	5.40415	5.37705e-20	5.66571	0.000489525	4.05892	0.0152038	4.27127	5.74624e-05	4.64317	0.000238682	-4.5409	1.56838e-12	4.27039	3.21131e-16	4.63984
ENSMODG00000002216	ARHGAP22	Rho GTPase activating protein 22 [Source:HGNC Symbol;Acc:30320]	5	7	16	143	227	342	42	849	878	0.000223791	3.52555	1.78145e-05	4.01256	2.58544e-10	4.40532	0.000489525	4.83555	0.0116225	5.3926	2.67878e-06	5.83188	0.000238682	-5.37248	2.51336e-28	5.9978	5.01463e-33	6.42484
ENSMODG00000002249	PIH1D3	PIH1 domain containing 3 [Source:HGNC Symbol;Acc:28570]	37	72	23	809	415	556	57	603	455	0.000223791	3.00017	2.21004e-08	3.11158	1.7237e-10	3.39171	0.000489525	2.44862	0.131358	2.55003	0.00874727	2.91038	0.000238682	-2.91701	5.65308e-05	2.99448	2.9044e-10	3.37928
ENSMODG00000002282	CD55	CD55 molecule decay accelerating factor for complement (Cromer blood group) [Source:HGNC Symbol;Acc:2665]	73	282	390	17180	9727	5552	1262	6830	5438	0.000223791	4.67818	1.44031e-05	4.75889	8.59537e-18	5.05631	0.000489525	3.57089	0.00295429	3.64093	6.36624e-06	4.02507	0.000238682	-3.95742	2.92984e-28	4.17134	5.12855e-16	4.59862
ENSMODG00000002285	AHSA2	AHA1 activator of heat shock 90kDa protein ATPase homolog 2 (yeast) [Source:HGNC Symbol;Acc:20437]	8	35	16	624	201	501	59	333	278	0.000223791	3.57552	7.40696e-05	3.82986	7.18019e-10	4.12118	0.000894162	2.74351	0.0168983	2.98458	0.00300914	3.31898	0.000238682	-3.13892	3.20748e-09	3.54918	3.16204e-11	3.95524
ENSMODG00000002287	FILIP1L	filamin A interacting protein 1-like [Source:HGNC Symbol;Acc:24589]	1214	1235	1301	17017	5516	4286	4109	6707	8519	0.000223791	2.13819	0.140362	2.16657	6.35969e-09	2.43779	0.000489525	1.8983	0.0200951	1.92776	0.000172771	2.21176	0.000238682	-2.00877	2.8857e-08	2.03967	4.13264e-18	2.45391
ENSMODG00000002296	ASB2	ankyrin repeat and SOCS box containing 2 [Source:HGNC Symbol;Acc:16012]	19	50	50	684	854	411	1091	519	412	0.000223791	3.28488	8.05014e-07	3.37826	1.0632e-12	3.69263	0.000489525	3.73122	0.0813812	3.82402	1.67265e-06	3.88076	0.000238682	-2.87073	5.45755e-09	2.99598	1.6731e-11	3.41464
ENSMODG00000002305	WDFY4	WDFY family member 4 [Source:HGNC Symbol;Acc:29323]	43	16	9	188	356	187	122	215	203	0.0265722	2.42508	0.000874575	2.82907	2.51253e-06	3.15006	0.184784	2.17969	0.00754387	2.59629	0.00424622	2.85316	0.0222958	2.21996	1.01273e-06	3.41088	3.72507e-07	3.77241
ENSMODG00000002342	DRGX	dorsal root ganglia homeobox [Source:HGNC Symbol;Acc:21536]	0	0	0	1	21	14	0	82	142	1	Infinite	0.0473007	Infinite	0.00118624	6.53905	1	Infinite	0.0188831	Infinite	0.000347652	9.17585	0.000238682	Infinite	3.16658e-07	Infinite	1.55502e-13	8.52108
ENSMODG00000002365	ATP8B4	ATPase class I type 8B member 4 [Source:HGNC Symbol;Acc:13536]	224	106	138	821	888	593	270	894	971	0.000223791	1.65572	0.000475105	1.66809	5.1311e-07	2.00085	0.00126175	1.67699	0.0525582	1.70993	0.00994212	2.064	0.000238682	-2.00365	9.54607e-06	1.95434	1.97691e-08	2.37153
ENSMODG00000002368	IL1RL1	interleukin 1 receptor-like 1 [Source:HGNC Symbol;Acc:5998]	7	7	0	125	104	82	17	31	73	0.00163254	3.39763	1.79195e-06	3.86495	3.3403e-08	4.11019	0.02956	2.26966	0.0837092	2.66782	0.0354232	2.91995	0.014175	-2.59446	0.0895277	2.65872	0.000918933	2.9631
ENSMODG00000002419	C3orf67	chromosome 3 open reading frame 67 [Source:HGNC Symbol;Acc:24763]	461	575	292	2476	2198	2372	871	1845	1572	0.000223791	1.77433	6.40308e-05	1.77629	2.12249e-09	2.09087	0.00597137	1.23705	0.199348	1.26018	0.0242954	1.52694	0.000238682	-1.36576	0.000407363	1.46843	1.20275e-06	1.85548
ENSMODG00000002435	TLL1	tolloid-like 1 [Source:HGNC Symbol;Acc:11843]	76	46	55	422	214	225	69	440	339	0.000790091	1.50767	0.00544728	1.63327	7.67701e-05	1.94497	0.00597137	1.63957	0.161042	1.74767	0.0366327	2.13263	0.000238682	-2.04125	0.000159316	2.06002	2.08884e-07	2.4735
ENSMODG00000002454	ROPN1L	rhophilin associated tail protein 1-like [Source:HGNC Symbol;Acc:24060]	100	95	114	1475	676	953	93	754	554	0.000223791	2.56064	1.70098e-05	2.66993	8.13694e-15	2.99147	0.00921803	1.54748	0.242805	1.64729	0.0369383	2.04506	0.000238682	-1.98073	9.40077e-05	1.92798	1.77085e-08	2.35763
ENSMODG00000002460	POU3F3	POU class 3 homeobox 3 [Source:HGNC Symbol;Acc:9216]	1	2	0	64	78	218	0	101	18	0.0282952	5.52878	0.00152876	6.30822	1.40387e-10	6.52018	0.0139574	3.92032	0.41657	4.76839	0.0157109	5.0096	0.0315439	-4.51676	0.05075	5.07423	2.66346e-06	5.21732
ENSMODG00000002474	SPOCK3	sparc/osteonectin cwcv and kazal-like domains proteoglycan (testican) 3 [Source:HGNC Symbol;Acc:13565]	22	177	52	20087	10017	7921	1089	12820	8523	0.000223791	6.44072	2.41229e-09	6.5826	5.34673e-21	6.81888	0.000489525	5.7866	0.00324717	5.93837	4.95514e-08	6.28688	0.000238682	-6.27648	5.94348e-21	6.43132	6.54841e-19	6.79439
ENSMODG00000002477	TRAF3IP1	TNF receptor-associated factor 3 interacting protein 1 [Source:HGNC Symbol;Acc:17861]	426	371	566	3509	2358	3495	546	2753	2286	0.000223791	2.12174	8.68848e-07	2.12692	1.8897e-14	2.4817	0.00226155	1.50512	0.137466	1.51695	0.0113773	1.90047	0.000238682	-1.8906	1.59552e-06	1.86515	1.46735e-14	2.28977
ENSMODG00000002479	MRPS9	mitochondrial ribosomal protein S9 [Source:HGNC Symbol;Acc:14501]	673	710	439	2979	1482	2073	1071	2329	2919	0.000223791	1.18652	0.00976739	1.19922	1.95406e-05	1.50414	0.00346218	1.32374	0.150337	1.34072	0.0147034	1.63797	0.000238682	-1.54088	3.55802e-05	1.63123	6.16657e-10	2.0253
ENSMODG00000002482	MAEL	maelstrom spermatogenic transposon silencer [Source:HGNC Symbol;Acc:25929]	13	12	14	154	169	256	102	781	987	0.000223791	2.96655	2.01803e-07	3.25552	9.8356e-10	3.61326	0.000489525	4.75595	0.00425241	5.04231	1.17972e-07	5.43463	0.000238682	-5.23629	1.34231e-25	5.41463	1.18983e-35	5.80922
ENSMODG00000002495	C1orf87	chromosome 1 open reading frame 87 [Source:HGNC Symbol;Acc:28547]	201	258	225	9404	4438	5560	322	4520	2638	0.000223791	4.12962	6.74696e-09	4.16882	6.7439e-37	4.47443	0.000489525	2.87325	0.1526	2.90438	0.000239242	3.30912	0.000238682	-3.37322	7.25836e-07	3.32469	1.57176e-28	3.73549
ENSMODG00000002538	FHL2	four and a half LIM domains 2 [Source:HGNC Symbol;Acc:3703]	826	829	507	4050	2563	1399	4518	2123	2499	0.000223791	1.22716	0.0994653	1.24493	6.31844e-05	1.52031	0.00597137	1.81069	0.301168	1.82065	0.00230651	1.89401	0.000643336	-1.12816	0.00449749	1.16292	1.79488e-05	1.55351
ENSMODG00000002552	SHC4	SHC (Src homology 2 domain containing) family member 4 [Source:HGNC Symbol;Acc:16743]	42	14	7	129	99	123	346	94	80	1	1.64615	0.00840489	1.87055	0.00198306	2.19124	0.000489525	2.63262	0.472895	2.9053	0.0120493	2.86906	1	-1.27093	0.00570434	2.54619	9.88255e-06	2.93065
ENSMODG00000002557	CLCN2	chloride channel voltage-sensitive 2 [Source:HGNC Symbol;Acc:2020]	6	3	6	51	66	88	6	99	78	0.000790091	2.5129	0.000518075	3.13804	1.03812e-06	3.48511	0.00597137	2.40181	0.123181	3.05402	0.0107524	3.45915	0.00235445	-2.91832	0.000572754	3.5712	4.83049e-08	3.96333
ENSMODG00000002595	RECK	reversion-inducing-cysteine-rich protein with kazal motifs [Source:HGNC Symbol;Acc:11345]	618	486	354	2918	2723	2753	904	4650	4926	0.000223791	1.90152	1.70028e-05	1.89658	2.37534e-12	2.22465	0.000489525	2.34083	0.0428998	2.34139	0.000371499	2.7081	0.000238682	-2.74947	1.50122e-13	2.77376	5.57357e-22	3.17361
ENSMODG00000002601	GLIPR2	GLI pathogenesis-related 2 [Source:HGNC Symbol;Acc:18007]	684	440	286	2828	1644	1526	2170	1472	2207	0.000223791	1.44812	0.00615763	1.45419	2.7794e-06	1.7531	0.000489525	1.70687	0.0637391	1.73136	0.00194937	1.89176	0.000238682	-1.41535	0.00151576	1.51824	2.30404e-07	1.9178
ENSMODG00000002604	SERTAD4	SERTA domain containing 4 [Source:HGNC Symbol;Acc:25236]	225	284	125	2501	1840	1587	5445	1456	1471	0.000223791	2.57139	5.26397e-09	2.58956	2.4055e-14	2.88016	0.000489525	3.52997	0.31837	3.5501	2.32489e-06	3.5122	0.000238682	-2.22496	1.34878e-08	2.33036	4.84426e-12	2.71496
ENSMODG00000002620	KIF2C	kinesin family member 2C [Source:HGNC Symbol;Acc:6393]	5	10	17	176	191	270	157	357	483	0.000223791	3.27983	3.9472e-09	3.65438	2.53871e-10	4.02321	0.000489525	4.06291	3.6e-07	4.46256	8.36115e-07	4.79288	0.000238682	-4.29593	2.07047e-16	5.56201	5.33072e-20	5.95378
ENSMODG00000002628	C1orf228	chromosome 1 open reading frame 228 [Source:HGNC Symbol;Acc:34345]	21	15	11	399	167	195	11	245	173	0.000223791	3.01013	0.000217195	3.37196	1.90597e-10	3.65661	0.00160717	2.23468	0.206344	2.64851	0.0178991	3.05415	0.000238682	-2.77543	9.38804e-07	3.4195	6.24924e-11	3.79188
ENSMODG00000002667	FOLH1	folate hydrolase (prostate-specific membrane antigen) 1 [Source:HGNC Symbol;Acc:3788]	10	20	6	458	446	789	32	1147	1394	0.000223791	4.2767	4.42174e-10	4.9318	4.50062e-18	5.25576	0.000489525	4.96102	0.0180251	5.60426	4.52761e-06	5.98338	0.000238682	-5.52247	1.55954e-32	6.01386	5.52752e-42	6.39168
ENSMODG00000002674	unknown	Pseudogene	13	17	16	249	105	163	131	129	110	0.00113524	2.88213	6.76413e-05	2.83083	6.6021e-08	3.13871	0.00376291	2.92217	0.0113357	2.65322	0.00161657	2.82679	0.00732872	-2.60207	0.00650203	2.36702	1.21364e-05	2.78096
ENSMODG00000002687	DUT	deoxyuridine triphosphatase [Source:HGNC Symbol;Acc:3078]	79	62	38	336	424	434	307	338	483	0.000223791	2.27369	4.17974e-05	2.11917	5.19461e-07	2.45459	0.000489525	2.35007	0.0117599	2.27247	0.00173572	2.496	0.000238682	-2.31788	3.80033e-05	2.17817	5.96603e-08	2.57205
ENSMODG00000002695	MELK	maternal embryonic leucine zipper kinase [Source:HGNC Symbol;Acc:16870]	23	5	18	694	416	651	479	481	1020	0.000223791	4.04075	6.44586e-18	4.61488	2.39611e-19	4.96429	0.000489525	4.45903	3.14564e-09	5.01225	1.24829e-09	5.2884	0.000238682	-4.49841	0.000523851	4.80436	2.55728e-19	5.22042
ENSMODG00000002714	GLI3	GLI family zinc finger 3 [Source:HGNC Symbol;Acc:4319]	29	47	40	116	118	289	154	199	129	0.00330689	1.35898	0.144239	1.53604	0.00337194	1.91196	0.0187503	1.48163	0.12347	1.67876	0.040905	1.87788	0.0067833	-1.36079	0.0657683	1.39729	0.00203397	1.8038
ENSMODG00000002723	TRAF5	TNF receptor-associated factor 5 [Source:HGNC Symbol;Acc:12035]	136	126	96	627	652	607	135	634	703	0.000223791	1.72833	0.000275442	1.76588	7.78614e-08	2.09432	0.0150285	1.48591	0.142759	1.53434	0.0390825	1.8962	0.000238682	-1.87664	3.83935e-06	2.15578	5.85275e-11	2.56224
ENSMODG00000002769	PTCH1	patched 1 [Source:HGNC Symbol;Acc:9585]	218	190	185	1338	1370	1036	174	1266	2074	0.000223791	1.95591	8.50489e-06	2.02075	9.87238e-13	2.34707	0.000489525	1.97193	0.260133	2.0281	0.00792596	2.42909	0.000238682	-2.4569	1.82492e-05	2.42236	1.37479e-16	2.82896
ENSMODG00000002788	NEK2	NIMA-related kinase 2 [Source:HGNC Symbol;Acc:7745]	21	11	26	1337	559	1181	395	1100	1966	0.000223791	4.85429	5.94386e-10	5.06903	1.06103e-26	5.41795	0.000489525	5.17543	0.000155763	5.39007	1.35955e-11	5.76094	0.000238682	-5.52354	1.06078e-08	5.53103	1.54307e-38	5.9465
ENSMODG00000002817	DNAH5	dynein axonemal heavy chain 5 [Source:HGNC Symbol;Acc:2950]	261	306	319	4984	3118	3751	293	3248	1864	0.000223791	2.99204	1.13472e-12	3.08852	3.55018e-28	3.41433	0.000489525	1.97805	0.257728	2.06706	0.00436814	2.47039	0.000238682	-2.45095	0.000397765	2.55231	2.72626e-17	2.96722
ENSMODG00000002847	LRP1B	low density lipoprotein receptor-related protein 1B [Source:HGNC Symbol;Acc:6693]	89	97	52	1401	2012	1301	68	1073	1342	0.000223791	3.32905	1.74936e-12	3.68525	4.4994e-23	4.0001	0.000489525	2.49412	0.147223	2.83864	0.00227833	3.23671	0.000238682	-3.01429	1.29882e-15	3.51318	2.71315e-18	3.89361
ENSMODG00000002866	PPP2R2C	protein phosphatase 2 regulatory subunit B gamma [Source:HGNC Symbol;Acc:9306]	168	116	190	559	641	465	381	513	713	0.00388887	1.00875	0.0209638	1.16887	0.000159579	1.51541	0.0230529	1.20507	0.18101	1.33481	0.0317602	1.61586	0.00044651	-1.24	0.00179082	1.48175	1.20802e-06	1.8968
ENSMODG00000002875	E2F1	E2F transcription factor 1 [Source:HGNC Symbol;Acc:3113]	50	43	74	174	446	287	482	207	345	0.000223791	1.63737	0.0335938	1.80633	0.000109009	2.17728	0.00193944	2.15762	0.120069	2.33169	0.00277881	2.45628	0.00135967	-1.59286	0.00521435	1.95359	1.36482e-05	2.3823
ENSMODG00000002891	WSCD2	WSC domain containing 2 [Source:HGNC Symbol;Acc:29117]	0	0	0	51	84	42	13	77	56	0.000223791	Infinite	7.59396e-08	Infinite	3.02018e-12	8.75212	0.000489525	Infinite	0.000127729	Infinite	5.52015e-06	8.55582	0.000238682	Infinite	3.82399e-06	Infinite	3.09247e-11	8.266
ENSMODG00000002910	DTL	denticleless E3 ubiquitin protein ligase homolog (Drosophila) [Source:HGNC Symbol;Acc:30288]	18	15	11	448	673	664	236	665	838	0.00607739	3.96978	1.76335e-18	4.72196	5.9301e-23	5.05887	0.453369	4.07373	1.07629e-07	4.83087	3.72236e-09	5.14903	0.00344024	-4.35741	5.4508e-14	4.07425	1.04453e-22	4.46325
ENSMODG00000002935	CCDC138	coiled-coil domain containing 138 [Source:HGNC Symbol;Acc:26531]	72	84	56	438	454	357	94	396	427	0.000223791	1.89625	0.000163681	1.9242	3.92803e-07	2.23901	0.00570812	1.5609	0.0893352	1.61276	0.0446731	1.96029	0.000238682	-1.93156	0.000113	2.06809	2.11133e-06	2.45004
ENSMODG00000002942	DPT	dermatopontin [Source:HGNC Symbol;Acc:3011]	2247	1806	2118	29462	24246	17508	3889	16628	16066	0.000223791	2.87951	1.07593e-11	2.88236	2.7607e-28	3.20313	0.000489525	2.05822	0.0260553	2.06436	0.000595153	2.43158	0.000238682	-2.41953	1.49175e-11	2.43188	1.36624e-24	2.84677
ENSMODG00000002959	EDAR	ectodysplasin A receptor [Source:HGNC Symbol;Acc:2895]	7	12	7	168	273	193	354	356	275	0.000223791	3.36631	4.69609e-10	3.97858	3.31201e-12	4.29211	0.000489525	4.29551	6.26889e-08	4.89857	8.88418e-09	5.04544	0.000238682	-4.03245	2.98371e-12	4.39638	2.37181e-15	4.78237
ENSMODG00000002975	SNTN	sentan cilia apical structure protein [Source:HGNC Symbol;Acc:33706]	47	31	30	1268	870	726	40	349	383	0.000223791	4.1643	3.27192e-16	4.08851	4.55556e-27	4.39564	0.00126175	2.37898	0.136469	2.30785	0.0131702	2.70553	0.000238682	-2.85163	7.83009e-06	2.4765	1.15636e-09	2.88909
ENSMODG00000002977	NECAB3	N-terminal EF-hand calcium binding protein 3 [Source:HGNC Symbol;Acc:15851]	0	1	0	40	65	74	75	89	93	0.174758	6.07686	4.19327e-07	6.86674	2.66673e-10	6.80082	0.233153	6.68882	3.89831e-07	7.62992	2.83641e-08	7.40194	0.147692	-6.57056	3.4973e-07	6.80643	2.13696e-13	6.76854
ENSMODG00000002995	SORCS2	sortilin-related VPS10 domain containing receptor 2 [Source:HGNC Symbol;Acc:16698]	117	78	84	709	1005	655	392	795	700	0.000223791	2.33381	1.98416e-07	2.45818	2.76315e-12	2.79461	0.000489525	2.20785	0.00601443	2.32626	0.000254496	2.61484	0.000238682	-2.32427	2.90438e-07	2.42019	1.48788e-10	2.82854
ENSMODG00000003050	SNTA1	syntrophin alpha 1 [Source:HGNC Symbol;Acc:11167]	2	7	2	101	266	140	181	151	209	0.000223791	4.30263	0.000107993	4.90798	4.7114e-11	5.18884	0.00193944	4.67095	2.07243e-07	5.26288	2.21683e-07	5.38486	0.00416747	-4.50451	6.61784e-11	6.04581	3.82535e-16	6.31169
ENSMODG00000003060	TTC8	tetratricopeptide repeat domain 8 [Source:HGNC Symbol;Acc:20087]	400	347	346	2540	1365	1447	483	1634	1482	0.000223791	1.61774	0.000948734	1.64066	9.09691e-10	1.9514	0.015659	1.21337	0.192381	1.2368	0.0308395	1.57742	0.000238682	-1.51828	0.000311551	1.50181	8.40005e-10	1.91328
ENSMODG00000003099	SV2C	synaptic vesicle glycoprotein 2C [Source:HGNC Symbol;Acc:30670]	4	2	5	234	144	105	97	98	153	1	4.15935	1.27534e-08	4.79325	9.27451e-14	5.0721	1	4.01873	2.51303e-05	4.5779	3.23674e-06	4.79096	1	-3.964	1.75287e-06	4.40219	7.04664e-12	4.73536
ENSMODG00000003108	FAT3	FAT atypical cadherin 3 [Source:HGNC Symbol;Acc:23112]	6	3	8	179	118	149	27	151	78	1	3.43267	1.35503e-08	4.0554	3.64576e-12	4.38161	1	2.89933	0.0281602	3.39786	0.00118272	3.76154	1	-3.17478	0.000357354	4.75117	1.40366e-09	5.03267
ENSMODG00000003112	ZEB2	zinc finger E-box binding homeobox 2 [Source:HGNC Symbol;Acc:14881]	561	388	501	3095	2792	1942	637	2512	2799	0.000223791	1.77949	4.67677e-05	1.78945	1.52775e-12	2.11616	0.00126175	1.52856	0.0890474	1.53437	0.00866171	1.90355	0.000238682	-1.88437	6.3701e-07	1.93703	1.43546e-15	2.35749
ENSMODG00000003113	HTRA3	HtrA serine peptidase 3 [Source:HGNC Symbol;Acc:30406]	458	214	440	6405	6818	4161	965	5284	4145	0.000223791	3.29742	1.98618e-13	3.32329	6.10502e-25	3.6659	0.000489525	2.68413	0.0218494	2.71073	4.65675e-05	3.10612	0.000238682	-3.07118	1.34165e-17	3.2118	3.54225e-22	3.64617
ENSMODG00000003143	TMOD1	tropomodulin 1 [Source:HGNC Symbol;Acc:11871]	38	38	69	674	606	458	237	557	436	0.000223791	2.90221	2.47674e-09	2.92313	1.45056e-13	3.26267	0.000489525	2.60398	0.0019958	2.61952	0.000332104	2.93721	0.000238682	-2.76132	2.51546e-08	2.79899	7.41326e-12	3.22893
ENSMODG00000003150	ACOX3	acyl-CoA oxidase 3 pristanoyl [Source:HGNC Symbol;Acc:121]	170	171	71	698	437	393	785	598	532	0.00211216	1.21486	0.0146775	1.25689	0.00132572	1.54275	0.00126175	1.87184	0.050142	1.91746	0.0058544	2.03693	0.00044651	-1.45747	0.00176014	1.53132	1.70332e-05	1.9231
ENSMODG00000003165	EML5	echinoderm microtubule associated protein like 5 [Source:HGNC Symbol;Acc:18197]	210	256	156	1369	1376	1290	162	1379	1450	0.000223791	1.94929	5.00054e-06	2.06482	1.49496e-11	2.38388	0.00316555	1.63108	0.233876	1.73471	0.0223996	2.11674	0.000238682	-2.10113	3.48499e-09	2.43067	2.45488e-16	2.82814
ENSMODG00000003195	unknown	Uncharacterized protein [Source:UniProtKB/TrEMBL;Acc:F7E1Y7]	2	2	4	24	20	46	12	94	94	1	2.30129	0.0346503	2.8378	0.000233757	3.17714	1	3.4425	0.0139422	4.08973	0.000719257	4.4505	1	-3.84766	4.11275e-05	4.68559	1.80853e-10	4.93777
ENSMODG00000003201	HAS3	hyaluronan synthase 3 [Source:HGNC Symbol;Acc:4820]	7	8	14	27	62	117	13	216	327	0.00457045	1.80692	0.107924	2.18933	0.00161801	2.59241	0.000489525	3.31411	0.10109	3.68235	0.00159023	4.10996	0.000238682	-3.84421	4.02555e-06	4.19041	1.67046e-12	4.57916
ENSMODG00000003209	CPZ	carboxypeptidase Z [Source:HGNC Symbol;Acc:2333]	88	83	84	1435	1281	780	223	1172	1052	0.000223791	3.09592	3.51944e-10	3.13189	8.03365e-21	3.44291	0.000489525	2.72666	0.0161604	2.74963	0.000126489	3.12137	0.000238682	-3.12901	1.30592e-12	3.08296	4.40203e-21	3.48273
ENSMODG00000003211	PROX1	prospero homeobox 1 [Source:HGNC Symbol;Acc:9459]	20	56	45	98	171	164	126	234	194	0.0250472	1.06879	0.0701572	1.19891	0.0183642	1.54499	0.015659	1.61157	0.0842511	1.75554	0.0373447	2.01495	0.00083051	-1.66694	0.0131647	1.6186	0.0021271	2.02269
ENSMODG00000003215	TANGO6	transport and golgi organization 6 homolog (Drosophila) [Source:HGNC Symbol;Acc:25749]	166	284	173	809	760	629	489	731	730	0.000422298	1.16089	0.0169572	1.17767	0.000227048	1.48496	0.0223156	1.20024	0.232415	1.23487	0.0482124	1.46992	0.000643336	-1.21423	0.00905719	1.24543	2.59081e-05	1.64674
ENSMODG00000003278	COL11A1	collagen type XI alpha 1 [Source:HGNC Symbol;Acc:2186]	5	9	7	317	371	405	3	448	443	0.000223791	4.61457	4.08704e-17	5.06138	1.49875e-20	5.38809	0.000489525	4.38804	0.0471289	4.83374	0.000750003	5.24176	0.000238682	-4.97052	1.26371e-17	5.39149	8.87088e-24	5.76489
ENSMODG00000003291	CENPF	centromere protein F 350/400kDa [Source:HGNC Symbol;Acc:1857]	45	29	61	4089	1601	2311	431	1654	3540	0.000223791	4.98219	5.45454e-08	5.22035	5.11217e-38	5.54841	0.000489525	4.61808	0.0164446	4.84501	1.52932e-09	5.2475	0.000238682	-5.04311	2.57669e-07	5.36066	1.78948e-39	5.79098
ENSMODG00000003301	ARHGEF19	Rho guanine nucleotide exchange factor (GEF) 19 [Source:HGNC Symbol;Acc:26604]	128	199	150	611	777	758	596	483	693	0.000223791	1.50976	0.00142236	1.53326	4.60789e-06	1.86951	0.00517791	1.4873	0.120189	1.52983	0.0176943	1.71216	0.000643336	-1.2669	0.00626675	1.31459	6.77696e-05	1.71098
ENSMODG00000003310	SLC1A4	solute carrier family 1 (glutamate/neutral amino acid transporter) member 4 [Source:HGNC Symbol;Acc:10942]	57	33	61	327	199	249	519	216	180	0.000610563	1.65684	0.00207082	1.70649	3.80921e-05	2.04905	0.00126175	2.24654	0.3547	2.36466	0.00575298	2.42564	0.00785305	-1.30154	0.0247822	1.48814	0.00029853	1.91154
ENSMODG00000003315	CEP68	centrosomal protein 68kDa [Source:HGNC Symbol;Acc:29076]	60	86	83	417	503	590	145	521	356	0.000223791	2.126	2.4798e-05	2.0806	6.54613e-08	2.43239	0.00405656	1.70164	0.0724784	1.67115	0.026142	2.00341	0.000238682	-1.98766	0.00033089	1.85984	8.63951e-07	2.26689
ENSMODG00000003328	OAS3	2'-5'-oligoadenylate synthetase 3 100kDa [Source:HGNC Symbol;Acc:8088]	176	79	81	653	539	372	206	589	655	0.000223791	1.57683	0.00153088	1.58907	3.03939e-05	1.90432	0.00462155	1.64883	0.0747988	1.64722	0.0219316	1.98276	0.000238682	-1.92698	1.55469e-05	2.06821	6.85381e-08	2.47694
ENSMODG00000003356	KCTD3	potassium channel tetramerization domain containing 3 [Source:HGNC Symbol;Acc:21305]	493	579	530	2014	1579	1768	1038	1786	1751	0.000223791	1.09507	0.0193595	1.09724	3.18764e-06	1.42655	0.0179466	1.07634	0.301616	1.08535	0.0306587	1.3543	0.000238682	-1.1502	0.00476858	1.17973	1.22185e-07	1.58838
ENSMODG00000003401	DMRT1	doublesex and mab-3 related transcription factor 1 [Source:HGNC Symbol;Acc:2934]	0	1	2	97	38	73	25	77	39	0.0499178	4.62725	6.65372e-07	5.41596	5.55374e-10	5.63632	1	4.26713	0.00103152	5.04981	5.83788e-05	5.24829	0.0545155	-4.48129	0.000656148	6.10593	1.17872e-08	6.16306
ENSMODG00000003412	ZBTB7C	zinc finger and BTB domain containing 7C [Source:HGNC Symbol;Acc:31700]	90	149	176	978	1067	1236	3496	1167	890	0.000223791	2.37951	2.85867e-07	2.33275	3.05454e-11	2.68778	0.000489525	3.55733	0.276731	3.53038	9.77391e-07	3.53897	0.000238682	-2.37688	3.59239e-08	2.3551	5.49137e-14	2.77335
ENSMODG00000003430	DMRT2	doublesex and mab-3 related transcription factor 2 [Source:HGNC Symbol;Acc:2935]	0	0	0	1	16	20	0	59	52	1	Infinite	0.0429138	Infinite	0.00100538	6.59586	1	Infinite	0.0222382	Infinite	0.00128924	8.16919	1	Infinite	0.000204068	Infinite	7.31388e-10	7.73258
ENSMODG00000003432	IQCD	IQ motif containing D [Source:HGNC Symbol;Acc:25168]	21	15	43	1409	520	849	55	715	491	0.000223791	4.21986	2.20918e-06	4.45615	3.47588e-20	4.79613	0.000489525	3.17797	0.0722989	3.42918	0.00047232	3.87062	0.000238682	-3.67981	5.78897e-11	3.99911	5.90954e-14	4.4347
ENSMODG00000003453	EXTL2	exostosin-like glycosyltransferase 2 [Source:HGNC Symbol;Acc:3516]	221	198	85	2393	1561	1671	603	1812	1674	0.000223791	2.83193	1.87405e-10	2.8507	3.66657e-15	3.14913	0.000489525	2.55209	0.00140318	2.56372	8.60256e-05	2.87004	0.000238682	-2.81987	1.18859e-11	2.77829	9.60295e-14	3.16173
ENSMODG00000003495	GAS1	growth arrest-specific 1 [Source:HGNC Symbol;Acc:4165]	175	254	257	1005	618	924	577	1270	498	0.000223791	1.24455	0.00950567	1.23802	5.22023e-05	1.57278	0.00677385	1.34653	0.166314	1.35113	0.0327024	1.61223	0.000238682	-1.39805	0.173132	1.37442	0.000105241	1.79278
ENSMODG00000003500	unknown	Uncharacterized protein [Source:UniProtKB/TrEMBL;Acc:F7C8M7]	52	36	57	539	333	244	193	284	302	0.000223791	2.21818	0.000321333	2.28617	4.88508e-08	2.59998	0.000894162	1.94775	0.033889	2.00689	0.0062432	2.27753	0.000238682	-1.96329	0.00120887	1.92398	2.6981e-06	2.34791
ENSMODG00000003502	RGS12	regulator of G-protein signaling 12 [Source:HGNC Symbol;Acc:9994]	249	271	215	1623	855	917	778	1016	884	0.000223791	1.5696	0.00225648	1.55679	1.92632e-07	1.85864	0.00226155	1.48442	0.125265	1.48099	0.00791402	1.7004	0.000238682	-1.39279	0.00104288	1.45576	5.1391e-08	1.86549
ENSMODG00000003514	GALNTL6	UDP-N-acetyl-alpha-D-galactosamine:polypeptide N-acetylgalactosaminyltransferase-like 6 [Source:HGNC Symbol;Acc:33844]	0	0	1	68	77	65	3	52	59	1	5.38228	3.73139e-08	7.00381	1.9613e-13	7.00363	1	4.69786	0.0179707	6.19891	0.000539056	6.27148	1	-5.21626	0.000698303	5.78698	6.08906e-09	5.84298
ENSMODG00000003527	HMGB2	high mobility group box 2 [Source:HGNC Symbol;Acc:5000]	1130	1689	964	6934	4737	5481	3415	5245	8139	0.000223791	1.5502	0.000439822	1.5385	3.63119e-08	1.8448	0.000489525	1.72127	0.0463311	1.71316	0.00221198	1.97963	0.000238682	-1.85248	0.000102448	1.86834	7.06714e-11	2.26079
ENSMODG00000003548	HAND2	heart and neural crest derivatives expressed 2 [Source:HGNC Symbol;Acc:4808]	63	74	117	604	611	481	534	440	448	0.000223791	2.04949	1.61351e-05	2.0828	1.25483e-08	2.42656	0.000489525	2.11577	0.0180251	2.13074	0.00172236	2.31588	0.000238682	-1.78996	0.000159029	1.90017	3.54903e-06	2.33116
ENSMODG00000003569	unknown	Uncharacterized protein [Source:UniProtKB/TrEMBL;Acc:F6Y6J8]	4	2	6	104	90	72	67	75	63	0.000223791	3.45437	7.10918e-06	3.81115	1.23616e-09	4.12089	0.00226155	3.31272	0.0024808	3.71292	0.000161868	3.90575	0.00373141	-3.10064	0.00235041	4.01381	5.66095e-07	4.35941
ENSMODG00000003592	LRRC61	leucine rich repeat containing 61 [Source:HGNC Symbol;Acc:21704]	11	7	10	154	133	248	40	290	179	0.000223791	3.45609	6.33096e-07	3.61988	1.9398e-10	3.97659	0.000489525	3.55841	0.0242319	3.66393	0.000254144	4.04105	0.000238682	-3.96686	0.000140808	4.35183	9.30537e-12	4.73947
ENSMODG00000003600	RARRES2	retinoic acid receptor responder (tazarotene induced) 2 [Source:HGNC Symbol;Acc:9868]	1223	898	726	4348	4034	2433	3627	3692	3363	0.000223791	1.30226	0.00435044	1.29186	7.70723e-07	1.60002	0.00126175	1.56942	0.0982672	1.56087	0.00237442	1.74919	0.000238682	-1.34958	0.000819652	1.33251	6.65152e-08	1.73242
ENSMODG00000003602	unknown	Uncharacterized protein [Source:UniProtKB/TrEMBL;Acc:F7C6L2]	1	4	0	59	127	91	14	60	54	0.00457045	4.36361	2.15096e-07	5.18762	6.23234e-10	5.41076	0.0265845	3.36015	0.00654099	4.19931	0.00186515	4.4115	0.0155022	-3.71274	0.00270385	4.82557	6.61593e-08	4.9673
ENSMODG00000003606	TNFAIP6	tumor necrosis factor alpha-induced protein 6 [Source:HGNC Symbol;Acc:11898]	54	101	29	693	456	539	113	492	430	0.000223791	2.30737	1.94685e-07	2.56272	6.23081e-08	2.84758	0.00651522	1.76531	0.0433765	2.00372	0.0218542	2.31832	0.000238682	-2.11014	5.53571e-06	2.31109	3.67868e-05	2.67051
ENSMODG00000003611	unknown	Dimethylaniline monooxygenase [N-oxide-forming] [Source:UniProtKB/TrEMBL;Acc:F7C6I4]	24	0	0	1240	523	126	28	110	175	0.000223791	5.28403	0.0113337	5.69118	2.70565e-06	5.92215	0.0103875	3.02587	0.0392329	3.25696	0.046254	3.60916	0.00313086	-3.40783	3.36112e-05	4.14675	1.77032e-06	4.45689
ENSMODG00000003620	VLDLR	very low density lipoprotein receptor [Source:HGNC Symbol;Acc:12698]	260	244	143	1106	1030	840	961	1412	1531	0.000223791	1.55199	0.000823518	1.57172	4.92809e-07	1.88198	0.000489525	2.17262	0.00920955	2.19141	9.92663e-05	2.43311	0.000238682	-2.19328	1.54408e-08	2.31516	1.0525e-13	2.70586
ENSMODG00000003633	GAS6	growth arrest-specific 6 [Source:HGNC Symbol;Acc:4168]	658	649	702	2984	3187	2731	2216	2363	1766	0.000223791	1.53679	0.000685004	1.50657	1.94799e-10	1.84404	0.00727382	1.34462	0.201026	1.30418	0.00915314	1.49476	0.000238682	-1.10077	0.0226576	0.950726	1.25361e-05	1.36432
ENSMODG00000003688	FRMD4B	FERM domain containing 4B [Source:HGNC Symbol;Acc:24886]	661	551	637	1670	2324	2695	1617	2320	1833	0.000223791	1.22332	0.00799325	1.22353	4.18278e-06	1.58945	0.00921803	1.24709	0.216733	1.24772	0.00974566	1.48869	0.000238682	-1.19375	0.00316016	1.21223	4.08229e-08	1.63116
ENSMODG00000003690	COL14A1	collagen type XIV alpha 1 [Source:HGNC Symbol;Acc:2191]	187	522	577	17405	15473	8098	6858	9612	8142	0.000223791	4.29796	3.75706e-10	4.32731	4.39031e-23	4.63384	0.000489525	3.81855	5.74757e-07	3.84242	9.79381e-10	4.08109	0.000238682	-3.76042	7.84665e-25	3.80029	7.98018e-22	4.21347
ENSMODG00000003704	GPM6A	glycoprotein M6A [Source:HGNC Symbol;Acc:4460]	815	454	326	4354	4349	3762	263	3906	3697	0.000223791	2.35843	7.02468e-08	2.34553	1.15913e-13	2.6719	0.000489525	1.78369	0.319396	1.7712	0.0290931	2.18094	0.000238682	-2.30782	1.0381e-08	2.18438	9.89884e-14	2.58649
ENSMODG00000003717	unknown	Dimethylaniline monooxygenase [N-oxide-forming] [Source:UniProtKB/TrEMBL;Acc:F7EWE6]	1	10	9	180	68	173	36	117	76	0.000610563	3.28353	3.82662e-05	3.72008	2.16134e-07	4.04006	0.00727382	2.62453	0.00920955	3.02111	0.0057883	3.32281	0.00235445	-2.83715	4.8721e-05	4.01593	3.253e-08	4.37832
ENSMODG00000003722	STON2	stonin 2 [Source:HGNC Symbol;Acc:30652]	147	72	41	645	715	719	395	638	444	0.000223791	2.28545	7.44999e-07	2.38894	3.82134e-08	2.7216	0.000489525	2.06419	0.01787	2.1329	0.0038283	2.36543	0.000238682	-2.03383	0.00107082	1.9998	0.000101989	2.39202
ENSMODG00000003735	GPCPD1	glycerophosphocholine phosphodiesterase GDE1 homolog (S. cerevisiae) [Source:HGNC Symbol;Acc:26957]	834	665	848	5178	2251	3113	1528	3154	3082	0.000223791	1.5152	0.0125894	1.50942	1.99268e-08	1.83027	0.00570812	1.27623	0.177371	1.27852	0.011753	1.58184	0.000238682	-1.4265	0.000197979	1.45845	4.97013e-11	1.87723
ENSMODG00000003766	ASB5	ankyrin repeat and SOCS box containing 5 [Source:HGNC Symbol;Acc:17180]	16	10	16	159	131	43	178	116	111	0.000223791	2.15216	0.0193689	2.33349	7.48443e-05	2.62668	0.00126175	2.81499	0.0161604	2.96636	0.00060503	3.09643	0.00083051	-2.29522	0.00895981	2.28753	4.89873e-06	2.67831
ENSMODG00000003787	JPH4	junctophilin 4 [Source:HGNC Symbol;Acc:20156]	17	13	6	128	97	110	50	152	109	0.000223791	2.34026	0.000360581	2.59456	2.40078e-06	2.89662	0.00226155	2.40073	0.0137524	2.66531	0.00440439	2.95476	0.000643336	-2.6501	0.000302982	3.11503	7.97657e-08	3.47172
ENSMODG00000003790	BTNL9	butyrophilin-like 9 [Source:HGNC Symbol;Acc:24176]	8	3	28	235	112	305	71	179	145	0.000223791	3.13808	0.000246305	3.37912	1.52113e-06	3.78517	0.00226155	2.62401	0.0040821	2.84258	0.00499836	3.20376	0.00044651	-2.79198	0.000189947	2.99762	2.62496e-06	3.44009
ENSMODG00000003791	VSIG2	V-set and immunoglobulin domain containing 2 [Source:HGNC Symbol;Acc:17149]	128	82	88	553	281	314	1424	341	328	0.000967218	1.23175	0.0150162	1.2988	0.000420066	1.61153	0.000489525	2.47885	0.531653	2.65006	0.00172189	2.62361	0.00358921	-1.13173	0.0212882	1.29995	0.000183603	1.71651
ENSMODG00000003798	KCNH2	potassium voltage-gated channel subfamily H (eag-related) member 2 [Source:HGNC Symbol;Acc:6251]	30	30	97	518	731	656	1052	855	768	0.000223791	2.8919	1.19171e-09	2.93656	1.06585e-09	3.32487	0.000489525	3.67065	2.68917e-05	3.72983	1.97324e-07	3.92873	0.000238682	-3.31442	8.86507e-13	3.2842	2.96084e-10	3.74692
ENSMODG00000003805	SKA1	spindle and kinetochore associated complex subunit 1 [Source:HGNC Symbol;Acc:28109]	17	4	30	527	331	559	293	366	718	0.000223791	4.01977	1.25207e-14	4.12932	5.57707e-13	4.51153	0.000489525	4.13262	3.65442e-07	4.29473	1.66545e-06	4.61798	0.000238682	-4.2383	2.28443e-06	4.50532	2.61074e-16	4.92758
ENSMODG00000003813	NEIL3	nei endonuclease VIII-like 3 (E. coli) [Source:HGNC Symbol;Acc:24573]	25	66	36	592	549	553	274	414	793	0.000223791	3.07724	4.91186e-10	3.09363	6.32003e-12	3.40355	0.000489525	3.04316	0.000268579	3.08608	9.93142e-05	3.35786	0.000238682	-3.23606	0.000857716	3.07408	3.56889e-11	3.46651
ENSMODG00000003829	DMRTA1	DMRT-like family A1 [Source:HGNC Symbol;Acc:13826]	2	2	17	192	224	280	117	162	113	0.000223791	3.89103	5.88088e-12	4.36402	7.43907e-10	4.7645	0.00597137	3.33558	0.000181697	3.78417	0.000416525	4.05564	0.00169725	-3.22139	1.71042e-06	3.96297	9.12561e-08	4.40352
ENSMODG00000003854	FRRS1	ferric-chelate reductase 1 [Source:HGNC Symbol;Acc:27622]	56	174	188	4200	3190	2177	456	1385	3856	0.000223791	3.79394	2.7812e-12	3.84718	2.58141e-19	4.15568	0.000489525	3.17114	0.152894	3.22411	7.32945e-05	3.60173	0.000238682	-3.59196	0.0108912	3.62859	3.12481e-14	4.04794
ENSMODG00000003865	MCM8	minichromosome maintenance complex component 8 [Source:HGNC Symbol;Acc:16147]	39	91	67	271	414	400	94	273	536	0.000223791	1.69381	0.000453084	1.82293	5.53404e-05	2.16263	0.00921803	1.55398	0.231297	1.68175	0.0498974	2.02575	0.000238682	-1.90574	0.0199676	2.11495	9.5763e-05	2.50783
ENSMODG00000003867	PALMD	palmdelphin [Source:HGNC Symbol;Acc:15846]	282	228	218	1405	744	1067	600	1695	1749	0.000223791	1.48196	0.00127707	1.49773	3.76457e-07	1.82206	0.000489525	1.95793	0.0160433	2.00285	0.000571579	2.33111	0.000238682	-2.22775	2.46532e-09	2.4042	6.3269e-20	2.81427
ENSMODG00000003873	PABPN1L	poly(A) binding protein nuclear 1-like (cytoplasmic) [Source:HGNC Symbol;Acc:37237]	0	2	2	1	3	61	0	310	338	0.0428938	2.72009	0.522992	3.37559	0.0383754	3.7411	0.0548751	5.96927	0.01274	6.73159	0.000502157	7.06569	0.152423	-6.56664	2.42149e-18	7.44388	5.98329e-24	7.60625
ENSMODG00000003936	ELAVL2	ELAV like neuron-specific RNA binding protein 2 [Source:HGNC Symbol;Acc:3313]	2	2	1	14	44	164	25	291	343	0.000967218	2.56481	0.113802	4.86982	8.7843e-06	5.19413	0.000489525	4.31794	0.00232031	6.50818	5.8926e-07	6.80646	0.000238682	-4.84426	1.57778e-18	5.25104	7.24609e-25	5.62261
ENSMODG00000003939	SVEP1	sushi von Willebrand factor type A EGF and pentraxin domain containing 1 [Source:HGNC Symbol;Acc:15985]	205	215	405	1388	2236	1064	571	1115	1090	0.000223791	1.81804	0.0095668	1.85521	9.00979e-08	2.20555	0.0161029	1.25539	0.175213	1.29122	0.0256235	1.60321	0.000238682	-1.38871	0.00132142	1.36891	9.69127e-06	1.81145
ENSMODG00000003974	RPS9	ribosomal protein S9 [Source:HGNC Symbol;Acc:10442]	975	822	799	3182	2209	2839	4932	3338	2506	0.000610563	0.943317	0.029715	1.02311	6.18147e-06	1.35685	0.00776436	1.68125	0.198755	1.76723	0.00128926	1.88132	0.000238682	-1.09741	0.0116778	1.01995	2.50204e-06	1.4301
ENSMODG00000003977	ENPP2	ectonucleotide pyrophosphatase/phosphodiesterase 2 [Source:HGNC Symbol;Acc:3357]	591	611	648	10912	8134	5921	773	7518	6043	0.000223791	3.09573	6.13709e-11	3.10288	3.68785e-30	3.41485	0.000489525	2.40703	0.121401	2.41333	0.000820308	2.81675	0.000238682	-2.88688	1.93392e-15	2.92088	3.07377e-28	3.33833
ENSMODG00000003988	F10	coagulation factor X [Source:HGNC Symbol;Acc:3528]	538	538	405	8671	8260	3451	726	2800	2592	0.000223791	3.14042	7.35118e-05	3.14249	9.59606e-21	3.43406	0.000894162	1.56836	0.0732901	1.55766	0.00719908	1.89995	0.000238682	-1.90227	1.11763e-06	1.89991	5.47154e-13	2.29628
ENSMODG00000003991	CNTN3	contactin 3 (plasmacytoma associated) [Source:HGNC Symbol;Acc:2173]	18	0	3	264	277	197	34	247	283	0.000223791	4.03708	1.60191e-12	4.53733	6.13316e-09	4.84416	0.00801656	3.82195	0.0105588	4.25893	0.00146884	4.64218	0.000643336	-4.25647	9.47146e-11	4.67679	1.67454e-12	5.02608
ENSMODG00000003992	SUGP2	SURP and G patch domain containing 2 [Source:HGNC Symbol;Acc:18641]	70	88	43	547	501	609	162	550	586	0.000223791	2.32373	9.43112e-07	2.41439	2.09805e-09	2.73499	0.000489525	2.08964	0.01059	2.21051	0.00424795	2.53138	0.000238682	-2.40836	3.61873e-08	2.6911	6.22292e-13	3.0886
ENSMODG00000003994	NOV	nephroblastoma overexpressed [Source:HGNC Symbol;Acc:7885]	6	1	1	473	537	415	119	168	80	0.00471372	6.31358	1.62395e-25	6.87736	4.60604e-29	7.12656	0.014357	4.67287	3.05809e-06	5.19436	2.32489e-06	5.32347	0.0225298	-4.51427	4.55082e-05	5.92835	1.35455e-11	6.14072
ENSMODG00000004036	SMC2	structural maintenance of chromosomes 2 [Source:HGNC Symbol;Acc:14011]	181	162	237	3014	2222	2382	589	1411	3553	0.000223791	3.04337	3.36289e-12	3.06155	3.90209e-27	3.40201	0.000489525	2.73296	0.119869	2.74523	4.15057e-05	3.11648	0.000238682	-3.0908	0.00968629	3.12095	8.32908e-18	3.54372
ENSMODG00000004051	FEZ1	fasciculation and elongation protein zeta 1 (zygin I) [Source:HGNC Symbol;Acc:3659]	7	5	11	124	136	159	54	185	148	0.000223791	3.02048	4.70412e-07	3.53696	4.67761e-10	3.8906	0.00126175	3.05978	0.000409733	3.57588	0.000147468	3.91794	0.000238682	-3.36809	4.12277e-06	3.48734	9.07524e-09	3.91818
ENSMODG00000004054	MRGPRF	MAS-related GPR member F [Source:HGNC Symbol;Acc:24828]	42	33	51	184	442	184	503	191	90	0.000223791	2.03603	0.0587544	2.05234	3.03584e-05	2.40029	0.000489525	2.38826	0.510453	2.44035	0.0124124	2.44976	0.0157411	-1.18522	0.151423	1.2731	0.00516108	1.68708
ENSMODG00000004057	CACNG4	calcium channel voltage-dependent gamma subunit 4 [Source:HGNC Symbol;Acc:1408]	6	6	2	35	69	54	274	249	225	1	2.42088	0.00425564	2.89021	2.98799e-05	3.18847	0.000894162	4.90513	2.13659e-08	5.41869	6.96758e-09	5.53364	0.00101139	-4.61369	1.30582e-10	4.95264	6.70781e-16	5.27976
ENSMODG00000004069	KCNS3	potassium voltage-gated channel delayed-rectifier subfamily S member 3 [Source:HGNC Symbol;Acc:6302]	57	23	52	243	330	234	792	158	158	0.000223791	2.02276	0.000343844	1.97643	1.0755e-05	2.33278	0.000489525	2.96823	0.539772	2.91611	0.0039738	2.88803	0.00771552	-1.37454	0.0750292	1.33887	0.001683	1.76323
ENSMODG00000004107	TENM3	teneurin transmembrane protein 3 [Source:HGNC Symbol;Acc:29944]	89	97	192	1397	1700	933	484	1596	1368	0.000223791	2.61596	3.36841e-07	2.75526	8.1613e-14	3.10086	0.000489525	2.5454	0.000647714	2.68661	4.00511e-05	3.04814	0.000238682	-2.82872	9.84818e-14	3.07718	4.49816e-20	3.51322
ENSMODG00000004124	DCTD	dCMP deaminase [Source:HGNC Symbol;Acc:2710]	101	79	49	134	376	427	172	395	489	0.000790091	1.33698	0.124412	1.42741	0.00405237	1.79476	0.00316555	1.64907	0.061452	1.75395	0.0187969	2.05729	0.000238682	-1.86618	2.56879e-05	2.15369	1.61248e-08	2.54859
ENSMODG00000004138	FMNL2	formin-like 2 [Source:HGNC Symbol;Acc:18267]	369	202	370	993	1298	1660	440	1946	2032	0.000223791	1.45147	0.00189037	1.43549	4.11504e-06	1.81825	0.000489525	1.7411	0.0814995	1.72034	0.00563243	2.10645	0.000238682	-2.11585	6.12758e-08	2.14099	4.57504e-16	2.56662
ENSMODG00000004142	unknown	Uncharacterized protein [Source:UniProtKB/TrEMBL;Acc:F6PHG0]	8	5	14	97	726	929	6	2178	2309	0.000223791	4.80913	0.00352924	5.38933	2.4286e-11	5.80673	0.000489525	6.19678	0.00777187	6.78547	7.23968e-06	7.24252	0.000238682	-6.78852	5.23664e-51	7.8802	3.00937e-77	8.25223
ENSMODG00000004147	PRKCA	protein kinase C alpha [Source:HGNC Symbol;Acc:9393]	52	46	27	245	230	228	229	192	200	0.000223791	1.84434	0.00115255	1.86471	1.90968e-05	2.18293	0.00126175	1.94125	0.0523297	1.98567	0.0132551	2.14057	0.00118982	-1.62941	0.018388	1.63636	0.000259825	2.03145
ENSMODG00000004148	CENPL	centromere protein L [Source:HGNC Symbol;Acc:17879]	40	48	49	188	180	257	172	303	502	0.00211216	1.37652	0.0082832	1.54796	0.000261307	1.90088	0.000489525	2.1882	0.0070268	2.36961	0.00182941	2.67492	0.000238682	-2.3809	0.00419772	2.84043	1.65347e-09	3.25827
ENSMODG00000004163	ESRRG	estrogen-related receptor gamma [Source:HGNC Symbol;Acc:3474]	28	16	21	152	91	164	16	209	265	0.000422298	1.88827	0.0025003	2.00686	4.73188e-05	2.35245	0.000489525	2.28198	0.20338	2.36697	0.0228034	2.78501	0.000238682	-2.8053	1.13596e-06	3.28825	1.34138e-10	3.68971
ENSMODG00000004182	SGSM1	small G protein signaling modulator 1 [Source:HGNC Symbol;Acc:29410]	41	21	14	163	197	278	33	280	187	0.000223791	2.21187	3.50035e-05	2.45983	3.73434e-06	2.80984	0.00543557	1.95998	0.169116	2.21297	0.0249781	2.59144	0.000238682	-2.40529	8.66844e-05	2.55001	1.54439e-07	2.94854
ENSMODG00000004207	CYSLTR1	cysteinyl leukotriene receptor 1 [Source:HGNC Symbol;Acc:17451]	16	25	33	189	153	108	60	150	207	0.000422298	1.92803	0.00221793	1.94129	5.76653e-05	2.26126	0.00876265	1.91365	0.0503215	1.99763	0.0213696	2.33513	0.000238682	-2.21167	0.00232958	2.15025	9.96768e-06	2.56551
ENSMODG00000004216	SPATS2	spermatogenesis associated serine-rich 2 [Source:HGNC Symbol;Acc:18650]	118	118	108	908	677	828	264	821	819	0.000223791	2.12217	3.67454e-06	2.16787	1.08551e-11	2.49922	0.000489525	1.9208	0.0199045	1.98772	0.00273047	2.32049	0.000238682	-2.21938	2.66365e-07	2.29309	1.02937e-12	2.70073
ENSMODG00000004229	MCM7	minichromosome maintenance complex component 7 [Source:HGNC Symbol;Acc:6950]	839	1164	656	3705	5240	3006	2793	2953	4092	0.000223791	1.51477	0.00198702	1.53916	3.05583e-07	1.84767	0.00226155	1.47752	0.107208	1.50135	0.00514501	1.71117	0.000238682	-1.40127	0.000197649	1.45655	1.35558e-07	1.8464
ENSMODG00000004260	AXIN2	axin 2 [Source:HGNC Symbol;Acc:904]	528	282	186	1222	2025	1158	291	1562	2100	0.000223791	1.54469	0.0168291	1.53538	2.13819e-05	1.86351	0.00543557	1.49179	0.293917	1.48668	0.0375824	1.86254	0.000238682	-1.92703	0.000194965	1.90199	5.27763e-08	2.30011
ENSMODG00000004284	TACC3	transforming acidic coiled-coil containing protein 3 [Source:HGNC Symbol;Acc:11524]	228	135	160	2087	1104	1867	375	1415	2876	0.000223791	2.61195	6.65698e-08	2.63205	7.80008e-16	2.97209	0.000489525	2.63637	0.132202	2.64284	0.000182836	3.02647	0.000238682	-3.0544	0.00126744	3.10078	7.81122e-19	3.51246
ENSMODG00000004300	FAIM2	Fas apoptotic inhibitory molecule 2 [Source:HGNC Symbol;Acc:17067]	0	3	3	87	52	81	10	158	183	0.00826149	4.1752	3.53867e-06	4.51843	1.69877e-09	4.80168	0.0234521	4.79161	0.0155619	5.28139	0.000216587	5.63352	0.0340191	-5.31509	7.15737e-12	Infinite	1.08341e-18	9.3382
ENSMODG00000004307	TGFB2	transforming growth factor beta 2 [Source:HGNC Symbol;Acc:11768]	100	161	188	1526	1649	1245	972	1300	1036	0.000223791	2.62873	3.19324e-09	2.64638	7.97944e-16	2.98034	0.000489525	2.46135	0.00253589	2.48128	2.24407e-05	2.712	0.000238682	-2.36816	3.21257e-07	2.46824	2.41753e-10	2.88825
ENSMODG00000004340	RACGAP1	Rac GTPase activating protein 1 [Source:HGNC Symbol;Acc:9804]	56	47	64	1145	656	1167	834	1624	2363	0.000223791	3.40701	1.78902e-11	3.50075	1.69093e-20	3.85021	0.000489525	4.26351	2.67627e-08	4.38516	4.57471e-12	4.70371	0.000238682	-4.47801	4.87061e-19	4.57529	4.63614e-42	4.99478
ENSMODG00000004343	GPD2	glycerol-3-phosphate dehydrogenase 2 (mitochondrial) [Source:HGNC Symbol;Acc:4456]	609	393	431	1976	1489	1694	676	2456	3142	0.000223791	1.22035	0.00945595	1.21037	8.08787e-07	1.54645	0.000489525	1.6255	0.0892149	1.63466	0.00582065	1.99759	0.000238682	-1.98558	1.7465e-07	2.02804	2.15616e-14	2.4389
ENSMODG00000004349	unknown	Uncharacterized protein [Source:UniProtKB/TrEMBL;Acc:F6X5D9]	23	28	32	178	137	247	124	199	128	0.000223791	1.95835	0.000436155	2.11225	9.96428e-06	2.46967	0.00160717	1.91223	0.0490626	2.03688	0.0116781	2.2772	0.000643336	-1.90521	0.0177791	1.81602	0.000108935	2.21054
ENSMODG00000004360	MYH11	myosin heavy chain 11 smooth muscle [Source:HGNC Symbol;Acc:7569]	18256	22647	27943	181133	196941	61836	253655	101064	84663	0.000223791	2.03532	0.0235103	2.02137	7.72811e-09	2.32652	0.0438606	2.45599	0.356635	2.43865	0.000127489	2.48284	0.00203249	-1.45444	6.50993e-05	1.46544	1.04865e-09	1.88505
ENSMODG00000004364	unknown	Uncharacterized protein [Source:UniProtKB/TrEMBL;Acc:F6WP80]	100	61	157	1073	643	828	403	666	930	0.000223791	2.26121	4.44691e-07	2.33597	2.58544e-10	2.69228	0.000894162	2.12788	0.00913722	2.19299	0.000843208	2.51426	0.000238682	-2.25516	0.000612964	2.21756	2.51424e-09	2.65259
ENSMODG00000004370	CCDC89	coiled-coil domain containing 89 [Source:HGNC Symbol;Acc:26762]	0	0	0	39	24	40	0	36	32	0.000223791	Infinite	6.56766e-05	Infinite	1.13183e-09	7.97125	0.000489525	Infinite	0.0412696	Infinite	0.00334133	7.46478	0.000238682	Infinite	0.0100385	Infinite	1.03478e-06	6.9314
ENSMODG00000004388	TCHP	trichoplein keratin filament binding [Source:HGNC Symbol;Acc:28135]	171	260	152	819	817	1205	211	1148	1330	0.000223791	1.68014	0.000412469	1.65266	2.23963e-06	1.99093	0.00193944	1.68868	0.164452	1.68722	0.0187663	2.04723	0.000238682	-2.09949	2.23675e-07	2.1766	2.69445e-12	2.56946
ENSMODG00000004394	SPON2	spondin 2 extracellular matrix protein [Source:HGNC Symbol;Acc:11253]	22	41	247	762	2853	434	831	287	587	0.000223791	3.00532	0.203161	3.03559	0.000172228	3.42354	0.00193944	2.09093	0.267926	2.12912	0.0369791	2.28982	0.00598292	-1.41837	0.285449	1.45032	0.0345497	1.92187
ENSMODG00000004428	CMTM5	CKLF-like MARVEL transmembrane domain containing 5 [Source:HGNC Symbol;Acc:19176]	7	8	8	203	78	61	29	77	114	0.000223791	3.10779	0.0172306	3.22578	3.07061e-07	3.4907	0.00193944	2.65711	0.0193683	2.76665	0.00428412	3.08868	0.000643336	-2.95245	0.00876457	2.59474	1.16855e-05	2.99464
ENSMODG00000004440	STAG3	stromal antigen 3 [Source:HGNC Symbol;Acc:11356]	15	35	11	260	121	180	46	254	271	0.000223791	2.22298	4.71769e-05	2.556	1.03911e-05	2.83324	0.00160717	2.34277	0.033704	2.71461	0.00629589	3.04658	0.00044651	-2.76024	3.50434e-06	3.00061	1.98589e-07	3.35963
ENSMODG00000004451	SMARCD3	SWI/SNF related matrix associated actin dependent regulator of chromatin subfamily d member 3 [Source:HGNC Symbol;Acc:11108]	130	61	97	693	819	703	276	756	643	0.288949	2.30484	1.09942e-06	2.31167	8.84728e-11	2.66368	0.398346	2.06639	0.015908	2.08003	0.00224399	2.41176	0.186787	-2.29415	3.04471e-06	2.18406	1.79374e-09	2.60011
ENSMODG00000004460	CCDC148	coiled-coil domain containing 148 [Source:HGNC Symbol;Acc:25191]	11	2	5	363	85	90	0	138	119	0.000223791	3.67246	0.0410926	4.24561	2.77483e-08	4.49538	0.00801656	2.70444	0.182913	3.28108	0.0400609	3.71398	0.000643336	-3.30009	2.07095e-05	3.78685	5.02784e-10	4.17393
ENSMODG00000004477	ANKRD42	ankyrin repeat domain 42 [Source:HGNC Symbol;Acc:26752]	37	39	35	1232	504	756	38	538	509	0.000223791	3.68956	2.21963e-06	3.83318	2.39333e-20	4.13972	0.000489525	2.61314	0.124844	2.73941	0.00441767	3.14701	0.000238682	-3.12919	7.37514e-11	3.34333	9.1219e-16	3.74105
ENSMODG00000004485	DAPL1	death associated protein-like 1 [Source:HGNC Symbol;Acc:21490]	3	1	0	84	131	142	167	69	74	0.0273346	5.18325	9.53621e-11	5.90015	4.42415e-13	6.10522	0.0639905	5.25594	0.0128106	6.08366	8.81019e-07	5.98399	0.0832661	-4.56	0.000532568	4.66602	1.01374e-08	4.87308
ENSMODG00000004489	CSMD3	CUB and Sushi multiple domains 3 [Source:HGNC Symbol;Acc:19291]	1	0	1	61	76	52	0	130	150	1	5.44783	7.90279e-07	5.91884	4.00043e-11	6.04477	1	5.91756	0.0219751	6.54769	0.000927134	6.78383	1	-6.51437	1.02578e-08	7.0192	9.01787e-15	7.07033
ENSMODG00000004490	PCOLCE	procollagen C-endopeptidase enhancer [Source:HGNC Symbol;Acc:8738]	689	573	687	10628	9677	4189	5356	4290	4298	0.000223791	3.00071	9.63642e-05	3.00319	2.45142e-21	3.30972	0.0625048	2.49145	0.00224706	2.50499	9.20975e-07	2.67477	0.00152719	-2.15817	1.32696e-08	2.13513	1.12291e-19	2.55175
ENSMODG00000004491	TANC1	tetratricopeptide repeat ankyrin repeat and coiled-coil containing 1 [Source:HGNC Symbol;Acc:29364]	742	665	638	2207	2192	2686	2322	2704	2756	0.000223791	1.15391	0.0127073	1.15785	1.42249e-06	1.50591	0.000894162	1.55017	0.0950007	1.54774	0.00168553	1.76864	0.000238682	-1.45578	0.000473498	1.3932	1.39205e-10	1.80724
ENSMODG00000004495	ITPR1	inositol 1 4 5-trisphosphate receptor type 1 [Source:HGNC Symbol;Acc:6180]	783	536	852	3105	4295	3078	2238	3953	3613	0.000223791	1.61901	0.000203196	1.63235	5.57386e-10	1.98635	0.000489525	1.73701	0.0428998	1.74474	0.000590469	2.03319	0.000238682	-1.80565	1.69328e-06	1.81804	1.36166e-13	2.24732
ENSMODG00000004513	C11orf82	chromosome 11 open reading frame 82 [Source:HGNC Symbol;Acc:26351]	81	72	92	598	406	634	61	618	756	0.000223791	2.04215	1.76842e-05	2.09311	6.7483e-09	2.44334	0.000489525	1.9488	0.225364	1.99943	0.0200506	2.41534	0.000238682	2.44496	7.64014e-09	2.69355	1.31054e-14	3.09872
ENSMODG00000004554	CEP128	centrosomal protein 128kDa [Source:HGNC Symbol;Acc:20359]	127	209	158	2415	1366	1894	211	1522	1785	0.000223791	2.80074	9.96261e-11	2.86944	3.01806e-18	3.18446	0.000489525	2.24082	0.113235	2.29425	0.00237389	2.67674	0.000238682	-2.70599	2.06576e-11	2.71368	1.38371e-21	3.1219
ENSMODG00000004572	IRF8	interferon regulatory factor 8 [Source:HGNC Symbol;Acc:5358]	22	8	12	95	199	126	28	170	103	0.000223791	2.76262	0.000671577	2.70837	2.41913e-06	3.05274	0.00405656	2.34828	0.0966248	2.34425	0.0170636	2.71622	0.00152719	-2.63182	0.000370816	3.02541	1.68129e-06	3.42241
ENSMODG00000004604	GINS2	GINS complex subunit 2 (Psf2 homolog) [Source:HGNC Symbol;Acc:24575]	3	5	6	140	247	125	95	72	154	0.000223791	4.73576	1.05611e-06	4.54712	1.10624e-12	4.85931	0.00316555	4.28629	0.00015123	4.11774	2.38911e-05	4.31617	0.00825	-4.19985	0.000130785	6.0477	2.33532e-11	6.20521
ENSMODG00000004634	FAM92B	family with sequence similarity 92 member B [Source:HGNC Symbol;Acc:24781]	24	24	23	1984	645	1255	22	952	746	0.000223791	4.92876	1.66576e-06	5.11536	1.80562e-29	5.42257	0.000489525	3.80859	0.0791446	4.03363	0.00027964	4.45897	0.000238682	-4.37626	2.11176e-19	4.45186	4.03562e-27	4.86553
ENSMODG00000004650	EDA	ectodysplasin A [Source:HGNC Symbol;Acc:3157]	10	0	6	30	27	50	60	72	49	0.0472607	1.49793	0.0774209	2.11621	0.00609459	2.48116	0.0148041	2.434	0.0143775	3.14843	0.00498014	3.35025	0.0135566	-2.21442	0.0949615	2.37398	0.00154107	2.77194
ENSMODG00000004676	KIRREL3	kin of IRRE like 3 (Drosophila) [Source:HGNC Symbol;Acc:23204]	10	4	11	273	313	119	24	204	174	0.000223791	3.9604	9.51649e-06	4.16922	3.33305e-12	4.47996	0.000489525	3.27919	0.0296262	3.46667	0.00101143	3.87183	0.000238682	-3.71976	1.50816e-06	3.76531	7.40461e-11	4.12952
ENSMODG00000004693	AMH	anti-Mullerian hormone [Source:HGNC Symbol;Acc:464]	20	19	16	23	33	389	8	1219	895	0.000610563	2.02255	0.538301	2.40267	0.00904812	2.84279	0.000489525	4.29617	0.0636593	4.70341	0.000250737	5.12977	0.000238682	-4.88355	2.33828e-25	5.43515	3.27712e-34	5.82305
ENSMODG00000004697	PLCB4	phospholipase C beta 4 [Source:HGNC Symbol;Acc:9059]	25	84	80	1315	907	846	137	928	802	0.000223791	3.25096	7.09821e-13	3.35394	6.32217e-14	3.66616	0.000489525	2.62984	0.0408435	2.75988	0.00137523	3.14002	0.000238682	-3.06634	1.17353e-12	3.19367	1.06398e-10	3.59848
ENSMODG00000004698	LRP2BP	LRP2 binding protein [Source:HGNC Symbol;Acc:25434]	4	31	9	1399	902	1405	30	856	829	0.000223791	5.36563	2.84205e-28	5.74969	7.50393e-22	6.04037	0.000489525	4.35494	0.0313064	4.71984	0.000185977	5.08616	0.000238682	-4.91256	1.27953e-22	5.07324	1.18388e-14	5.42504
ENSMODG00000004712	SRGAP3	SLIT-ROBO Rho GTPase activating protein 3 [Source:HGNC Symbol;Acc:19744]	21	24	25	110	146	191	68	145	132	0.000422298	1.83092	0.00151232	2.03931	3.56841e-05	2.39917	0.0117854	1.72068	0.0929597	1.85139	0.0244176	2.14187	0.00101139	-1.86332	0.00668991	2.20767	1.14441e-05	2.59534
ENSMODG00000004750	USP35	ubiquitin specific peptidase 35 [Source:HGNC Symbol;Acc:20061]	7	5	5	113	50	119	17	144	55	0.000422298	2.75209	2.79423e-05	3.41058	8.3471e-08	3.72717	0.00543557	2.58911	0.167882	3.1549	0.00401311	3.512	0.00135967	-2.99919	0.00404387	3.10422	1.07077e-06	3.49262
ENSMODG00000004753	OLFM2	olfactomedin 2 [Source:HGNC Symbol;Acc:17189]	30	105	67	527	571	385	840	491	503	0.499619	2.1173	6.57996e-06	2.22624	2.46939e-06	2.52852	0.386261	2.76356	0.0358068	2.88172	0.000202867	2.97205	0.491547	-2.19696	1.55205e-05	2.15409	1.56284e-06	2.54516
ENSMODG00000004764	ANKEF1	ankyrin repeat and EF-hand domain containing 1 [Source:HGNC Symbol;Acc:15803]	16	18	13	653	229	393	30	361	254	0.000223791	4.00061	2.53834e-05	4.10781	2.73727e-15	4.40156	0.000489525	3.16406	0.0804617	3.24119	0.0014105	3.62829	0.000238682	-3.65911	9.45698e-09	3.4879	2.90853e-13	3.87579
ENSMODG00000004765	RASD1	RAS dexamethasone-induced 1 [Source:HGNC Symbol;Acc:15828]	227	97	136	853	918	546	102	1447	649	0.000223791	1.68019	0.000357622	1.70216	1.01859e-06	2.03197	0.00570812	1.70587	0.465359	1.72657	0.0387764	2.14653	0.000238682	-2.20052	0.0212393	2.26727	7.01718e-09	2.69073
ENSMODG00000004796	PDLIM3	PDZ and LIM domain 3 [Source:HGNC Symbol;Acc:20767]	1317	882	1027	11825	5255	3920	8301	5811	5563	0.000223791	2.05117	0.0446411	2.04509	1.52608e-10	2.33568	0.000489525	2.29081	0.0260116	2.30258	1.06167e-05	2.44633	0.000238682	-1.83599	9.82644e-07	1.84088	1.64887e-14	2.25875
ENSMODG00000004799	SNAP25	synaptosomal-associated protein 25kDa [Source:HGNC Symbol;Acc:11132]	0	1	0	25	18	50	2	35	35	0.286458	5.37257	0.000680981	5.91478	4.17593e-07	5.86082	0.35766	5.16859	0.0331604	5.62574	0.00232303	5.58833	0.325799	-5.72278	0.0152243	5.20912	2.33988e-06	5.17824
ENSMODG00000004819	DISP1	dispatched homolog 1 (Drosophila) [Source:HGNC Symbol;Acc:19711]	280	357	313	1794	2263	1604	762	1759	1517	0.000223791	1.89625	1.27903e-05	1.93651	4.15223e-12	2.26438	0.000489525	1.5946	0.0638636	1.6349	0.00298473	1.9298	0.000238682	-1.75605	3.32661e-05	1.69229	4.22079e-09	2.09149
ENSMODG00000004824	LMNB2	lamin B2 [Source:HGNC Symbol;Acc:6638]	2316	2976	2120	8186	10436	9908	9861	6482	9557	0.000223791	1.2877	0.0032079	1.31274	3.61311e-07	1.64724	0.00651522	1.45177	0.129755	1.47253	0.00599289	1.62381	0.000238682	-1.10914	0.00209354	1.19502	1.19735e-06	1.59193
ENSMODG00000004839	unknown	Uncharacterized protein [Source:UniProtKB/TrEMBL;Acc:F6U5K0]	65	117	41	663	338	343	363	543	566	0.000223791	1.98131	0.00307843	1.9462	3.43005e-05	2.21502	0.000489525	2.38279	0.0077165	2.31864	0.00162754	2.53841	0.000238682	-2.40982	1.15506e-06	2.35954	1.59061e-08	2.74035
ENSMODG00000004864	unknown	Uncharacterized protein [Source:UniProtKB/TrEMBL;Acc:F6TNW7]	214	111	207	964	840	919	881	925	1455	0.0128549	1.63583	0.000238054	1.7123	4.01229e-08	2.06871	0.0501602	2.1255	0.0085454	2.21297	0.000119321	2.4734	0.00282536	-2.08877	0.000133159	2.26958	3.61626e-12	2.69102
ENSMODG00000004873	BARX2	BARX homeobox 2 [Source:HGNC Symbol;Acc:956]	24	14	21	231	200	277	586	150	88	0.000223791	2.72406	4.69027e-07	2.94671	7.46395e-10	3.29875	0.000489525	3.41041	0.421961	3.6511	0.000474546	3.60958	0.00235445	-1.76748	0.0353575	1.94366	0.000216809	2.35374
ENSMODG00000004897	AGTR2	angiotensin II receptor type 2 [Source:HGNC Symbol;Acc:338]	9	13	14	500	528	437	17	614	764	0.000223791	4.53182	2.13657e-17	4.69791	1.80538e-23	5.02402	0.000489525	4.53652	0.0435317	4.6992	7.72025e-05	5.12094	0.000238682	-5.10174	8.79871e-23	5.44972	5.61502e-30	5.81324
ENSMODG00000004898	DPP6	dipeptidyl-peptidase 6 [Source:HGNC Symbol;Acc:3010]	16	12	15	407	335	336	10	339	237	0.000223791	3.72874	1.11623e-12	4.0043	6.20561e-18	4.32996	0.00376291	2.8689	0.156734	3.20643	0.00514722	3.6336	0.00044651	-3.41909	1.16807e-08	3.64007	6.24792e-14	4.04071
ENSMODG00000004939	TMEM74	transmembrane protein 74 [Source:HGNC Symbol;Acc:26409]	3	6	1	221	316	140	8	126	146	0.00163254	5.3042	1.87699e-08	5.46304	3.07691e-15	5.7075	0.00597137	4.08389	0.0433963	4.2707	0.00142092	4.59945	0.0117557	-4.61618	2.17565e-06	4.25076	4.02028e-11	4.57769
ENSMODG00000004966	ANO4	anoctamin 4 [Source:HGNC Symbol;Acc:23837]	79	142	113	1679	2379	1004	1781	1304	1061	0.000223791	3.26346	6.74443e-05	3.27952	2.99799e-17	3.58702	0.000489525	3.30559	0.00393003	3.32126	3.83821e-08	3.44317	0.000238682	-2.83129	4.31274e-12	2.93339	3.47018e-19	3.34918
ENSMODG00000004973	GAS2L3	growth arrest-specific 2 like 3 [Source:HGNC Symbol;Acc:27475]	29	29	15	239	184	236	141	168	322	0.000223791	2.45027	1.52515e-05	2.54518	1.22416e-07	2.86083	0.000489525	2.58859	0.0038821	2.69622	0.00130483	2.94366	0.000238682	-2.66463	0.00310639	3.20939	1.37863e-08	3.58556
ENSMODG00000005026	LRCH2	leucine-rich repeats and calponin homology (CH) domain containing 2 [Source:HGNC Symbol;Acc:29292]	18	22	14	128	142	163	46	137	157	0.000422298	2.08109	0.000308864	2.37339	2.21125e-06	2.70301	0.00405656	1.96139	0.0418186	2.17568	0.0149111	2.49185	0.000238682	-2.22252	0.00450921	2.18246	1.45358e-05	2.56147
ENSMODG00000005039	ADAMTSL5	ADAMTS-like 5 [Source:HGNC Symbol;Acc:27912]	160	102	90	436	354	874	1902	526	259	0.000223791	1.57532	0.0780637	1.61842	0.000111936	1.99286	0.000489525	2.73721	0.554152	2.78971	0.00163131	2.74174	0.00612053	-1.17503	0.184421	1.04705	0.0055317	1.45072
ENSMODG00000005043	MPZ	myelin protein zero [Source:HGNC Symbol;Acc:7225]	3	0	2	29	102	51	64	25	49	0.00900521	3.64157	0.00423515	4.57393	4.84536e-07	4.84787	0.0305165	3.6276	0.0117599	4.50668	0.000182836	4.53758	1	-3.06395	0.0443152	4.14651	8.26836e-05	4.26867
ENSMODG00000005062	PCSK4	proprotein convertase subtilisin/kexin type 4 [Source:HGNC Symbol;Acc:8746]	0	1	2	124	113	91	3	87	89	0.0499178	5.22364	1.87674e-10	6.08429	6.94133e-15	6.30403	1	4.47162	0.0296177	5.28753	0.000780788	5.60164	0.0545155	-5.00548	3.10079e-06	6.59273	3.22915e-12	6.55517
ENSMODG00000005073	RNF32	ring finger protein 32 [Source:HGNC Symbol;Acc:17118]	2	7	1	309	118	89	8	149	58	0.000223791	4.3728	0.00141222	5.03646	9.93118e-11	5.23434	0.00752676	3.38928	0.188884	3.89223	0.00472603	4.21178	0.00530094	-3.89009	0.0271361	3.83967	2.11006e-06	4.16352
ENSMODG00000005074	CD2	CD2 molecule [Source:HGNC Symbol;Acc:1639]	3	0	0	69	57	21	18	53	46	0.407199	4.22779	0.000100618	5.027	1.09658e-07	5.12755	0.506843	4.23892	0.00386076	4.88026	0.000298811	5.00863	0.329335	-4.57158	0.00230282	5.7196	8.38726e-08	5.63022
ENSMODG00000005078	PAK1	p21 protein (Cdc42/Rac)-activated kinase 1 [Source:HGNC Symbol;Acc:8590]	364	255	306	1119	1348	1213	1395	1431	1285	0.000223791	1.32697	0.00366917	1.35903	3.68835e-07	1.70784	0.000489525	1.78064	0.047401	1.79619	0.000532289	1.99676	0.000238682	-1.56792	0.000348087	1.50713	1.6224e-09	1.92724
ENSMODG00000005109	LHFPL1	lipoma HMGIC fusion partner-like 1 [Source:HGNC Symbol;Acc:6587]	9	3	14	14	53	158	4	361	542	0.000967218	2.25612	0.291407	2.47964	0.00447357	2.92934	0.000489525	4.20965	0.0814715	4.53361	0.00123463	4.99562	0.000238682	-4.79249	1.55799e-13	5.25374	5.01923e-21	5.64571
ENSMODG00000005145	TTF2	transcription termination factor RNA polymerase II [Source:HGNC Symbol;Acc:12398]	456	514	256	2006	1592	1347	2278	1328	2178	0.000223791	1.36906	0.00282022	1.37815	3.05474e-06	1.67618	0.000489525	1.90433	0.0399503	1.92339	0.000718017	2.05559	0.000238682	-1.52471	0.00290234	1.70427	3.49513e-08	2.09318
ENSMODG00000005170	VTCN1	V-set domain containing T cell activation inhibitor 1 [Source:HGNC Symbol;Acc:28873]	876	501	140	4322	11484	4862	661	6412	8383	0.000223791	3.14421	0.0128612	3.17727	1.17548e-08	3.49569	0.000489525	2.79721	0.117229	2.83762	0.0016821	3.22189	0.000238682	-3.29778	4.71163e-18	3.29844	1.22978e-11	3.68231
ENSMODG00000005187	SNX19	sorting nexin 19 [Source:HGNC Symbol;Acc:21532]	291	315	208	1374	1054	886	768	1036	682	0.000422298	1.36543	0.00313655	1.38593	1.42005e-06	1.69031	0.0131048	1.21151	0.243315	1.2422	0.0350525	1.44377	0.00135967	-1.07375	0.0080633	1.21658	4.5003e-05	1.61476
ENSMODG00000005189	PLA2R1	phospholipase A2 receptor 1 180kDa [Source:HGNC Symbol;Acc:9042]	199	159	145	1344	883	761	310	649	780	0.000223791	1.907	2.9076e-05	1.92642	3.06163e-10	2.23524	0.00921803	1.35574	0.171584	1.33894	0.0332048	1.64309	0.000238682	-1.54151	0.000148868	1.74046	2.02725e-08	2.14963
ENSMODG00000005213	ZC4H2	zinc finger C4H2 domain containing [Source:HGNC Symbol;Acc:24931]	19	30	11	101	162	123	71	168	153	0.000422298	1.90989	0.00236838	2.06617	0.000173327	2.37585	0.00597137	2.10627	0.0287931	2.26467	0.0120797	2.53139	0.000238682	-2.28444	0.00249958	2.25127	3.36008e-06	2.6356
ENSMODG00000005242	BCL2	B-cell CLL/lymphoma 2 [Source:HGNC Symbol;Acc:990]	7	22	23	197	188	85	55	144	140	0.000223791	2.51793	0.000472525	2.51051	1.69681e-05	2.81078	0.00316555	2.24863	0.0355813	2.21622	0.0170326	2.53015	0.000238682	-2.47842	0.00173819	2.40257	6.32682e-05	2.81526
ENSMODG00000005246	RSPO2	R-spondin 2 [Source:HGNC Symbol;Acc:28583]	3	4	11	28	190	276	4	756	845	0.000223791	3.5786	0.0237788	4.13298	2.80685e-06	4.55157	0.000489525	5.29011	0.0190946	5.87085	8.56298e-05	6.32307	0.000238682	-5.87814	4.91802e-28	6.23316	2.50294e-35	6.62886
ENSMODG00000005290	CIRBP	cold inducible RNA binding protein [Source:HGNC Symbol;Acc:1982]	2211	3044	2050	9838	8337	6331	5942	7583	9009	0.000223791	1.14877	0.0153294	1.10334	6.81543e-06	1.40637	0.0085059	1.25746	0.220585	1.22318	0.0182938	1.45366	0.000238682	-1.26737	0.00150155	1.22687	2.88802e-07	1.62471
ENSMODG00000005296	SERPINB5	serpin peptidase inhibitor clade B (ovalbumin) member 5 [Source:HGNC Symbol;Acc:8949]	176	94	34	1330	942	1585	8010	904	583	0.000223791	3.05629	1.52036e-10	3.05464	2.9968e-10	3.38532	0.000489525	4.89774	0.454517	4.91052	1.77733e-05	4.76296	0.000238682	-2.33972	0.00104288	2.21336	5.45778e-06	2.59869
ENSMODG00000005306	SPAG17	sperm associated antigen 17 [Source:HGNC Symbol;Acc:26620]	22	46	25	1598	1195	1365	23	960	762	0.000223791	4.40569	5.12781e-23	4.83796	1.34733e-32	5.1467	0.000489525	3.2458	0.102527	3.66475	0.00106524	4.06806	0.000238682	-3.80492	2.22142e-17	4.07945	7.89314e-20	4.45936
ENSMODG00000005312	SERPINB12	serpin peptidase inhibitor clade B (ovalbumin) member 12 [Source:HGNC Symbol;Acc:14220]	5	4	6	207	173	185	2657	79	104	0.000223791	4.05505	3.00766e-11	4.58625	9.94837e-16	4.90068	0.000489525	6.93731	0.323888	7.51445	8.7657e-07	7.31372	0.00373141	-3.10965	0.000229741	3.59619	8.84124e-09	3.98433
ENSMODG00000005351	CPLX2	complexin 2 [Source:HGNC Symbol;Acc:2310]	130	49	16	219	374	455	188	509	553	0.000223791	1.70132	0.0177093	1.83708	0.00249759	2.19184	0.00346218	2.09281	0.0111982	2.2461	0.0121755	2.55625	0.000238682	-2.34597	4.04949e-07	2.56685	2.7784e-07	2.95615
ENSMODG00000005363	GRIN2A	glutamate receptor ionotropic N-methyl D-aspartate 2A [Source:HGNC Symbol;Acc:4585]	0	0	0	20	80	50	24	67	73	1	Infinite	0.000151222	Infinite	2.16455e-09	8.56116	1	Infinite	1.14927e-05	Infinite	7.01478e-07	8.71554	1	Infinite	6.72467e-05	Infinite	3.11718e-10	7.89967
ENSMODG00000005385	unknown	Uncharacterized protein [Source:UniProtKB/TrEMBL;Acc:F7GG98]	141	440	299	879	1358	1258	1104	4484	2791	0.000223791	1.34162	0.00480752	1.34934	0.000513451	1.68296	0.000489525	2.74146	0.00666026	2.75458	5.91192e-05	3.07842	0.000238682	-3.04003	3.42042e-07	3.12073	1.20855e-13	3.51982
ENSMODG00000005391	NCAPG2	non-SMC condensin II complex subunit G2 [Source:HGNC Symbol;Acc:21904]	116	114	126	2277	1318	1987	334	1311	2038	0.000223791	3.24872	1.48313e-13	3.3203	6.56718e-26	3.65578	0.000489525	2.78319	0.033889	2.85345	3.96335e-05	3.22702	0.000238682	-3.17854	1.25543e-10	3.47496	3.32666e-28	3.88946
ENSMODG00000005422	PHGDH	phosphoglycerate dehydrogenase [Source:HGNC Symbol;Acc:8923]	269	110	81	3785	2749	2270	2619	2453	2409	0.000223791	3.66278	5.07402e-16	3.63585	9.59495e-20	3.94606	0.000489525	3.71648	3.3814e-06	3.69864	1.52932e-09	3.87964	0.000238682	-3.46452	1.63873e-19	3.62201	1.84835e-26	4.02183
ENSMODG00000005458	WDR60	WD repeat domain 60 [Source:HGNC Symbol;Acc:21862]	538	375	364	4202	2062	2588	254	2404	2520	0.000223791	2.13423	0.00012046	2.1472	6.16765e-14	2.46141	0.00434335	1.47835	0.325002	1.48675	0.0359034	1.89089	0.000238682	-1.96314	9.91265e-07	1.92039	7.25102e-15	2.33324
ENSMODG00000005460	SERPINB10	serpin peptidase inhibitor clade B (ovalbumin) member 10 [Source:HGNC Symbol;Acc:8942]	83	40	52	1223	536	513	1048	489	500	0.000223791	3.00004	0.00133644	3.04826	3.76208e-13	3.34857	0.000489525	3.18415	0.0870832	3.29248	4.5608e-06	3.37499	0.000238682	-2.43402	5.39842e-07	2.59477	3.68058e-10	3.01268
ENSMODG00000005475	NGB	Monodelphis domestica neuroglobin (NGB) mRNA. [Source:RefSeq mRNA;Acc:NM_001035515]	0	1	1	653	969	906	11	287	479	0.295473	8.69658	1.80721e-38	9.64116	5.15565e-45	9.8029	0.439889	7.04898	0.00659198	8.00224	9.56564e-07	8.22163	0.320209	-7.61357	9.87567e-13	Infinite	9.1867e-26	10.4936
ENSMODG00000005482	unknown	Uncharacterized protein [Source:UniProtKB/TrEMBL;Acc:F7GFZ8]	17	16	17	604	392	773	55	529	396	0.0969214	4.25149	3.74433e-11	4.50209	1.81948e-21	4.84965	0.407295	3.55062	0.0279301	3.75592	9.38869e-05	4.14888	0.0129525	-4.00043	0.00239305	1.39712	1.97201e-06	1.81137
ENSMODG00000005562	CENPT	centromere protein T [Source:HGNC Symbol;Acc:25787]	7	4	7	242	113	202	158	139	272	0.000223791	4.00777	9.94353e-10	4.29814	4.89775e-13	4.61542	0.00126175	4.06493	2.37143e-06	4.58308	6.44166e-07	4.80516	0.00044651	-4.12341	8.66431e-08	4.55455	5.20944e-13	4.94112
ENSMODG00000005570	AFF2	AF4/FMR2 family member 2 [Source:HGNC Symbol;Acc:3776]	18	18	33	61	182	228	4	370	399	0.000610563	1.94196	0.0474572	2.13494	0.000352158	2.53705	0.000489525	2.66384	0.193532	2.89698	0.0211587	3.35126	0.000238682	-3.23609	4.66657e-10	3.646	2.20796e-14	4.05474
ENSMODG00000005575	TSNAXIP1	translin-associated factor X interacting protein 1 [Source:HGNC Symbol;Acc:18586]	45	105	56	1934	455	1018	73	1019	800	0.000223791	3.22945	0.00898303	3.38213	3.57384e-11	3.65702	0.000489525	2.51667	0.142759	2.65005	0.00416401	3.03457	0.000238682	-3.00254	6.89908e-12	3.08775	1.17208e-12	3.47563
ENSMODG00000005630	TRAC	T cell receptor alpha constant [Source:HGNC Symbol;Acc:12029]	20	2	1	141	123	135	38	118	120	0.000223791	3.31424	1.13946e-06	3.52748	7.87175e-06	3.83418	0.00677385	2.95939	0.00488276	3.15765	0.00928046	3.46668	0.00328568	-3.20995	0.000414298	3.15947	3.94017e-05	3.5173
ENSMODG00000005639	AK1	adenylate kinase 1 [Source:HGNC Symbol;Acc:361]	588	676	996	6619	4036	4096	2242	3887	2748	0.000223791	2.00593	1.64511e-06	2.04211	2.09752e-13	2.371	0.000489525	1.50592	0.0839441	1.54905	0.00293358	1.81923	0.000238682	-1.52096	0.000578417	1.5823	1.48444e-09	2.00924
ENSMODG00000005707	WDR27	WD repeat domain 27 [Source:HGNC Symbol;Acc:21248]	85	96	40	1432	533	762	55	744	636	0.000223791	2.83812	0.00103808	2.98092	1.5152e-11	3.25891	0.000489525	1.99955	0.214358	2.16678	0.0198541	2.55093	0.000238682	-2.51991	1.73372e-08	2.71283	1.60848e-11	3.10064
ENSMODG00000005711	ASTN1	astrotactin 1 [Source:HGNC Symbol;Acc:773]	3	1	16	123	157	45	35	78	73	0.000967218	2.94584	0.00376948	3.3328	3.39622e-05	3.68282	1	2.42763	0.0279186	2.71447	0.015879	3.06681	1	-2.59374	0.0124388	2.64205	0.00159411	3.09623
ENSMODG00000005727	PDE4A	phosphodiesterase 4A cAMP-specific [Source:HGNC Symbol;Acc:8780]	36	35	26	160	210	351	186	338	258	0.000223791	1.9554	0.00344172	2.2712	5.55782e-06	2.63425	0.000489525	2.28399	0.00416181	2.59888	0.00067413	2.8508	0.000238682	-2.3424	2.02894e-06	2.92978	3.05602e-10	3.318
ENSMODG00000005732	BRINP2	bone morphogenetic protein/retinoic acid inducible neural-specific 2 [Source:HGNC Symbol;Acc:13746]	81	197	256	884	960	232	1281	531	603	0.000422298	1.29257	0.218135	1.29159	0.0080515	1.5917	0.000489525	1.91647	0.380901	1.90336	0.0110721	1.97889	0.00746527	-1.07076	0.0259602	1.08912	0.00148541	1.50802
ENSMODG00000005780	THBS2	thrombospondin 2 [Source:HGNC Symbol;Acc:11786]	131	148	115	3230	1022	795	131	1216	998	0.000223791	2.95705	0.0640167	3.01204	4.15921e-12	3.27112	0.000489525	1.98362	0.174275	2.04005	0.00864603	2.42981	0.000238682	-2.45014	3.52316e-09	2.50786	9.10564e-17	2.91795
ENSMODG00000005784	LGI1	leucine-rich glioma inactivated 1 [Source:HGNC Symbol;Acc:6572]	68	93	89	2264	675	541	214	857	687	0.000223791	3.08325	0.068283	3.12226	3.59387e-11	3.38552	0.000489525	2.28834	0.00797173	2.31494	0.00119521	2.66139	0.000238682	-2.61686	7.4996e-09	2.58858	1.06693e-13	3.01054
ENSMODG00000005807	SMOC2	SPARC related modular calcium binding 2 [Source:HGNC Symbol;Acc:20323]	332	446	1056	27724	32967	7457	3986	8836	11732	0.000223791	4.56597	0.000618688	4.54374	6.87259e-17	4.87033	0.000489525	3.26678	1.88267e-05	3.24451	7.89139e-07	3.59751	0.000238682	-3.49866	2.06076e-19	3.43474	1.79387e-16	3.87846
ENSMODG00000005818	DACT2	dishevelled-binding antagonist of beta-catenin 2 [Source:HGNC Symbol;Acc:21231]	91	103	154	2085	2563	1231	232	989	1834	0.000223791	3.44104	4.23832e-07	3.42574	2.92478e-22	3.75617	0.000489525	2.60246	0.119733	2.59498	0.000485818	2.99066	0.000238682	-3.0344	0.000535654	2.949	1.07781e-17	3.36802
ENSMODG00000005825	CA3	carbonic anhydrase III muscle specific [Source:HGNC Symbol;Acc:1374]	58	182	857	3207	10191	5258	77	7744	11658	0.000223791	3.43842	0.00712665	3.41533	3.34604e-06	3.82784	0.000489525	3.53605	0.156482	3.52209	0.00868151	4.02315	0.000238682	-4.1255	1.11322e-12	4.24336	2.47847e-10	4.71655
ENSMODG00000005826	RBFOX1	RNA binding protein fox-1 homolog (C. elegans) 1 [Source:HGNC Symbol;Acc:18222]	2	5	1	131	211	104	42	276	252	0.00113524	4.50659	5.61156e-08	5.18126	1.10781e-12	5.42695	0.00752676	5.00189	0.000385152	5.64386	2.76788e-06	5.93257	0.0129525	-5.39589	2.8234e-12	6.27453	1.51018e-18	6.51257
ENSMODG00000005848	LBR	lamin B receptor [Source:HGNC Symbol;Acc:6518]	674	1232	902	6357	5716	4190	1458	4366	6276	0.000223791	1.896	1.16256e-05	1.88569	7.57838e-11	2.19103	0.00193944	1.61996	0.0845096	1.60787	0.00879818	1.94272	0.000238682	-1.94453	4.37041e-05	1.97736	1.63859e-10	2.37667
ENSMODG00000005850	unknown	Uncharacterized protein [Source:UniProtKB/TrEMBL;Acc:F6TKY5]	4	2	3	189	265	184	1	476	577	0.000422298	4.74514	1.57188e-14	5.51832	4.75246e-18	5.80641	0.000894162	5.51434	0.0169588	6.30275	0.000122489	6.69756	0.00203249	-6.10679	2.72882e-23	6.74413	5.30823e-29	7.07088
ENSMODG00000005856	ENAH	enabled homolog (Drosophila) [Source:HGNC Symbol;Acc:18271]	320	300	299	1500	1272	1492	1076	1231	1405	0.000223791	1.54821	0.000547233	1.57346	1.79753e-09	1.91262	0.00126175	1.60229	0.0780123	1.62646	0.00174128	1.8539	0.000238682	-1.50417	0.000390766	1.50177	4.3428e-09	1.90691
ENSMODG00000005882	EPHX1	epoxide hydrolase 1 microsomal (xenobiotic) [Source:HGNC Symbol;Acc:3401]	404	178	234	2350	1386	1027	631	1672	1509	0.000223791	1.86318	0.00457255	1.90213	1.22712e-08	2.21081	0.000489525	1.70799	0.041084	1.77123	0.00267213	2.09789	0.000238682	-1.94001	1.39198e-07	2.14591	4.76316e-12	2.56588
ENSMODG00000005950	TPPP3	tubulin polymerization-promoting protein family member 3 [Source:HGNC Symbol;Acc:24162]	598	695	704	8270	4492	6323	792	5061	3013	0.000223791	2.58698	2.94871e-09	2.60243	1.75096e-20	2.92788	0.000894162	1.61715	0.226312	1.6327	0.0101631	2.00837	0.000238682	-2.02591	0.000323098	2.05679	8.44056e-15	2.47178
ENSMODG00000005981	C20orf26	chromosome 20 open reading frame 26 [Source:HGNC Symbol;Acc:15872]	111	162	124	3599	1460	2031	71	1611	1284	0.000223791	3.48237	2.62628e-05	3.49948	6.89287e-23	3.79683	0.000489525	2.33385	0.230543	2.3419	0.00923843	2.75442	0.000238682	-2.88072	2.98371e-12	2.87664	4.13711e-20	3.28105
ENSMODG00000005997	PLEKHG4	pleckstrin homology domain containing family G (with RhoGef domain) member 4 [Source:HGNC Symbol;Acc:24501]	16	12	5	57	33	127	87	153	103	0.00113524	2.13558	0.139129	2.104	0.00255781	2.45599	0.000894162	3.05251	0.0045493	2.99224	0.00111898	3.21171	0.000643336	-3.13342	0.00079036	2.87106	9.49805e-06	3.23628
ENSMODG00000005999	CERCAM	cerebral endothelial cell adhesion molecule [Source:HGNC Symbol;Acc:23723]	257	94	174	1348	1428	963	2102	824	794	0.000223791	2.1617	1.27499e-06	2.199	1.87073e-10	2.54045	0.000489525	2.56267	0.300771	2.60174	0.000172423	2.66379	0.000238682	-1.60959	0.000308985	1.65285	1.63817e-06	2.07705
ENSMODG00000006020	SLC9A5	solute carrier family 9 subfamily A (NHE5 cation proton antiporter 5) member 5 [Source:HGNC Symbol;Acc:11078]	5	13	6	69	88	140	53	136	76	0.000223791	2.6957	0.000126089	2.99912	4.08705e-06	3.3318	0.000489525	2.79564	0.00691198	3.02244	0.0020564	3.27241	0.00219689	-2.9593	0.0249954	2.96517	3.90627e-05	3.31729
ENSMODG00000006041	ANGPTL1	angiopoietin-like 1 [Source:HGNC Symbol;Acc:489]	18	38	6	718	540	567	139	1012	620	0.0409729	4.03562	3.74641e-16	4.25187	3.64207e-14	4.52541	0.169107	4.12605	0.00947713	4.33399	1.66372e-05	4.65667	0.0699097	-4.53952	3.18442e-09	5.04904	2.04209e-16	5.39752
ENSMODG00000006045	unknown	Uncharacterized protein [Source:UniProtKB/TrEMBL;Acc:F6Z610]	42	20	15	2612	1614	1379	134	939	1150	0.000223791	5.24348	1.45222e-16	5.55566	1.32384e-39	5.84914	0.000489525	4.02871	0.00820355	4.34088	2.02725e-06	4.72352	0.000238682	-4.48489	2.11081e-25	5.1154	8.97856e-25	5.49536
ENSMODG00000006076	PARP1	poly (ADP-ribose) polymerase 1 [Source:HGNC Symbol;Acc:270]	1088	1100	1268	4260	5848	3353	1982	3659	4393	0.000223791	1.32955	0.00335338	1.32154	1.66651e-07	1.65472	0.015659	1.09461	0.282211	1.08765	0.0317593	1.386	0.000238682	-1.24134	0.00165419	1.24148	3.59536e-09	1.65535
ENSMODG00000006079	OLFML1	olfactomedin-like 1 [Source:HGNC Symbol;Acc:24473]	97	90	59	1974	1597	572	253	903	1046	0.000223791	3.46514	0.000768581	3.43317	7.31429e-16	3.70834	0.000489525	2.71838	0.0038646	2.67513	0.000164407	3.01431	0.000238682	-3.06788	5.41665e-11	2.88374	3.01082e-17	3.27712
ENSMODG00000006099	SYT9	synaptotagmin IX [Source:HGNC Symbol;Acc:19265]	1	1	1	42	18	30	1	177	215	1	3.65029	0.00470238	4.25238	3.07229e-06	4.43297	0.02078	5.64239	0.0189823	6.45948	0.000197641	6.74166	0.0424786	-6.22875	1.77964e-10	6.49421	6.81283e-17	6.67982
ENSMODG00000006108	unknown	Uncharacterized protein [Source:UniProtKB/TrEMBL;Acc:F7F0M1]	15	10	8	109	140	106	130	211	142	0.000223791	2.67485	9.16398e-05	2.80511	1.66017e-07	3.12229	0.000489525	3.3204	0.000356896	3.48549	5.62021e-05	3.70864	0.00044651	-3.26599	2.39945e-05	3.34404	7.21711e-09	3.7199
ENSMODG00000006132	TMLHE	trimethyllysine hydroxylase epsilon [Source:HGNC Symbol;Acc:18308]	2	1	10	60	88	121	77	144	97	0.00330689	3.54811	8.686e-06	3.69554	1.11453e-06	4.09087	0.0108584	3.98782	0.0001286	4.14667	0.000119332	4.43844	0.00771552	-4.06204	1.46004e-05	4.33861	5.89356e-09	4.75178
ENSMODG00000006149	HES2	hes family bHLH transcription factor 2 [Source:HGNC Symbol;Acc:16005]	1	0	2	25	14	53	380	167	153	1	3.5333	0.0134347	4.27278	1.53525e-05	4.54679	0.122628	6.67248	0.00248437	7.59252	1.96571e-10	7.53494	0.0490867	-5.8094	1.79954e-09	6.34019	6.661e-16	6.52685
ENSMODG00000006174	GPR153	G protein-coupled receptor 153 [Source:HGNC Symbol;Acc:23618]	44	25	65	383	307	476	160	438	481	0.000223791	2.24045	1.61384e-06	2.46746	3.61287e-08	2.84559	0.000894162	2.28698	0.00326078	2.51835	0.00124122	2.87662	0.000238682	-2.55597	8.74114e-08	2.78328	4.33627e-10	3.22251
ENSMODG00000006225	RPL22	ribosomal protein L22 [Source:HGNC Symbol;Acc:10315]	4639	4130	3993	26800	17768	16060	12516	18424	20368	0.000223791	1.5995	0.000202399	1.60093	1.35679e-11	1.91422	0.00702304	1.59284	0.0733155	1.59377	0.00131793	1.8532	0.000238682	-1.6242	8.19261e-06	1.64873	1.93992e-13	2.05759
ENSMODG00000006241	RPS6KA2	ribosomal protein S6 kinase 90kDa polypeptide 2 [Source:HGNC Symbol;Acc:10431]	147	163	143	1461	1738	1004	1843	1275	1038	0.000223791	2.54684	4.36979e-08	2.57541	2.55503e-16	2.89277	0.000489525	2.85448	0.020044	2.89977	4.46315e-07	3.01799	0.000238682	-2.32461	1.06078e-08	2.44425	1.129e-15	2.84553
ENSMODG00000006256	SCUBE1	signal peptide CUB domain EGF-like 1 [Source:HGNC Symbol;Acc:13441]	6	24	27	165	310	214	138	135	120	0.000223791	2.75767	1.40053e-05	2.94321	7.91422e-07	3.28941	0.00126175	2.22623	0.0198196	2.40831	0.00974566	2.5929	0.00169725	-1.97494	0.00532426	2.26377	6.06255e-05	2.66985
ENSMODG00000006262	SNX31	sorting nexin 31 [Source:HGNC Symbol;Acc:28605]	21	16	1	165	56	33	2481	106	138	0.0028682	2.03269	0.219942	2.10746	0.0143637	2.32433	0.000489525	6.01339	0.415739	6.14809	6.76989e-05	5.92763	0.00152719	-2.46218	3.60004e-05	3.78127	4.33393e-08	4.1011
ENSMODG00000006277	NAPB	N-ethylmaleimide-sensitive factor attachment protein beta [Source:HGNC Symbol;Acc:15751]	22	11	12	73	97	82	24	90	132	0.00113524	2.19347	0.0190831	1.86431	0.000333986	2.19916	0.00543557	2.22908	0.10634	1.95465	0.0417735	2.31376	0.00101139	-2.63756	0.0196605	1.96759	6.64804e-05	2.36049
ENSMODG00000006295	unknown	Uncharacterized protein [Source:UniProtKB/TrEMBL;Acc:F7BS13]	2	5	5	174	99	105	14	124	140	0.000967218	3.89687	2.34465e-08	4.30907	8.99295e-12	4.59584	0.00226155	3.61407	0.0236638	3.97612	0.000724513	4.34392	0.00251447	-4.08855	2.26402e-06	4.71616	3.18654e-09	5.0009
ENSMODG00000006308	SH3PXD2B	SH3 and PX domains 2B [Source:HGNC Symbol;Acc:29242]	213	396	300	949	1318	1338	831	1226	911	0.000223791	1.35634	0.00376704	1.3503	2.6396e-05	1.69123	0.00651522	1.31641	0.190239	1.3076	0.0244973	1.53062	0.000238682	-1.2673	0.00251566	1.31903	5.52523e-06	1.72691
ENSMODG00000006309	ITGBL1	integrin beta-like 1 (with EGF-like repeat domains) [Source:HGNC Symbol;Acc:6164]	18	33	8	1569	845	909	149	1168	917	0.000223791	4.98383	3.72204e-14	5.17731	2.02817e-25	5.44497	0.000489525	4.53147	0.00339298	4.72955	9.20865e-07	5.06988	0.000238682	-4.97917	7.34573e-27	5.29134	3.97244e-31	5.66785
ENSMODG00000006319	SPC24	SPC24 NDC80 kinetochore complex component [Source:HGNC Symbol;Acc:26913]	10	34	30	256	224	341	190	199	516	0.000223791	2.74231	4.51181e-07	2.81688	1.83465e-07	3.16108	0.000489525	3.06937	0.00345912	3.15569	0.000393292	3.4257	0.000238682	-3.1495	0.0180019	3.38189	5.76386e-08	3.75224
ENSMODG00000006320	FBXO43	F-box protein 43 [Source:HGNC Symbol;Acc:28521]	0	0	0	133	58	107	3	125	168	0.000223791	Infinite	7.21533e-12	Infinite	9.91748e-16	9.48158	0.000489525	Infinite	0.00454803	Infinite	1.67055e-05	9.57794	0.000238682	Infinite	7.40486e-11	Infinite	1.03527e-17	9.18727
ENSMODG00000006330	MAP2K6	mitogen-activated protein kinase kinase 6 [Source:HGNC Symbol;Acc:6846]	36	40	37	329	193	156	183	163	216	0.000223791	2.04137	0.00116675	1.93009	1.13581e-05	2.22829	0.000894162	2.05136	0.0572045	1.94606	0.0119338	2.14247	0.000238682	-1.88736	0.0146409	1.69996	8.06924e-05	2.11653
ENSMODG00000006352	CBFB	core-binding factor beta subunit [Source:HGNC Symbol;Acc:1539]	393	297	216	1945	833	1236	719	1730	1198	0.000223791	1.51168	0.014386	1.50469	2.44332e-06	1.81155	0.000894162	1.56164	0.0828873	1.57792	0.00564418	1.86421	0.000238682	-1.74839	0.000113792	1.79892	6.82153e-09	2.1974
ENSMODG00000006353	GDF7	growth differentiation factor 7 [Source:HGNC Symbol;Acc:4222]	23	31	46	209	409	300	19	254	385	0.000223791	2.04325	9.12376e-05	2.55457	1.48573e-07	2.91673	0.0284637	1.58172	0.2883	2.14463	0.0371229	2.57406	0.00135967	-2.09235	7.55877e-08	3.15138	3.18014e-11	3.57535
ENSMODG00000006355	PDE10A	phosphodiesterase 10A [Source:HGNC Symbol;Acc:8772]	11	12	6	324	171	252	27	316	477	0.000223791	3.50297	4.81305e-11	4.04931	1.52705e-13	4.34388	0.000489525	3.70253	0.0484807	4.28178	0.000125725	4.65982	0.000238682	-4.20619	2.03379e-14	4.77832	1.11077e-19	5.15784
ENSMODG00000006363	DIAPH3	diaphanous-related formin 3 [Source:HGNC Symbol;Acc:15480]	74	34	66	406	322	339	136	365	531	0.000223791	1.87656	0.000156779	1.97243	9.70509e-07	2.3202	0.000489525	2.00084	0.0190201	2.08086	0.00750644	2.43994	0.000238682	-2.27407	3.12468e-06	2.39576	7.37745e-09	2.82364
ENSMODG00000006400	RRAD	Ras-related associated with diabetes [Source:HGNC Symbol;Acc:10446]	7	6	10	81	135	70	199	110	131	0.000223791	2.55306	0.000121199	2.99365	4.26627e-07	3.3226	0.000489525	3.53639	0.00471687	3.9527	1.35326e-05	4.06683	0.00044651	-2.95503	3.55802e-05	4.08258	3.5658e-10	4.42358
ENSMODG00000006405	unknown	Uncharacterized protein [Source:UniProtKB/TrEMBL;Acc:F7FRB7]	50	15	65	258	192	297	412	419	362	0.000223791	1.92757	0.000783293	1.86865	0.00018993	2.25286	0.000489525	2.85093	0.00109503	2.83009	0.000287079	3.05838	0.000238682	-2.60384	1.72225e-06	2.65773	7.09032e-08	3.10199
ENSMODG00000006427	DLG4	discs large homolog 4 (Drosophila) [Source:HGNC Symbol;Acc:2903]	56	106	93	670	684	1233	303	913	846	0.000223791	2.60355	0.00015356	2.70017	1.39082e-10	3.063	0.000489525	2.4195	0.00193584	2.52884	0.000262174	2.85191	0.000238682	-2.69749	6.95012e-10	2.77552	7.08392e-14	3.17015
ENSMODG00000006433	NPHP4	nephronophthisis 4 [Source:HGNC Symbol;Acc:19104]	133	138	76	1259	891	884	336	850	500	0.000223791	2.41312	6.82982e-08	2.49265	4.53121e-13	2.79579	0.00286728	1.78607	0.0395606	1.85	0.00664529	2.12427	0.000238682	-1.92504	0.00194615	2.06276	9.34396e-08	2.45597
ENSMODG00000006462	IFT122	intraflagellar transport 122 homolog (Chlamydomonas) [Source:HGNC Symbol;Acc:13556]	729	832	614	4223	2951	3440	1016	3032	2608	0.000223791	1.6203	0.000180497	1.6447	7.99082e-11	1.96314	0.015884	1.1332	0.240816	1.14451	0.0365859	1.46048	0.000238682	-1.38669	0.00103582	1.31218	1.13224e-08	1.71782
ENSMODG00000006467	KIF11	kinesin family member 11 [Source:HGNC Symbol;Acc:6388]	76	51	54	1210	640	1274	320	689	1830	0.000223791	3.38039	1.75709e-08	3.46963	4.19239e-19	3.81324	0.000489525	3.38799	0.0602088	3.47751	3.58464e-06	3.83034	0.000238682	-3.73016	0.00844905	4.11308	1.08814e-15	4.50167
ENSMODG00000006501	TTC21B	tetratricopeptide repeat domain 21B [Source:HGNC Symbol;Acc:25660]	462	733	417	3198	1893	2341	705	2276	2903	0.000223791	1.55804	0.000452217	1.55887	1.40344e-07	1.86047	0.00624002	1.36954	0.125109	1.3764	0.0226392	1.70405	0.000238682	-1.69747	6.00349e-06	1.77058	6.90851e-10	2.16166
ENSMODG00000006577	unknown	Uncharacterized protein [Source:UniProtKB/TrEMBL;Acc:F7B7G3]	14	2	19	84	52	103	160	123	127	0.000610563	2.15631	0.00825342	2.11345	0.00113186	2.49815	0.000489525	3.24359	0.00146033	3.20524	0.00105439	3.39959	0.000238682	-2.90847	0.000820445	2.92918	5.22662e-07	3.34666
ENSMODG00000006599	unknown	Uncharacterized protein [Source:UniProtKB/TrEMBL;Acc:F7AK58]	2	3	0	418	147	359	2	208	139	0.012124	5.96599	1.56023e-09	6.90824	2.4038e-19	7.11118	0.03034	4.70516	0.0455379	5.58897	0.000766836	5.88091	0.0399169	-5.27741	7.64008e-09	5.77994	4.37301e-14	6.00024
ENSMODG00000006625	unknown	Uncharacterized protein [Source:UniProtKB/TrEMBL;Acc:F7GEP4]	105	31	74	500	320	596	540	696	759	0.000223791	2.21388	5.66236e-05	2.11658	2.6408e-06	2.48794	0.000489525	3.00985	0.000588012	2.85459	2.78583e-05	3.11743	0.000238682	-3.00747	1.01132e-08	2.67362	4.40063e-09	3.10212
ENSMODG00000006659	unknown	Uncharacterized protein [Source:UniProtKB/TrEMBL;Acc:F6VS65]	30	75	37	489	626	588	133	558	651	0.000223791	2.79355	2.57497e-09	2.94944	1.40384e-10	3.2668	0.000489525	2.56978	0.0123286	2.73127	0.00130537	3.06476	0.000238682	-2.94781	2.42271e-09	2.90276	8.41341e-08	3.27028
ENSMODG00000006671	STMN2	stathmin-like 2 [Source:HGNC Symbol;Acc:10577]	189	120	186	3296	836	991	248	875	1039	0.000223791	2.61374	0.092838	2.69856	2.69814e-10	2.98693	0.00193944	1.55266	0.0647292	1.62671	0.0130218	1.99534	0.000238682	-1.89823	2.28195e-05	1.85158	1.18183e-10	2.26753
ENSMODG00000006675	ACOT6	acyl-CoA thioesterase 6 [Source:HGNC Symbol;Acc:33159]	19	9	33	309	103	106	46	148	119	0.000223791	2.17912	0.0588866	2.40059	5.37969e-05	2.71665	0.0154742	1.67239	0.091115	1.86206	0.0406843	2.22795	0.00044651	-1.91578	0.00270217	2.19287	1.67021e-05	2.62646
ENSMODG00000006693	PLK1	polo-like kinase 1 [Source:HGNC Symbol;Acc:9077]	106	137	54	677	581	716	424	572	705	0.000422298	2.06337	1.24587e-05	2.10557	1.45186e-07	2.41822	0.0278883	2.06999	0.0161811	2.11897	0.00235436	2.34362	0.00101139	-2.09738	0.000426682	1.6324	3.24596e-05	2.00984
ENSMODG00000006701	CEP170	centrosomal protein 170kDa [Source:HGNC Symbol;Acc:28920]	268	347	353	1666	1824	1579	312	1722	1839	0.000223791	1.70634	9.39693e-05	1.74433	1.08672e-10	2.08033	0.00286728	1.43086	0.195169	1.47334	0.0239597	1.85318	0.000238682	-1.84719	1.97968e-06	1.90933	3.50519e-13	2.31855
ENSMODG00000006723	DNAI2	dynein axonemal intermediate chain 2 [Source:HGNC Symbol;Acc:18744]	170	197	167	8254	2856	3690	175	3264	2801	0.000223791	4.12938	0.000364574	4.13051	6.14684e-29	4.41927	0.000489525	2.98936	0.119275	2.99191	0.000413603	3.40596	0.000238682	-3.52601	6.35395e-21	3.67549	3.88012e-37	4.07668
ENSMODG00000006771	SLC22A3	solute carrier family 22 (organic cation transporter) member 3 [Source:HGNC Symbol;Acc:10967]	127	123	247	1931	2120	1675	2464	2126	2274	0.000223791	2.82413	8.53917e-11	2.86898	3.10402e-18	3.22569	0.000489525	3.37304	1.50832e-05	3.42087	5.89243e-10	3.62656	0.000238682	-3.08848	2.70653e-15	3.11308	2.63928e-19	3.5559
ENSMODG00000006774	EFCAB6	EF-hand calcium binding domain 6 [Source:HGNC Symbol;Acc:24204]	9	51	20	846	383	675	21	677	421	0.000223791	3.59701	8.75435e-09	3.91656	4.31223e-11	4.20182	0.000489525	2.97054	0.171307	3.24027	0.00691946	3.62181	0.000238682	-3.51446	9.13669e-06	3.57492	3.37447e-08	3.93068
ENSMODG00000006777	ZFHX4	zinc finger homeobox 4 [Source:HGNC Symbol;Acc:30939]	44	25	27	124	170	240	133	271	336	1	1.40346	0.00255885	1.85582	0.000141848	2.22321	0.00126175	1.96847	0.00608244	2.50067	0.00161329	2.80496	0.000238682	-2.10962	4.01085e-06	2.73347	5.22955e-09	3.13
ENSMODG00000006791	OTOG	otogelin [Source:HGNC Symbol;Acc:8516]	3	0	6	293	303	485	1	515	301	0.000610563	5.54543	1.36014e-15	6.24486	4.35605e-20	6.60246	0.00727382	5.19789	0.0448987	5.90124	0.000809432	6.35273	0.0067833	-5.79141	2.22827e-08	6.11566	1.00771e-19	6.50944
ENSMODG00000006804	RPL30	ribosomal protein L30 [Source:HGNC Symbol;Acc:10333]	4467	3736	2819	15967	10408	9216	14673	10316	12327	0.000223791	1.05558	0.0223972	1.05035	1.12601e-05	1.35468	0.0141485	1.42388	0.146215	1.44223	0.00659542	1.59041	0.000238682	-1.07956	0.00769197	1.05946	2.73398e-06	1.46173
ENSMODG00000006817	PLD5	phospholipase D family member 5 [Source:HGNC Symbol;Acc:26879]	0	0	0	48	165	69	1	57	87	0.000223791	Infinite	0.000124171	Infinite	1.08051e-12	9.45158	0.000489525	Infinite	0.0190319	Infinite	0.000276961	8.54958	0.000238682	Infinite	1.38059e-05	Infinite	5.85275e-11	8.11106
ENSMODG00000006835	KCNMB1	potassium large conductance calcium-activated channel subfamily M beta member 1 [Source:HGNC Symbol;Acc:6285]	743	1281	1017	6219	4599	2789	5225	4036	3975	0.000223791	1.52408	0.00635429	1.50616	3.79356e-07	1.79743	0.000894162	1.80319	0.0469614	1.7899	0.00100744	1.93515	0.000238682	-1.42589	0.000135326	1.46859	1.46797e-07	1.86724
ENSMODG00000006840	MATN2	matrilin 2 [Source:HGNC Symbol;Acc:6908]	49	64	56	6024	5463	2219	1147	2141	2891	0.000223791	5.0908	6.2736e-09	5.69138	8.71932e-45	5.98263	0.000489525	4.16104	2.3915e-09	4.73638	1.61476e-14	5.03019	0.000238682	-4.33915	1.90468e-31	4.93338	5.62878e-49	5.33547
ENSMODG00000006877	EXO1	exonuclease 1 [Source:HGNC Symbol;Acc:3511]	7	2	12	359	353	335	111	307	536	0.000223791	4.21301	1.43585e-16	4.97889	1.35091e-18	5.3298	0.000489525	4.28562	0.000295451	4.98552	8.45256e-07	5.3587	0.000238682	-4.60947	7.29871e-09	5.29327	4.676e-19	5.7072
ENSMODG00000006880	PHKG1	phosphorylase kinase gamma 1 (muscle) [Source:HGNC Symbol;Acc:8930]	29	44	32	335	243	149	251	206	168	0.000223791	2.07008	0.00036917	2.13972	4.35015e-06	2.42817	0.00255988	2.16442	0.022396	2.25009	0.00545667	2.38641	0.00152719	-1.76602	0.0182168	1.68096	0.000103535	2.0807
ENSMODG00000006902	PI15	peptidase inhibitor 15 [Source:HGNC Symbol;Acc:8946]	28	3	14	1803	1412	913	991	662	812	0.000223791	5.82575	6.87595e-19	5.88681	1.7149e-29	6.20004	0.000489525	5.40488	1.72589e-07	5.47025	5.73685e-11	5.63192	0.000238682	-5.01432	1.64975e-19	4.79273	8.41345e-15	5.18073
ENSMODG00000006915	GRIN2C	glutamate receptor ionotropic N-methyl D-aspartate 2C [Source:HGNC Symbol;Acc:4587]	14	19	20	195	251	411	174	803	760	0.000223791	2.92138	3.55757e-05	3.37723	2.72404e-10	3.74635	0.000489525	4.08205	0.000109272	4.51875	9.39961e-08	4.87807	0.000238682	-4.45921	7.86095e-22	5.13105	3.97775e-27	5.5528
ENSMODG00000006918	SLC22A1	solute carrier family 22 (organic cation transporter) member 1 [Source:HGNC Symbol;Acc:10963]	6	13	13	148	374	564	83	418	608	0.000223791	3.76721	0.000812947	4.44979	1.78395e-11	4.83021	0.000489525	3.85192	0.0041203	4.57503	3.2857e-06	4.94489	0.000238682	-4.26838	4.03294e-13	4.5543	1.3931e-20	4.95412
ENSMODG00000006946	BUB1	BUB1 mitotic checkpoint serine/threonine kinase [Source:HGNC Symbol;Acc:1148]	16	19	21	769	568	559	339	647	1258	0.000223791	4.08682	2.26814e-17	4.42844	9.16701e-26	4.74941	0.000489525	4.5	3.99091e-05	4.84182	4.97229e-10	5.16293	0.000238682	-4.73365	1.57171e-06	5.38879	7.22637e-24	5.80999
ENSMODG00000006953	MKI67	marker of proliferation Ki-67 [Source:HGNC Symbol;Acc:7107]	103	65	156	5636	3924	5502	2248	2387	7689	0.000223791	4.77338	2.21963e-26	4.8805	1.25384e-40	5.24668	0.000489525	4.68134	0.0024808	4.77807	1.64874e-11	5.10826	0.000238682	-4.86035	0.00696003	5.09264	5.96762e-26	5.52727
ENSMODG00000006996	CDH11	cadherin 11 type 2 OB-cadherin (osteoblast) [Source:HGNC Symbol;Acc:1750]	222	147	129	3677	3113	1520	463	2590	3838	0.000223791	3.40984	3.85587e-06	3.42374	5.12273e-23	3.72145	0.000489525	3.25741	0.0415365	3.2727	7.42921e-06	3.65817	0.000238682	-3.70635	8.82277e-15	3.77055	4.12945e-34	4.17575
ENSMODG00000007000	RGS6	regulator of G-protein signaling 6 [Source:HGNC Symbol;Acc:10002]	6	2	5	438	166	253	77	146	200	0.000223791	4.517	1.92614e-07	5.38597	2.05748e-17	5.67206	0.000489525	3.7642	9.99353e-06	4.57038	4.02207e-06	4.85387	0.000643336	-3.91345	6.74403e-08	4.29128	4.55514e-13	4.66287
ENSMODG00000007016	ACSM3	acyl-CoA synthetase medium-chain family member 3 [Source:HGNC Symbol;Acc:10522]	80	64	29	595	351	313	120	498	418	0.0249317	2.21962	7.95247e-05	2.23074	8.83414e-07	2.51668	0.358827	2.08759	0.0227675	2.10683	0.0109149	2.43805	0.01188	-2.417	8.23089e-09	2.72331	6.86966e-10	3.10941
ENSMODG00000007032	ERI2	ERI1 exoribonuclease family member 2 [Source:HGNC Symbol;Acc:30541]	47	51	65	381	394	433	125	370	552	0.00226509	2.42981	1.11536e-05	2.24363	9.57651e-09	2.59507	0.0649307	2.35518	0.0281258	2.17863	0.00532066	2.53484	0.00101139	-2.67746	5.18163e-05	2.44197	1.32827e-10	2.87047
ENSMODG00000007036	TNFSF12	Monodelphis domestica tumor necrosis factor (ligand) superfamily member 12 (TNFSF12) mRNA. [Source:RefSeq mRNA;Acc:NM_001205141]	43	97	97	370	412	264	143	430	394	0.000967218	1.46233	0.00441418	1.4874	0.000462632	1.8086	0.0221258	1.513	0.10446	1.53655	0.0493636	1.8641	0.00083051	-1.78249	0.000225906	1.94442	9.98081e-07	2.36341
ENSMODG00000007051	SLCO2B1	solute carrier organic anion transporter family member 2B1 [Source:HGNC Symbol;Acc:10962]	337	287	212	1616	2632	1527	2152	1263	1283	0.000223791	2.15663	0.000249027	2.16614	7.34823e-12	2.49276	0.000489525	2.21234	0.101488	2.21058	9.23174e-05	2.3147	0.000238682	-1.63772	0.000102243	1.65299	7.74512e-10	2.06079
ENSMODG00000007065	FAM196B	family with sequence similarity 196 member B [Source:HGNC Symbol;Acc:37271]	18	18	13	217	446	244	78	171	185	0.0407669	4.78718	7.31787e-05	3.5897	1.23629e-11	3.91313	0.0770616	3.91617	0.00654099	2.69781	0.00150769	2.98518	0.087437	-4.09622	2.43401e-05	3.28759	3.9889e-09	3.6509
ENSMODG00000007084	RGS7	regulator of G-protein signaling 7 [Source:HGNC Symbol;Acc:10003]	0	0	2	24	17	18	3	39	57	1	3.4539	0.0294464	4.16309	1.26879e-05	4.35479	1	4.24338	0.0461718	4.99752	0.00244573	5.27181	0.30502	-4.7303	0.00459036	4.59699	5.125e-07	4.85935
ENSMODG00000007086	SPDL1	spindle apparatus coiled-coil protein 1 [Source:HGNC Symbol;Acc:26010]	277	282	247	2056	1580	1600	250	1205	2258	0.000223791	2.04555	3.65537e-06	2.0567	7.54524e-15	2.37908	0.000894162	1.67127	0.329836	1.67567	0.0174125	2.05866	0.000238682	-2.11786	0.00977631	2.1172	3.06066e-12	2.52335
ENSMODG00000007151	XRRA1	X-ray radiation resistance associated 1 [Source:HGNC Symbol;Acc:18868]	221	151	203	3151	1596	1525	169	1546	1224	0.000223791	2.75695	0.000102465	2.79135	1.94247e-19	3.10323	0.000894162	1.79953	0.220421	1.81887	0.0131702	2.2277	0.000238682	-2.27143	2.59336e-08	2.28793	1.98996e-15	2.71061
ENSMODG00000007226	unknown	Uncharacterized protein [Source:UniProtKB/TrEMBL;Acc:F6WCQ3]	0	0	0	28	31	50	11	36	82	1	Infinite	3.49203e-05	Infinite	1.64125e-09	8.08791	0.000489525	Infinite	0.00462364	Infinite	1.63023e-05	8.37182	0.000238682	Infinite	3.55802e-05	Infinite	2.52221e-10	7.9876
ENSMODG00000007283	KIF20B	kinesin family member 20B [Source:HGNC Symbol;Acc:7212]	66	95	68	2296	1208	2235	405	1320	3339	0.000223791	3.86998	1.27767e-11	4.0001	5.81353e-27	4.32599	0.000489525	3.80083	0.0701127	3.94451	4.12612e-07	4.30699	0.000238682	-4.21918	0.00112104	4.5762	9.85947e-27	4.96633
ENSMODG00000007286	EYA1	eyes absent homolog 1 (Drosophila) [Source:HGNC Symbol;Acc:3519]	7	20	12	273	199	226	255	526	622	0.000223791	3.13468	5.93801e-09	3.51026	8.46204e-11	3.81537	0.000489525	4.30524	3.82723e-08	4.70694	2.80087e-08	4.98156	0.000238682	-4.48592	1.57778e-18	5.0455	3.07495e-24	5.44035
ENSMODG00000007311	ARX	aristaless related homeobox [Source:HGNC Symbol;Acc:18060]	1	0	0	1	78	95	0	163	166	0.274399	6.20405	0.0117557	6.89865	5.35878e-05	6.84916	0.354646	7.2342	0.0104652	7.85464	0.000433085	7.81437	0.317904	-7.82805	2.46265e-12	Infinite	4.01386e-19	9.40408
ENSMODG00000007332	C1orf21	chromosome 1 open reading frame 21 [Source:HGNC Symbol;Acc:15494]	44	35	46	312	338	341	430	353	310	0.000223791	2.34527	1.00491e-05	2.34706	7.12692e-09	2.69581	0.000489525	2.74944	0.00153387	2.79851	0.000113295	2.96197	0.000238682	-2.39003	4.06734e-05	2.3597	2.02725e-08	2.78363
ENSMODG00000007336	PGM2L1	phosphoglucomutase 2-like 1 [Source:HGNC Symbol;Acc:20898]	22	47	27	345	103	227	124	282	236	0.000223791	2.07547	0.0197791	2.15349	8.83341e-05	2.44532	0.00193944	2.14747	0.0147506	2.29237	0.00574296	2.56364	0.000238682	-2.30667	2.94099e-05	2.54488	8.61823e-07	2.94848
ENSMODG00000007348	GEM	GTP binding protein overexpressed in skeletal muscle [Source:HGNC Symbol;Acc:4234]	155	356	267	2773	2271	1175	929	967	1121	0.000223791	2.3401	0.000335523	2.34181	1.93292e-10	2.62866	0.00255988	1.5797	0.093715	1.56882	0.00924755	1.76955	0.000238682	-1.44343	0.000330497	1.53852	1.02007e-05	1.93284
ENSMODG00000007379	PCYT1B	phosphate cytidylyltransferase 1 choline beta [Source:HGNC Symbol;Acc:8755]	2	15	13	154	127	83	44	80	88	0.000223791	2.63264	3.37636e-05	2.93142	6.26643e-06	3.22796	0.010151	2.06788	0.0511641	2.35807	0.023495	2.6261	0.00501805	-2.16841	0.00130156	2.96201	1.71706e-05	3.34831
ENSMODG00000007407	CHST15	carbohydrate (N-acetylgalactosamine 4-sulfate 6-O) sulfotransferase 15 [Source:HGNC Symbol;Acc:18137]	564	770	613	5906	3619	2837	1086	3238	3186	0.000223791	2.00931	0.00038657	2.0122	1.25899e-12	2.3061	0.00160717	1.47255	0.0959081	1.4676	0.00913663	1.79062	0.000238682	-1.74386	6.81438e-06	1.73913	2.52495e-11	2.13742
ENSMODG00000007410	GTSE1	G-2 and S-phase expressed 1 [Source:HGNC Symbol;Acc:13698]	4	3	9	108	72	203	171	178	228	0.000223791	3.11929	0.00101617	3.9198	1.7317e-08	4.29946	0.000894162	3.92419	9.46808e-07	4.76199	3.25006e-07	4.99013	0.00044651	-3.8406	2.31202e-09	4.82315	9.85285e-13	5.23357
ENSMODG00000007414	STK33	serine/threonine kinase 33 [Source:HGNC Symbol;Acc:14568]	284	369	224	3910	2329	2568	118	2247	1755	0.000223791	2.67003	7.49592e-10	2.68305	1.19216e-18	2.98313	0.00126175	1.66964	0.370244	1.68338	0.0440144	2.08568	0.000238682	-2.19999	2.62124e-09	2.3591	1.13405e-17	2.75936
ENSMODG00000007420	PNLDC1	poly(A)-specific ribonuclease (PARN)-like domain containing 1 [Source:HGNC Symbol;Acc:21185]	2	0	1	24	21	82	18	158	250	1	3.99764	0.0341149	4.79094	3.51654e-06	5.04381	0.0137455	5.70417	0.00519634	6.62044	3.84785e-06	6.87366	0.0342119	-6.19309	3.68872e-12	7.70271	1.06111e-17	7.60491
ENSMODG00000007423	DNAH2	dynein axonemal heavy chain 2 [Source:HGNC Symbol;Acc:2948]	110	185	69	7204	3549	5450	296	4186	2716	0.000223791	4.64071	1.04487e-14	4.83492	6.55326e-30	5.12562	0.000489525	3.58772	0.0629415	3.7706	1.68907e-05	4.14637	0.000238682	-4.08981	8.11687e-13	4.59573	1.93721e-34	4.98094
ENSMODG00000007425	TMTC4	transmembrane and tetratricopeptide repeat containing 4 [Source:HGNC Symbol;Acc:25904]	543	460	378	2676	2032	1789	1385	1507	1782	0.000223791	1.61322	0.000367881	1.5949	2.83538e-10	1.9091	0.00193944	1.40739	0.160771	1.38233	0.00595173	1.59936	0.000238682	-1.29756	0.000681349	1.41483	1.1211e-08	1.8182
ENSMODG00000007431	TMEM67	transmembrane protein 67 [Source:HGNC Symbol;Acc:28396]	502	569	284	4940	2960	3295	491	3375	3263	0.000223791	2.4216	2.75448e-08	2.40811	2.08366e-14	2.7047	0.000489525	1.88419	0.152009	1.88002	0.00722239	2.2463	0.000238682	-2.33141	2.42017e-09	2.28411	9.73321e-14	2.67083
ENSMODG00000007437	TENM2	teneurin transmembrane protein 2 [Source:HGNC Symbol;Acc:29943]	4	5	6	362	270	171	1009	277	260	0.000223791	4.18722	4.88124e-12	5.08284	2.0088e-18	5.36698	0.000489525	5.5916	0.0679531	6.49257	1.10793e-10	6.45749	0.000238682	-4.26866	1.56989e-15	6.64085	3.86955e-22	6.89374
ENSMODG00000007441	SULF1	sulfatase 1 [Source:HGNC Symbol;Acc:20391]	1385	1247	974	9692	7727	4995	1258	6373	8436	0.000223791	1.98369	1.52515e-05	1.99533	1.04183e-13	2.29651	0.00160717	1.62925	0.192866	1.64106	0.0111862	2.01429	0.000238682	-2.05088	3.11276e-08	2.0488	2.93891e-16	2.45139
ENSMODG00000007447	unknown	Uncharacterized protein [Source:UniProtKB/TrEMBL;Acc:F7BU56]	123	112	84	838	633	645	188	672	750	0.000223791	2.06096	1.12191e-05	2.09227	3.48498e-10	2.40938	0.000489525	1.80375	0.0349895	1.84715	0.00943992	2.18966	0.000238682	-2.14888	4.73353e-06	2.09591	2.50711e-10	2.49242
ENSMODG00000007459	MTR	5-methyltetrahydrofolate-homocysteine methyltransferase [Source:HGNC Symbol;Acc:7468]	234	207	256	1053	1047	1216	956	1125	1198	0.000223791	1.58269	0.000477223	1.60884	1.15588e-08	1.96218	0.000489525	1.83499	0.0376566	1.84307	0.000580004	2.07711	0.000238682	-1.74063	3.04812e-05	1.76455	6.3059e-11	2.18758
ENSMODG00000007483	C8orf34	chromosome 8 open reading frame 34 [Source:HGNC Symbol;Acc:30905]	12	35	17	600	526	420	47	400	392	0.000223791	3.71667	5.13289e-14	3.94823	1.77026e-15	4.24062	0.000489525	2.90293	0.0432582	3.17347	0.00172236	3.53597	0.000238682	-3.36408	4.69336e-12	3.98036	3.41112e-15	4.3514
ENSMODG00000007497	ACTN2	actinin alpha 2 [Source:HGNC Symbol;Acc:164]	33	29	67	205	192	95	2263	120	168	0.012124	1.20609	0.0492785	1.26523	0.00728454	1.59903	0.000489525	4.12833	0.580401	4.21718	0.00063699	4.09199	0.0242225	-1.1462	0.0634434	1.36887	0.000856538	1.79259
ENSMODG00000007500	RUNX1T1	runt-related transcription factor 1; translocated to 1 (cyclin D-related) [Source:HGNC Symbol;Acc:1535]	95	84	141	569	742	614	292	577	501	0.000223791	1.84361	4.73059e-05	1.94244	2.35636e-08	2.30116	0.00752676	1.56133	0.0751526	1.65067	0.0120923	1.95167	0.00044651	-1.66231	0.000282767	1.76747	1.46797e-07	2.19233
ENSMODG00000007502	CPXM2	carboxypeptidase X (M14 family) member 2 [Source:HGNC Symbol;Acc:26977]	308	347	270	2620	2042	1398	345	2009	1720	0.000223791	1.99645	2.78681e-06	2.06659	1.72965e-13	2.3675	0.00316555	1.5481	0.151524	1.6247	0.0124687	1.99303	0.000238682	-1.96135	5.73572e-07	1.99934	7.89393e-14	2.39732
ENSMODG00000007524	ST5	suppression of tumorigenicity 5 [Source:HGNC Symbol;Acc:11350]	392	453	350	1466	1109	2132	1446	1587	1371	0.000223791	1.34527	0.00960896	1.3415	8.28972e-06	1.69239	0.000489525	1.5215	0.111751	1.51945	0.00317936	1.71149	0.000238682	-1.33315	0.00129979	1.35464	2.98339e-08	1.75928
ENSMODG00000007528	SLC26A7	solute carrier family 26 (anion exchanger) member 7 [Source:HGNC Symbol;Acc:14467]	39	20	12	2468	1958	2383	46	1606	1647	0.000223791	5.6081	2.29634e-32	5.96544	1.07916e-46	6.28392	0.000489525	4.65304	0.0269601	4.99917	8.95445e-06	5.41276	0.000238682	-5.21085	1.52888e-33	5.66045	3.46183e-43	6.03519
ENSMODG00000007534	C11orf16	chromosome 11 open reading frame 16 [Source:HGNC Symbol;Acc:1169]	16	14	7	915	303	726	48	516	315	0.000223791	4.66415	6.5015e-07	5.07712	3.04435e-20	5.37511	0.000489525	3.74217	0.0386357	4.05161	8.3278e-05	4.42147	0.000238682	-4.19666	2.22988e-08	4.47963	5.74368e-16	4.85445
ENSMODG00000007540	FNDC1	fibronectin type III domain containing 1 [Source:HGNC Symbol;Acc:21184]	88	163	118	1213	2574	1407	332	753	856	0.000223791	3.12079	0.000335279	3.18402	2.49373e-15	3.51189	0.000894162	1.85393	0.0253901	1.92854	0.0037267	2.22606	0.000238682	-2.06072	3.21892e-06	2.08708	6.33093e-10	2.49014
ENSMODG00000007547	DNAJB13	DnaJ (Hsp40) homolog subfamily B member 13 [Source:HGNC Symbol;Acc:30718]	109	250	206	2099	1064	1825	134	1330	973	0.000223791	2.43219	1.38481e-06	2.48242	3.69751e-11	2.80455	0.00346218	1.52801	0.321752	1.56104	0.0494802	1.95134	0.000238682	-2.00725	6.55382e-05	2.06664	2.3309e-07	2.46989
ENSMODG00000007570	NECAB1	N-terminal EF-hand calcium binding protein 1 [Source:HGNC Symbol;Acc:20983]	13	8	3	64	72	101	6	187	246	1	2.2535	0.00128299	2.698	2.22677e-05	3.01897	0.000894162	3.12192	0.114293	3.6571	0.00481181	4.04608	0.000643336	-3.65968	2.37753e-09	4.78025	2.02056e-14	5.10403
ENSMODG00000007585	CNTROB	centrobin centrosomal BRCA2 interacting protein [Source:HGNC Symbol;Acc:29616]	45	135	72	561	801	940	334	632	776	0.000223791	2.47175	4.96997e-07	2.55652	3.33145e-08	2.88982	0.000489525	2.24617	0.00548914	2.33545	0.00166667	2.60305	0.000238682	-2.39897	7.06246e-07	2.32123	1.92003e-07	2.71453
ENSMODG00000007592	TAGAP	T-cell activation RhoGTPase activating protein [Source:HGNC Symbol;Acc:15669]	30	34	33	715	509	404	148	601	582	0.000223791	3.12515	1.5082e-11	3.41733	3.63267e-17	3.72495	0.000489525	2.9802	0.00079861	3.27562	3.87358e-05	3.62741	0.000238682	-3.32234	8.5177e-13	3.68245	4.10198e-19	4.07706
ENSMODG00000007617	RSPH3	radial spoke 3 homolog (Chlamydomonas) [Source:HGNC Symbol;Acc:21054]	123	112	153	2340	1227	1605	148	1377	962	0.000223791	3.04021	2.54032e-09	3.07805	3.70669e-22	3.40779	0.000489525	2.10762	0.172646	2.13967	0.00478256	2.54788	0.000238682	-2.57048	1.64947e-10	2.73418	4.90715e-18	3.15316
ENSMODG00000007620	CARNS1	carnosine synthase 1 [Source:HGNC Symbol;Acc:29268]	0	0	2	96	60	110	25	93	75	1	5.46814	2.90007e-09	6.33879	2.58893e-12	6.54372	1	5.20574	3.96381e-05	6.02747	9.73351e-06	6.22481	1	-5.47338	6.53912e-05	5.29378	3.79247e-10	5.55365
ENSMODG00000007628	CALB1	calbindin 1 28kDa [Source:HGNC Symbol;Acc:1434]	1	0	0	1231	515	378	2	744	428	0.274399	9.51034	4.56996e-08	10.4519	2.20249e-34	10.2607	0.354646	8.76352	0.00500891	9.69239	4.26661e-06	9.65032	0.317904	-9.35113	7.04026e-15	9.36029	2.22583e-32	9.26334
ENSMODG00000007630	CHST13	carbohydrate (chondroitin 4) sulfotransferase 13 [Source:HGNC Symbol;Acc:21755]	57	33	25	83	140	136	93	202	230	0.0388204	1.00211	0.166954	1.0313	0.0283108	1.38059	0.0106297	1.73423	0.0909063	1.75134	0.03375	2.04964	0.000643336	-1.91833	0.00249546	2.07275	1.68521e-06	2.47628
ENSMODG00000007644	DECR1	2 4-dienoyl CoA reductase 1 mitochondrial [Source:HGNC Symbol;Acc:2753]	423	444	355	2854	1347	1862	1101	1704	2087	0.000223791	1.65457	0.00158797	1.66065	4.22509e-09	1.96975	0.000489525	1.5985	0.0814715	1.57688	0.00217398	1.84209	0.000238682	-1.67702	7.70252e-05	1.60232	1.65663e-11	2.01411
ENSMODG00000007648	PELI2	pellino E3 ubiquitin protein ligase family member 2 [Source:HGNC Symbol;Acc:8828]	263	260	183	1501	1215	1314	577	1117	1077	0.000223791	1.82159	3.4635e-05	1.87752	6.58532e-11	2.19913	0.00226155	1.49745	0.0945201	1.54258	0.00732032	1.81679	0.000238682	-1.61693	0.00023792	1.59511	8.84124e-09	1.99796
ENSMODG00000007681	VWA3A	von Willebrand factor A domain containing 3A [Source:HGNC Symbol;Acc:27088]	4	14	5	646	258	249	7	203	186	0.000223791	4.2858	6.24079e-05	4.98681	3.94744e-15	5.23188	0.00193944	2.89597	0.0991513	3.54467	0.00588122	3.91575	0.00044651	-3.43289	2.26608e-08	4.46431	7.96649e-11	4.81096
ENSMODG00000007694	CERS6	ceramide synthase 6 [Source:HGNC Symbol;Acc:23826]	85	101	51	682	747	534	235	855	679	0.000223791	2.37123	5.11372e-07	2.42148	2.57925e-10	2.72671	0.000489525	2.3735	0.00362234	2.42567	0.000893465	2.74338	0.000238682	-2.67651	1.0679e-09	2.84533	4.42961e-13	3.23217
ENSMODG00000007753	SPC25	SPC25 NDC80 kinetochore complex component [Source:HGNC Symbol;Acc:24031]	39	18	34	344	136	217	96	145	346	0.000223791	2.23722	0.00193725	2.28143	3.05503e-06	2.60965	0.00126175	2.15048	0.0626174	2.22227	0.00895201	2.55254	0.000238682	-2.38769	0.0204409	2.47001	3.59255e-06	2.88227
ENSMODG00000007773	SPTBN4	spectrin beta non-erythrocytic 4 [Source:HGNC Symbol;Acc:14896]	2	3	3	36	53	84	52	79	55	1	3.21232	0.000209753	3.79815	4.13523e-07	4.1233	1	3.40748	0.00140155	4.13626	6.10818e-05	4.3189	1	-3.3196	0.00163921	4.06309	1.58521e-07	4.41495
ENSMODG00000007791	SYT12	synaptotagmin XII [Source:HGNC Symbol;Acc:18381]	8	4	7	23	82	108	10	67	85	0.0014707	2.25932	0.0309296	2.86998	0.000104021	3.25073	0.0189728	2.05032	0.0988351	2.55951	0.0180906	2.94398	0.00267001	-2.48757	0.00438081	3.13151	1.82917e-06	3.52348
ENSMODG00000007807	C14orf37	chromosome 14 open reading frame 37 [Source:HGNC Symbol;Acc:19846]	37	32	25	351	284	266	189	321	329	0.000223791	2.64119	1.63067e-06	2.62443	1.02821e-09	2.93935	0.000489525	2.75443	0.00219643	2.73888	0.000320733	3.00056	0.000238682	-2.83523	3.98928e-06	2.69656	1.19933e-08	3.07564
ENSMODG00000007824	CSPP1	centrosome and spindle pole associated protein 1 [Source:HGNC Symbol;Acc:26193]	342	578	399	3251	1869	2821	341	2391	2024	0.000223791	1.95985	8.89544e-06	1.94027	2.48941e-10	2.25704	0.00651522	1.33724	0.304228	1.32256	0.04947	1.69424	0.000238682	-1.77538	3.88476e-06	1.82418	3.60744e-10	2.22404
ENSMODG00000007829	unknown	Uncharacterized protein [Source:UniProtKB/TrEMBL;Acc:F7ETI2]	10	26	27	459	278	333	422	249	605	0.000223791	3.37943	2.9956e-10	3.41937	1.09063e-11	3.73944	0.000489525	3.90539	3.26098e-05	3.95649	2.18624e-06	4.14864	0.000238682	-3.73448	0.00238465	3.66207	2.1174e-11	4.04233
ENSMODG00000007852	LTBP4	latent transforming growth factor beta binding protein 4 [Source:HGNC Symbol;Acc:6717]	255	225	377	2258	2033	4473	4224	2890	1690	0.000223791	2.64802	0.0025406	2.70866	2.62054e-13	3.10272	0.000489525	3.0237	0.0609569	3.07102	2.07806e-07	3.19031	0.000238682	-2.38714	0.00171041	2.39491	2.53809e-14	2.82569
ENSMODG00000007853	PPP1R42	protein phosphatase 1 regulatory subunit 42 [Source:HGNC Symbol;Acc:33732]	35	53	33	1399	440	628	26	522	538	0.000223791	3.69191	0.00225066	3.68841	4.10554e-15	3.96451	0.000489525	2.65685	0.175036	2.61007	0.0110707	3.01196	0.000238682	-3.20112	2.07829e-09	3.06356	2.12476e-13	3.46095
ENSMODG00000007860	GABRB2	gamma-aminobutyric acid (GABA) A receptor beta 2 [Source:HGNC Symbol;Acc:4082]	1	0	2	67	31	44	15	41	85	0.0452269	4.3093	8.73485e-05	4.88174	2.38603e-08	5.09101	0.122628	4.48696	0.007295	5.01929	0.000163175	5.26667	0.0490867	-4.78212	0.00184734	5.04714	1.2555e-07	5.23655
ENSMODG00000007889	unknown	Uncharacterized protein [Source:UniProtKB/TrEMBL;Acc:F6ZGE5]	161	130	215	1299	1780	1186	454	1250	1267	0.000223791	2.33784	5.74125e-08	2.43124	1.44651e-14	2.78231	0.000489525	2.00069	0.0123578	2.0706	0.00062207	2.41457	0.000238682	-2.24978	6.1167e-09	2.42477	2.98465e-15	2.85464
ENSMODG00000007891	MCM2	minichromosome maintenance complex component 2 [Source:HGNC Symbol;Acc:6944]	930	667	782	2444	6132	2132	2702	2041	2650	0.000223791	1.54508	0.194832	1.54792	9.65713e-06	1.8863	0.00462155	1.29448	0.212305	1.29497	0.0108214	1.47612	0.00044651	-1.00133	0.0195618	0.979837	4.15595e-06	1.40021
ENSMODG00000007910	unknown	Uncharacterized protein [Source:UniProtKB/TrEMBL;Acc:F7GIJ8]	21	4	6	71	95	93	28	113	122	0.000967218	2.23163	0.00213747	2.45857	0.000123458	2.79665	0.00727382	2.27627	0.0213645	2.61228	0.0129062	2.96322	0.00152719	-2.62648	8.27343e-05	3.579	1.48375e-09	3.94036
ENSMODG00000007930	unknown	Uncharacterized protein [Source:UniProtKB/TrEMBL;Acc:F7G964]	28	23	52	387	206	290	278	351	618	0.358522	2.33066	6.80867e-06	2.43078	1.81759e-07	2.77943	0.20443	3.02362	0.000185808	3.14822	3.40753e-05	3.44703	0.382693	-3.12284	0.000326679	3.3573	1.37816e-11	3.78992
ENSMODG00000007955	KBTBD12	kelch repeat and BTB (POZ) domain containing 12 [Source:HGNC Symbol;Acc:25731]	4	0	5	70	58	70	25	57	50	0.0028682	2.90812	7.74721e-05	3.80364	7.39964e-08	4.12677	1	2.58738	0.0190791	3.40986	0.00226739	3.70149	1	-2.79319	0.00641427	3.89642	2.24905e-06	4.17004
ENSMODG00000007964	MYBL1	v-myb avian myeloblastosis viral oncogene homolog-like 1 [Source:HGNC Symbol;Acc:7547]	41	42	22	521	418	458	208	343	623	0.000223791	2.81295	1.5973e-09	3.10348	4.91932e-13	3.41482	0.000489525	2.75167	0.000363131	3.03778	0.00012265	3.32036	0.000238682	-2.9322	6.06399e-06	3.48944	7.22687e-13	3.88098
ENSMODG00000007972	unknown	Uncharacterized protein [Source:UniProtKB/TrEMBL;Acc:F7DQQ1]	78	49	18	1536	3718	1531	1152	2145	1060	0.000223791	4.95122	0.000225165	4.95085	7.6447e-20	5.264	0.000489525	4.53325	1.89093e-08	4.53625	3.39274e-10	4.75938	0.000238682	-4.52716	0.000312589	4.24907	8.24924e-19	4.63537
ENSMODG00000007978	C1QTNF2	C1q and tumor necrosis factor related protein 2 [Source:HGNC Symbol;Acc:14325]	205	212	154	2123	1406	789	744	720	773	0.000223791	2.2474	0.00260388	2.27112	2.16796e-11	2.55445	0.000894162	1.58708	0.0930205	1.61367	0.00628419	1.80051	0.000238682	-1.40042	0.000363734	1.63117	5.19163e-07	2.02388
ENSMODG00000007981	ZDHHC14	zinc finger DHHC-type containing 14 [Source:HGNC Symbol;Acc:20341]	41	28	32	216	306	186	90	168	159	0.000223791	1.91805	0.000135695	2.17921	1.00614e-06	2.51135	0.0297225	1.35436	0.144348	1.61695	0.042655	1.89867	0.00358921	-1.42908	0.00228867	2.12436	2.06663e-06	2.53392
ENSMODG00000007986	EDARADD	EDAR-associated death domain [Source:HGNC Symbol;Acc:14341]	32	4	11	253	262	245	41	262	272	0.000223791	3.01238	8.93521e-09	3.40204	2.18801e-08	3.74209	0.000894162	2.7811	0.0287827	3.11377	0.00350519	3.50732	0.000238682	-3.20019	7.36602e-08	3.48429	5.37649e-10	3.87429
ENSMODG00000008007	KCNIP3	Kv channel interacting protein 3 calsenilin [Source:HGNC Symbol;Acc:15523]	2	4	7	72	34	42	47	31	28	0.00499065	2.32577	0.0058109	2.82681	2.97881e-05	3.13336	0.0173329	2.40525	0.0930205	2.70033	0.0107616	2.81762	0.0373505	-1.79099	0.149323	2.34871	0.00147852	2.74971
ENSMODG00000008026	DNAI1	dynein axonemal intermediate chain 1 [Source:HGNC Symbol;Acc:2954]	294	152	135	4654	1869	1904	209	1737	1309	0.000223791	3.04277	0.00213973	3.2138	3.86751e-17	3.50495	0.000489525	1.82839	0.184447	1.97345	0.00814396	2.36549	0.000238682	-2.27001	1.65432e-09	2.48532	2.30801e-15	2.8964
ENSMODG00000008051	DNAJC5B	DnaJ (Hsp40) homolog subfamily C member 5 beta [Source:HGNC Symbol;Acc:24138]	7	10	4	99	50	97	33	89	59	1	2.16362	0.000443547	2.91404	3.4072e-06	3.21141	1	2.01872	0.038282	2.66595	0.00732644	2.9252	1	-2.12492	0.0128378	3.07255	6.63481e-06	3.41794
ENSMODG00000008053	DYX1C1	dyslexia susceptibility 1 candidate 1 [Source:HGNC Symbol;Acc:21493]	59	122	69	1344	647	1076	32	831	656	0.000223791	2.79172	2.0065e-07	2.96521	5.00572e-13	3.26964	0.00193944	1.87962	0.308665	2.04271	0.0417926	2.44388	0.000238682	-2.4221	2.55098e-08	2.55195	2.824e-09	2.94539
ENSMODG00000008062	PYGO1	pygopus family PHD finger 1 [Source:HGNC Symbol;Acc:30256]	23	19	18	202	257	251	90	258	282	0.000223791	2.77443	5.19345e-07	2.93549	4.93109e-10	3.27516	0.000489525	2.71693	0.00146131	2.91748	0.000507883	3.24195	0.000238682	-3.00865	1.01948e-06	3.22065	2.25599e-11	3.63335
ENSMODG00000008094	KIF24	kinesin family member 24 [Source:HGNC Symbol;Acc:19916]	190	229	168	5752	3691	5523	349	4669	5764	0.000223791	4.0336	1.63239e-19	4.02974	5.03846e-36	4.35648	0.000489525	3.65414	0.0604874	3.6492	2.16872e-05	4.05332	0.000238682	-4.17947	7.97536e-27	4.11719	1.97903e-42	4.51474
ENSMODG00000008107	ARHGAP44	Rho GTPase activating protein 44 [Source:HGNC Symbol;Acc:29096]	29	10	8	145	104	123	36	105	101	0.00113524	2.11	0.000685004	2.36722	2.93944e-05	2.68412	0.0310166	1.62878	0.11673	1.91822	0.0479658	2.2344	0.00358921	-1.86853	0.0116832	2.30326	0.000215972	2.67869
ENSMODG00000008147	CCDC173	coiled-coil domain containing 173 [Source:HGNC Symbol;Acc:25064]	105	127	113	2300	1050	1463	37	1257	1192	0.000223791	3.15158	1.78038e-06	3.1461	1.26896e-20	3.4563	0.000489525	2.28202	0.25677	2.28317	0.0181097	2.70819	0.000238682	-2.84145	2.42066e-11	2.82594	3.88566e-20	3.2312
ENSMODG00000008150	DYNLRB2	dynein light chain roadblock-type 2 [Source:HGNC Symbol;Acc:15467]	181	202	139	4612	1603	2270	195	1967	1629	0.000223791	3.42848	0.00109942	3.36737	2.98998e-20	3.65471	0.000489525	2.37657	0.14044	2.32731	0.00233931	2.71673	0.000238682	-2.88143	3.88818e-12	2.7961	6.19407e-22	3.19713
ENSMODG00000008158	MAP7D2	MAP7 domain containing 2 [Source:HGNC Symbol;Acc:25899]	124	204	194	1202	781	922	1264	892	690	0.000223791	1.79245	7.28249e-05	1.82002	1.67775e-08	2.1425	0.000489525	2.08692	0.0851322	2.13964	0.000594068	2.25955	0.000238682	-1.56704	0.000979441	1.50408	6.12873e-06	1.91097
ENSMODG00000008162	PLCH2	phospholipase C eta 2 [Source:HGNC Symbol;Acc:29037]	92	183	68	418	299	506	1341	535	570	0.00660255	1.04255	0.0241247	1.20039	0.00596509	1.51391	0.000489525	2.45024	0.259903	2.6018	0.000739036	2.61847	0.000238682	-1.59575	0.00146612	1.55968	0.000368906	1.93335
ENSMODG00000008165	MNS1	meiosis-specific nuclear structural 1 [Source:HGNC Symbol;Acc:29636]	196	158	149	5315	2103	3098	82	2378	2495	0.000223791	3.70908	1.16508e-05	3.7338	4.11858e-28	4.04199	0.000489525	2.7178	0.178194	2.74265	0.00294677	3.16982	0.000238682	-3.27774	3.34634e-16	3.20852	9.23633e-34	3.62064
ENSMODG00000008170	DMBT1	deleted in malignant brain tumors 1 [Source:HGNC Symbol;Acc:2926]	195	283	234	10769	1562	3863	2770	6436	3560	0.000223791	3.8412	0.0546219	3.82983	1.53167e-13	4.09915	0.000489525	3.74819	1.34433e-06	3.72888	3.07105e-10	4.00197	0.000238682	-3.84236	1.76411e-07	3.86766	1.5189e-32	4.27328
ENSMODG00000008180	MYH10	myosin heavy chain 10 non-muscle [Source:HGNC Symbol;Acc:7568]	768	770	991	8859	8329	6549	1089	6438	6698	0.000223791	2.52694	1.30058e-09	2.58096	8.42041e-24	2.91472	0.000489525	1.92571	0.103901	1.96117	0.00260833	2.35369	0.000238682	-2.35102	4.16307e-11	2.41627	6.19407e-22	2.83632
ENSMODG00000008192	PNCK	pregnancy up-regulated nonubiquitous CaM kinase [Source:HGNC Symbol;Acc:13415]	182	248	258	1730	1670	851	2667	1499	1228	0.000223791	1.90283	0.000352921	1.97495	5.09159e-10	2.28373	0.000489525	2.60161	0.112615	2.69299	3.86444e-06	2.78357	0.000238682	-1.9383	5.12614e-07	2.05571	1.64585e-12	2.47253
ENSMODG00000008224	NTRK2	neurotrophic tyrosine kinase receptor type 2 [Source:HGNC Symbol;Acc:8032]	218	172	82	1483	2009	1195	603	1197	908	0.000223791	2.6687	1.57604e-07	2.69577	9.79079e-13	3.00582	0.000489525	2.05864	0.0138778	2.11238	0.000877517	2.36856	0.000238682	-2.14699	4.92281e-05	2.03606	2.16961e-08	2.43267
ENSMODG00000008232	ARMC4	armadillo repeat containing 4 [Source:HGNC Symbol;Acc:25583]	29	70	49	3872	1574	2039	89	2169	1566	0.000223791	4.83573	2.04128e-07	4.99462	8.06537e-31	5.28339	0.000489525	3.95158	0.0602446	4.12555	3.45597e-05	4.53165	0.000238682	-4.496	7.1329e-17	4.56838	1.90882e-31	4.97146
ENSMODG00000008244	MKX	mohawk homeobox [Source:HGNC Symbol;Acc:23729]	1	0	0	194	396	1013	31	2279	2789	0.274399	9.23313	0.000110585	10.0882	4.65051e-21	10.0286	0.354646	10.951	0.000121399	11.8124	6.42656e-11	11.76	0.317904	-11.5278	2.72046e-64	Infinite	1.72703e-90	13.3135
ENSMODG00000008254	TIAM2	T-cell lymphoma invasion and metastasis 2 [Source:HGNC Symbol;Acc:11806]	185	103	133	1192	1272	771	230	1222	1305	0.000223791	2.24693	4.86425e-07	2.30691	1.7175e-12	2.6345	0.0373607	2.14457	0.0616525	2.19932	0.00172189	2.58541	0.000238682	-2.55743	7.64014e-09	2.28128	7.14667e-19	2.69513
ENSMODG00000008302	MN1	meningioma (disrupted in balanced translocation) 1 [Source:HGNC Symbol;Acc:7180]	22	8	6	101	118	247	229	164	85	0.000223791	2.82574	0.00499252	3.09231	2.60895e-06	3.45581	0.000489525	3.21782	0.0463244	3.48293	0.000421097	3.56449	0.00135967	-2.58846	0.000316789	3.0592	1.74222e-05	3.45349
ENSMODG00000008306	FOXJ1	forkhead box J1 [Source:HGNC Symbol;Acc:3816]	378	336	354	3968	2714	5677	300	3194	2002	0.000223791	2.88177	1.71238e-05	2.89308	7.44726e-19	3.25524	0.000489525	1.82114	0.285077	1.82749	0.00965935	2.23128	0.000238682	-2.30033	3.73803e-06	2.4005	2.82745e-19	2.81789
ENSMODG00000008310	TTC34	tetratricopeptide repeat domain 34 [Source:HGNC Symbol;Acc:34297]	31	25	36	547	372	1084	57	302	213	0.000223791	3.224	0.00170006	3.80266	3.38019e-14	4.18839	0.00517791	1.66351	0.0642949	2.12352	0.013523	2.49904	0.000238682	-1.99443	6.16872e-05	2.42121	5.99826e-08	2.84189
ENSMODG00000008351	ASPH	aspartate beta-hydroxylase [Source:HGNC Symbol;Acc:757]	245	153	229	3356	2730	1610	383	1644	2044	0.000223791	2.80485	2.92065e-07	2.96895	4.36874e-22	3.28786	0.00434335	2.05027	0.0485976	2.18654	0.000787808	2.56941	0.000238682	-2.43154	1.48305e-09	2.32228	2.6393e-19	2.74349
ENSMODG00000008363	WDR16	WD repeat domain 16 [Source:HGNC Symbol;Acc:16053]	119	214	118	5345	1621	2366	158	2439	1719	0.000223791	3.62777	0.00287245	3.70877	3.51244e-18	3.97883	0.000489525	2.64373	0.156637	2.71165	0.00148001	3.10197	0.000238682	-3.16141	8.74533e-12	3.21218	3.03875e-23	3.60907
ENSMODG00000008383	IRF4	interferon regulatory factor 4 [Source:HGNC Symbol;Acc:6119]	2	6	4	15	48	71	24	74	110	1	2.25247	0.0413345	2.85375	0.000576749	3.20342	1	2.88733	0.00308013	3.60751	0.000905952	3.91222	1	-3.19247	7.7214e-05	4.15961	5.61558e-09	4.47308
ENSMODG00000008390	NPTX2	neuronal pentraxin II [Source:HGNC Symbol;Acc:7953]	25	32	22	25869	9292	9248	2102	6954	5849	0.000223791	8.21444	7.61385e-08	8.47353	8.34743e-68	8.74288	0.000489525	6.82542	1.15868e-14	7.08252	7.38922e-22	7.39998	0.000238682	-7.11302	2.81756e-63	7.58831	2.37408e-93	7.97807
ENSMODG00000008396	MYO3B	myosin IIIB [Source:HGNC Symbol;Acc:15576]	10	7	26	451	144	145	17	106	198	0.000223791	3.01272	0.0187916	3.40906	7.59807e-08	3.72147	0.0141485	2.02609	0.24166	2.32977	0.029753	2.76427	0.00083051	-2.47485	0.000541808	2.73421	2.12895e-06	3.16361
ENSMODG00000008408	SACS	spastic ataxia of Charlevoix-Saguenay (sacsin) [Source:HGNC Symbol;Acc:10519]	204	186	121	2532	3213	2485	294	2325	2406	0.000223791	3.29213	2.82696e-14	3.38489	4.00937e-26	3.70948	0.000489525	2.68331	0.0635605	2.77438	0.000185436	3.15732	0.000238682	-3.14504	8.36748e-17	3.31692	2.07854e-31	3.72195
ENSMODG00000008428	TNFRSF19	tumor necrosis factor receptor superfamily member 19 [Source:HGNC Symbol;Acc:11915]	426	335	359	8117	6083	4789	865	5104	4731	0.000223791	3.43469	2.47259e-15	3.43845	5.67539e-36	3.75508	0.000489525	2.72879	0.0267114	2.7391	3.82968e-05	3.12225	0.000238682	-3.14565	4.97034e-17	3.14725	2.50434e-33	3.56192
ENSMODG00000008456	KIF27	kinesin family member 27 [Source:HGNC Symbol;Acc:18632]	185	183	128	3763	1881	2170	90	1861	1531	0.000223791	3.1914	2.77767e-07	3.33101	5.80736e-25	3.63002	0.0169295	2.15475	0.236626	2.26333	0.00960695	2.67379	0.000238682	-2.6882	2.18887e-12	2.85201	2.04333e-21	3.25447
ENSMODG00000008501	FBXO5	F-box protein 5 [Source:HGNC Symbol;Acc:13584]	3	7	4	195	164	131	53	146	270	0.000223791	3.80061	4.03223e-10	4.48179	1.65485e-13	4.76254	0.000894162	3.97548	0.00199171	4.56304	1.49241e-05	4.86739	0.00135967	-4.30686	0.000175164	4.94333	1.67619e-11	5.24192
ENSMODG00000008508	NCAPH	non-SMC condensin I complex subunit H [Source:HGNC Symbol;Acc:1112]	70	99	67	1168	850	978	482	648	915	0.000223791	2.84997	8.66623e-11	3.02276	6.2217e-18	3.33853	0.000489525	2.52378	0.00113882	2.6952	3.57031e-05	2.94398	0.000238682	-2.60209	2.5264e-11	3.07537	1.30464e-18	3.4869
ENSMODG00000008517	PDGFA	platelet-derived growth factor alpha polypeptide [Source:HGNC Symbol;Acc:8799]	564	456	214	2569	1759	1852	1198	1902	2034	0.000223791	1.66721	0.000163907	1.69617	1.69944e-07	1.9999	0.000489525	1.61515	0.0680811	1.65456	0.00344369	1.90184	0.000238682	-1.68032	3.29087e-05	1.69307	3.91523e-07	2.08132
ENSMODG00000008525	FGFR2	fibroblast growth factor receptor 2 [Source:HGNC Symbol;Acc:3689]	1825	1814	1734	14622	14101	11287	5608	10687	9637	0.000223791	2.2659	1.11328e-07	2.2555	2.36395e-20	2.58094	0.000489525	1.84637	0.0287827	1.8384	0.000305977	2.11751	0.000238682	-1.95167	1.85139e-07	1.91486	1.44165e-16	2.32445
ENSMODG00000008526	SLC35F3	solute carrier family 35 member F3 [Source:HGNC Symbol;Acc:23616]	5	3	4	233	149	199	46	146	151	0.000223791	4.12303	2.3099e-12	4.95425	2.89961e-16	5.25091	1	3.53475	5.88494e-05	4.35553	1.92324e-05	4.66102	0.00083051	-3.83169	7.78863e-08	5.22114	5.27473e-14	5.53511
ENSMODG00000008530	PIK3R5	phosphoinositide-3-kinase regulatory subunit 5 [Source:HGNC Symbol;Acc:30035]	71	30	44	356	413	310	625	344	328	0.000223791	2.24759	1.58124e-05	2.26757	1.0811e-07	2.60784	0.000489525	2.86439	0.0712915	2.89477	0.000152064	3.00133	0.000238682	-2.21932	6.40866e-05	2.26073	1.30554e-06	2.6766
ENSMODG00000008565	LRRC9	leucine rich repeat containing 9 [Source:HGNC Symbol;Acc:19848]	35	34	29	892	293	599	5	400	461	0.000223791	3.28808	0.000177444	3.53232	2.611e-14	3.84115	0.000489525	2.32629	0.244784	2.57659	0.0340865	3.0041	0.000238682	-2.89895	9.93185e-10	3.30995	1.92042e-13	3.695
ENSMODG00000008578	PCNXL4	pecanex-like 4 (Drosophila) [Source:HGNC Symbol;Acc:20349]	582	768	692	6666	3674	3608	421	4016	3752	0.000223791	2.10791	0.000103662	2.11474	3.24519e-14	2.41787	0.00517791	1.45605	0.319296	1.46034	0.0388923	1.85835	0.000238682	-1.93881	2.73279e-07	1.94576	1.26314e-14	2.35204
ENSMODG00000008622	SHISA2	shisa family member 2 [Source:HGNC Symbol;Acc:20366]	19	34	30	989	832	413	117	402	856	0.000223791	3.94781	1.19967e-07	4.09369	8.55525e-20	4.38704	0.000489525	3.38177	0.0549464	3.52248	6.99424e-05	3.88593	0.000238682	-3.77834	0.0014482	4.00568	2.62883e-14	4.38591
ENSMODG00000008624	HDAC11	histone deacetylase 11 [Source:HGNC Symbol;Acc:19086]	62	116	92	858	581	580	150	660	526	0.000223791	2.17585	2.21597e-06	2.24779	1.27773e-09	2.55681	0.00160717	1.75841	0.0544801	1.80085	0.0177866	2.14624	0.000238682	-2.11297	1.72396e-05	2.06017	4.29712e-08	2.46412
ENSMODG00000008641	ALDH1A2	aldehyde dehydrogenase 1 family member A2 [Source:HGNC Symbol;Acc:15472]	22	19	79	1472	1998	1142	120	978	1106	0.000223791	4.42061	1.33998e-13	4.5927	1.70467e-19	4.96565	0.000489525	3.44571	0.0248316	3.62331	0.000108533	4.07163	0.000238682	-3.92376	6.10311e-20	4.21581	1.88558e-12	4.67573
ENSMODG00000008659	WNT7A	wingless-type MMTV integration site family member 7A [Source:HGNC Symbol;Acc:12786]	0	2	3	45	102	97	13	90	65	0.0202315	4.62437	1.16484e-06	4.94517	2.84162e-09	5.25462	0.0548751	4.25309	0.00656236	4.50632	0.000418215	4.82651	0.152423	-4.65393	0.000118908	6.14844	1.78452e-09	6.11317
ENSMODG00000008666	PRSS16	protease serine 16 (thymus) [Source:HGNC Symbol;Acc:9480]	19	30	10	105	155	133	218	132	41	0.00226509	1.71377	0.00175535	2.11685	0.000135882	2.42655	0.00316555	2.12029	0.353593	2.50758	0.0228462	2.51706	0.0293497	-1.23996	0.131131	1.58748	0.00722434	1.97271
ENSMODG00000008674	ATP8A2	ATPase aminophospholipid transporter class I type 8A member 2 [Source:HGNC Symbol;Acc:13533]	29	21	53	269	253	211	81	291	269	0.000223791	2.03132	0.00010382	2.17053	1.9878e-06	2.52508	0.00286728	2.00903	0.0217915	2.12769	0.0111281	2.50277	0.000238682	-2.3005	7.08996e-06	2.63973	2.7884e-08	3.07593
ENSMODG00000008702	GALNT10	UDP-N-acetyl-alpha-D-galactosamine:polypeptide N-acetylgalactosaminyltransferase 10 (GalNAc-T10) [Source:HGNC Symbol;Acc:19873]	173	132	170	1287	1116	880	680	802	711	0.000223791	2.13094	2.55507e-06	2.14348	3.39666e-13	2.47283	0.000894162	1.83413	0.0441401	1.82973	0.00163473	2.0525	0.000238682	-1.71298	9.7998e-05	1.77858	1.4996e-08	2.20416
ENSMODG00000008716	PTPDC1	protein tyrosine phosphatase domain containing 1 [Source:HGNC Symbol;Acc:30184]	89	65	99	382	388	366	180	382	415	0.000223791	1.46079	0.00337268	1.52289	1.78603e-05	1.87254	0.0129133	1.42359	0.128014	1.49076	0.0345438	1.80738	0.00083051	-1.60355	0.00449749	1.52028	1.06357e-05	1.93912
ENSMODG00000008730	ENKUR	enkurin TRPC channel interacting protein [Source:HGNC Symbol;Acc:28388]	194	178	95	3774	1803	2296	66	1865	1630	0.000223791	3.42134	2.22307e-07	3.43565	7.75697e-22	3.7305	0.000489525	2.36914	0.236786	2.38483	0.0112802	2.7937	0.000238682	-2.92555	1.13342e-13	3.02612	4.84968e-20	3.41705
ENSMODG00000008779	ZNF541	zinc finger protein 541 [Source:HGNC Symbol;Acc:25294]	1	5	3	48	34	70	31	102	75	1	3.07639	0.00122049	3.42676	6.38646e-06	3.73362	1	3.59012	0.0011304	4.04261	0.000269568	4.31125	1	-3.82478	3.16223e-05	4.70011	3.83402e-09	4.96099
ENSMODG00000008795	WASF3	WAS protein family member 3 [Source:HGNC Symbol;Acc:12734]	5	15	26	624	733	756	98	667	857	0.000223791	4.39816	2.76925e-20	4.85468	6.2563e-21	5.21796	0.000489525	4.11175	0.00601537	4.57227	5.54086e-06	4.98131	0.000238682	-4.5834	9.7175e-23	5.16127	8.65348e-26	5.57826
ENSMODG00000008806	CDKL4	cyclin-dependent kinase-like 4 [Source:HGNC Symbol;Acc:19287]	17	7	22	1189	507	657	16	555	401	0.000223791	4.79117	2.71058e-08	5.0083	1.29878e-24	5.33396	0.000489525	3.62986	0.0937189	3.8269	0.000993218	4.28174	0.000238682	-4.18231	2.20574e-16	4.89265	5.56262e-17	5.26871
ENSMODG00000008820	UNCX	UNC homeobox [Source:HGNC Symbol;Acc:33194]	0	0	0	13	1	37	0	28	10	0.000223791	Infinite	0.103769	Infinite	0.000563112	7.03189	0.000489525	Infinite	0.219241	Infinite	0.0136501	6.63561	0.000238682	Infinite	0.0699266	Infinite	0.000101989	6.26171
ENSMODG00000008835	UGGT2	UDP-glucose glycoprotein glucosyltransferase 2 [Source:HGNC Symbol;Acc:15664]	315	282	268	1887	1539	1631	508	1675	2039	0.000223791	1.83863	1.93744e-05	1.90718	2.02853e-13	2.23792	0.000489525	1.73475	0.0328824	1.79562	0.00266624	2.14362	0.000238682	-2.05413	2.84339e-08	2.21037	2.36182e-17	2.61762
ENSMODG00000008843	MICALL2	MICAL-like 2 [Source:HGNC Symbol;Acc:29672]	137	137	101	760	429	497	256	664	643	0.000223791	1.48569	0.00201221	1.52376	6.7744e-06	1.83129	0.00255988	1.54064	0.0837092	1.59994	0.0164076	1.90735	0.000238682	-1.76634	0.000263479	1.71249	8.67362e-08	2.11128
ENSMODG00000008862	CCNB2	cyclin B2 [Source:HGNC Symbol;Acc:1580]	46	21	25	490	254	453	282	339	684	0.000223791	2.88227	2.89826e-08	3.0664	9.062e-11	3.40233	0.000489525	3.23936	6.02592e-05	3.40573	1.08095e-05	3.684	0.000238682	-3.33806	0.000286728	3.65145	9.11766e-13	4.05788
ENSMODG00000008876	RGS10	regulator of G-protein signaling 10 [Source:HGNC Symbol;Acc:9992]	81	35	34	422	285	256	398	332	352	0.000223791	2.00592	0.0001309	2.05219	4.76075e-06	2.36543	0.000489525	2.49769	0.00510097	2.52895	0.000892297	2.70091	0.000238682	-2.20838	0.000122835	2.18491	2.36015e-07	2.58076
ENSMODG00000008880	PRICKLE1	prickle homolog 1 (Drosophila) [Source:HGNC Symbol;Acc:17019]	337	459	427	1597	1293	1820	526	2300	2310	0.00130288	1.31478	0.00463631	1.29973	1.64488e-06	1.64247	0.0187503	1.5628	0.0934757	1.55902	0.00971659	1.91911	0.000238682	-1.935	5.20136e-07	1.9619	3.19265e-14	2.3691
ENSMODG00000008888	METAP1D	methionyl aminopeptidase type 1D (mitochondrial) [Source:HGNC Symbol;Acc:32583]	103	145	44	556	527	305	380	533	524	0.000223791	1.57604	0.00168992	1.62074	0.000389104	1.8964	0.00160717	1.83434	0.0379182	1.91239	0.00998019	2.11977	0.000238682	-1.82689	0.000115969	1.92172	0.000129865	2.28773
ENSMODG00000008896	unknown	Uncharacterized protein [Source:UniProtKB/TrEMBL;Acc:F7BRF9]	31	19	42	457	475	544	206	544	331	0.000223791	3.32162	5.64412e-11	3.3558	1.21642e-14	3.72262	0.000489525	3.03948	0.000288883	3.09444	7.58509e-05	3.41651	0.000238682	-3.20593	6.29225e-08	3.05657	1.4994e-09	3.49593
ENSMODG00000008907	FAM110B	family with sequence similarity 110 member B [Source:HGNC Symbol;Acc:28587]	25	40	50	732	645	385	605	435	383	0.000223791	3.27599	1.21518e-09	3.27639	1.46539e-14	3.59229	0.000489525	3.26926	0.00291666	3.30438	8.03783e-06	3.44546	0.000238682	-2.79553	6.00166e-09	3.25415	4.9153e-13	3.66264
ENSMODG00000008948	MSRB2	methionine sulfoxide reductase B2 [Source:HGNC Symbol;Acc:17061]	33	46	19	353	229	168	149	220	189	0.000223791	2.14398	0.000129672	2.29536	3.83303e-06	2.56922	0.00405656	1.9678	0.0334453	2.11973	0.0104258	2.33153	0.00083051	-1.89213	0.00289288	1.95471	1.9458e-05	2.34102
ENSMODG00000008973	PENK	proenkephalin [Source:HGNC Symbol;Acc:8831]	51	65	76	2732	2674	1745	54	1629	2515	0.000223791	4.49869	1.12767e-22	4.5668	4.97299e-42	4.88964	0.000489525	3.79851	0.108276	3.8738	0.000163764	4.30763	0.000238682	-4.3678	6.4695e-10	4.4355	1.92871e-36	4.83984
ENSMODG00000008994	ARMC3	armadillo repeat containing 3 [Source:HGNC Symbol;Acc:30964]	138	219	164	10401	4433	6282	135	4279	3016	0.000223791	4.64953	1.1192e-08	4.68234	7.99279e-37	4.9822	0.000489525	3.23401	0.140606	3.26994	0.000484785	3.68634	0.000238682	-3.79	6.32817e-14	3.85878	5.27825e-36	4.2609
ENSMODG00000009034	LARP6	La ribonucleoprotein domain family member 6 [Source:HGNC Symbol;Acc:24012]	271	294	166	910	1346	739	714	892	871	0.000223791	1.38865	0.0091021	1.41085	2.44157e-05	1.72202	0.00316555	1.36585	0.169586	1.38247	0.0186934	1.59255	0.00083051	-1.27805	0.00687277	1.25283	4.3114e-05	1.64446
ENSMODG00000009045	FLT3	fms-related tyrosine kinase 3 [Source:HGNC Symbol;Acc:3765]	3	8	14	532	431	329	33	395	459	0.000223791	4.52732	4.00059e-18	5.01473	5.23925e-20	5.33991	0.000489525	4.08807	0.0180251	4.56691	6.47608e-05	4.98587	0.000238682	-4.58945	1.80667e-17	5.33285	6.2791e-20	5.75197
ENSMODG00000009057	MAPK15	mitogen-activated protein kinase 15 [Source:HGNC Symbol;Acc:24667]	237	392	228	3864	2785	3573	210	2597	2095	0.000223791	2.88846	1.61991e-11	2.93423	9.13898e-20	3.24879	0.000489525	1.93501	0.238472	1.97334	0.0114846	2.36117	0.000238682	-2.43457	4.92862e-10	2.4376	8.02999e-14	2.8274
ENSMODG00000009058	SPAG6	sperm associated antigen 6 [Source:HGNC Symbol;Acc:11215]	292	283	215	6179	2025	2938	349	2482	1420	0.000223791	3.19465	0.00353436	3.16207	1.4966e-18	3.45127	0.000489525	1.94221	0.201532	1.91655	0.00473405	2.28835	0.000238682	-2.36262	0.00169717	2.30767	5.45088e-12	2.70182
ENSMODG00000009077	unknown	Psuedogene	0	2	2	35	65	29	20	60	72	0.0202315	3.77617	0.000436111	4.34966	6.45799e-07	4.59246	0.0548751	4.04453	0.00120949	4.72708	0.000108267	4.97048	0.152423	-4.38661	0.000126333	Infinite	1.26989e-09	7.80496
ENSMODG00000009095	SDR16C5	short chain dehydrogenase/reductase family 16C member 5 [Source:HGNC Symbol;Acc:30311]	140	72	129	751	440	582	949	711	766	0.000223791	1.74756	0.000362906	1.72874	7.80611e-07	2.07268	0.000489525	2.50609	0.00335506	2.50166	4.79022e-05	2.67771	0.000238682	-2.14414	2.66213e-05	1.93554	3.45121e-08	2.36888
ENSMODG00000009114	RPS20	ribosomal protein S20 [Source:HGNC Symbol;Acc:10405]	5050	4381	3768	26077	18244	16482	24865	19145	20059	0.000223791	1.60483	0.000313272	1.56119	6.40065e-11	1.87373	0.00946029	1.9701	0.0251267	1.95527	0.000130852	2.1111	0.000238682	-1.63235	1.23527e-05	1.62304	2.06011e-12	2.02818
ENSMODG00000009134	unknown	Uncharacterized protein [Source:UniProtKB/TrEMBL;Acc:F7EFG9]	171	152	184	2800	2310	1458	1039	1478	1495	0.000223791	3.0814	2.56107e-09	3.04514	9.90218e-25	3.36052	0.000489525	2.60697	0.00150519	2.5741	1.67458e-06	2.83014	0.000238682	-2.60344	8.70181e-11	2.64273	2.14273e-21	3.05991
ENSMODG00000009157	SLC8A1	solute carrier family 8 (sodium/calcium exchanger) member 1 [Source:HGNC Symbol;Acc:11068]	427	338	402	1455	1590	795	1024	1345	1071	0.000422298	1.05759	0.0285446	1.0766	6.90969e-05	1.3963	0.00921803	1.15726	0.269338	1.17645	0.0233459	1.40608	0.00118982	-1.05198	0.011116	1.11393	4.26958e-06	1.52977
ENSMODG00000009162	CDCA7	cell division cycle associated 7 [Source:HGNC Symbol;Acc:14628]	18	32	10	371	1165	505	524	429	679	0.000223791	4.22737	0.00271135	4.47945	1.06982e-13	4.78367	0.000489525	4.16534	1.90769e-07	4.40801	3.31541e-08	4.56896	0.000238682	-3.99319	1.55567e-11	4.30232	6.17661e-16	4.66281
ENSMODG00000009166	PGBD5	piggyBac transposable element derived 5 [Source:HGNC Symbol;Acc:19405]	8	8	11	34	38	88	36	113	93	0.00863514	1.71127	0.0803799	1.92842	0.00215674	2.30842	0.00677385	2.39975	0.0194355	2.67902	0.00399519	3.00418	0.00152719	-2.65869	0.000958914	3.31905	2.12988e-07	3.68361
ENSMODG00000009210	NEBL	nebulette [Source:HGNC Symbol;Acc:16932]	4	8	15	112	61	74	22	76	120	0.00113524	2.21309	0.0016442	2.51294	3.04137e-05	2.84338	0.00776436	2.2829	0.0542484	2.47492	0.0169223	2.84907	0.00118982	-2.6426	0.00667039	2.54425	3.71721e-05	2.9551
ENSMODG00000009220	KATNAL1	katanin p60 subunit A-like 1 [Source:HGNC Symbol;Acc:28361]	39	32	23	229	259	283	76	269	319	0.000223791	2.37409	1.91996e-05	2.41145	8.99006e-08	2.74688	0.000489525	2.3064	0.0117354	2.33385	0.00600852	2.67387	0.000238682	-2.63805	1.57451e-05	2.6404	1.69413e-09	3.03476
ENSMODG00000009233	PLXDC2	plexin domain containing 2 [Source:HGNC Symbol;Acc:21013]	120	104	83	614	572	416	483	658	489	0.000223791	1.81446	0.000404738	1.74805	3.3677e-07	2.06187	0.000489525	2.06597	0.023672	2.03279	0.00164974	2.24922	0.000238682	-1.96199	5.26264e-05	1.97454	1.66175e-08	2.38894
ENSMODG00000009237	NELL1	NEL-like 1 (chicken) [Source:HGNC Symbol;Acc:7750]	1	0	2	258	86	113	1	397	332	0.320259	5.8627	1.29096e-05	6.55884	1.3316e-14	6.74199	0.428132	6.69155	0.008394	7.32305	8.12946e-05	7.65664	0.361528	-7.2851	4.94858e-18	6.86939	6.35985e-23	7.15595
ENSMODG00000009240	ESR2	estrogen receptor 2 (ER beta) [Source:HGNC Symbol;Acc:3468]	12	10	14	452	320	310	18	772	900	0.000223791	3.66548	8.32185e-14	4.25661	1.01651e-18	4.57525	0.000489525	4.36206	0.0331452	4.97956	3.05138e-05	5.41111	0.000238682	-4.92646	1.26048e-24	5.46989	1.96287e-33	5.86129
ENSMODG00000009242	KIF23	kinesin family member 23 [Source:HGNC Symbol;Acc:6392]	68	66	79	817	504	845	373	572	1330	0.000223791	2.55682	1.4424e-08	2.69656	2.28328e-13	3.04326	0.000489525	2.84112	0.0127763	2.94441	2.02133e-05	3.26437	0.000238682	-3.04075	0.00679521	3.11137	1.31488e-14	3.52126
ENSMODG00000009257	CLDN10	claudin 10 [Source:HGNC Symbol;Acc:2033]	79	27	20	1681	502	470	42	446	484	0.000223791	3.99704	0.0245635	3.75589	9.54691e-11	4.02198	0.000489525	2.74442	0.158163	2.43358	0.0154305	2.83502	0.000238682	-3.28116	2.06536e-16	3.23991	1.14773e-20	3.63935
ENSMODG00000009290	CYGB	cytoglobin [Source:HGNC Symbol;Acc:16505]	105	106	166	435	689	852	329	770	661	0.000223791	1.74501	0.00230679	1.749	4.08436e-06	2.13242	0.00160717	1.74312	0.0474797	1.75822	0.00593152	2.07615	0.000238682	-1.91677	1.23356e-06	2.19892	3.83171e-10	2.63355
ENSMODG00000009301	ANXA6	annexin A6 [Source:HGNC Symbol;Acc:544]	2015	1525	2193	11484	12139	6656	6412	6960	6380	0.000223791	1.74366	0.000162855	1.75498	1.43785e-11	2.08326	0.00316555	1.41395	0.140589	1.41316	0.00412946	1.63057	0.000238682	-1.23729	0.00177954	1.2096	1.37838e-08	1.63371
ENSMODG00000009312	GAS2	growth arrest-specific 2 [Source:HGNC Symbol;Acc:4167]	0	0	1	8	22	54	0	129	170	1	3.95888	0.0305891	5.70078	1.81869e-05	5.77802	0.241283	5.7675	0.015023	7.57172	0.000536865	7.66321	0.30502	-6.36694	8.61146e-11	Infinite	1.73843e-16	9.17563
ENSMODG00000009345	ADAMTS2	ADAM metallopeptidase with thrombospondin type 1 motif 2 [Source:HGNC Symbol;Acc:218]	893	648	685	6849	8743	3272	4624	2978	3137	0.000223791	2.43924	0.00284491	2.44874	4.24159e-14	2.76177	0.000489525	1.95145	0.0742704	1.96979	0.000181782	2.10417	0.000238682	-1.4562	0.000104033	1.52706	7.7632e-11	1.9385
ENSMODG00000009361	CCDC41	coiled-coil domain containing 41 [Source:HGNC Symbol;Acc:17966]	157	182	161	2500	1147	2167	204	1522	1967	0.000223791	2.87128	2.04886e-06	2.88837	4.83915e-18	3.21584	0.000489525	2.31629	0.131381	2.34639	0.00172236	2.73945	0.000238682	2.78828	2.68712e-12	2.82807	1.02948e-16	3.21766
ENSMODG00000009362	GPR155	G protein-coupled receptor 155 [Source:HGNC Symbol;Acc:22951]	397	240	265	1576	1253	1326	948	1181	1617	0.000223791	1.57072	0.000623381	1.56792	7.81408e-09	1.90309	0.000489525	1.65227	0.0699604	1.65178	0.0022116	1.90877	0.000238682	-1.65737	1.83587e-05	1.78644	6.87627e-11	2.20039
ENSMODG00000009416	unknown	Psuedogene	8	6	14	406	243	186	66	250	144	0.000223791	4.29969	4.86715e-08	4.22703	1.57797e-14	4.53832	0.000489525	3.56983	0.000974071	3.54157	0.000172423	3.88855	0.000238682	-3.86569	9.15181e-05	3.71807	5.68995e-09	4.14707
ENSMODG00000009421	BBOX1	butyrobetaine (gamma) 2-oxoglutarate dioxygenase (gamma-butyrobetaine hydroxylase) 1 [Source:HGNC Symbol;Acc:964]	34	21	43	469	319	432	49	412	497	0.000223791	2.94427	9.63158e-09	2.98385	6.67908e-12	3.33705	0.000894162	2.68029	0.0899685	2.73942	0.00324235	3.16112	0.000238682	-3.16515	1.758e-10	3.38541	2.45567e-13	3.81706
ENSMODG00000009422	C7orf57	chromosome 7 open reading frame 57 [Source:HGNC Symbol;Acc:22247]	45	65	31	951	692	839	214	701	483	0.000223791	3.35741	4.3975e-13	3.50151	3.77267e-18	3.80916	0.000489525	2.75776	0.000674738	2.84595	0.000221046	3.14479	0.000238682	-2.99272	6.2823e-08	3.15501	6.98145e-13	3.54231
ENSMODG00000009429	SUN3	Sad1 and UNC84 domain containing 3 [Source:HGNC Symbol;Acc:22429]	2	4	2	246	151	154	84	180	144	0.275555	4.65817	3.26883e-13	5.45766	1.11469e-16	5.70846	0.38929	4.42567	1.30171e-06	5.23534	4.98094e-07	5.44937	0.166335	-4.52676	5.67335e-10	5.93862	1.45757e-13	6.17179
ENSMODG00000009443	SLC39A14	solute carrier family 39 (zinc transporter) member 14 [Source:HGNC Symbol;Acc:20858]	30	18	30	148	317	252	145	299	347	0.000223791	2.35201	0.000301228	2.57253	3.4853e-07	2.93994	0.000489525	2.74677	0.00117627	2.88536	0.000248394	3.19954	0.000238682	-2.95705	1.05344e-07	3.24721	2.36157e-12	3.6575
ENSMODG00000009486	ENO4	enolase family member 4 [Source:HGNC Symbol;Acc:31670]	20	13	8	1197	450	594	37	440	342	0.000223791	4.65899	2.70655e-06	5.13138	6.33867e-24	5.40914	0.000489525	3.2854	0.0399138	3.79721	0.000258233	4.18136	0.000238682	-3.77897	1.5229e-13	4.65324	3.29362e-17	5.00914
ENSMODG00000009501	HSPA12A	heat shock 70kDa protein 12A [Source:HGNC Symbol;Acc:19022]	155	120	126	414	652	907	121	1848	2391	0.000223791	1.60313	0.0103164	1.67459	8.65603e-06	2.04995	0.000489525	2.83628	0.14189	2.89039	0.000813621	3.31138	0.000238682	-3.37004	2.23632e-17	3.42003	6.41126e-32	3.8311
ENSMODG00000009516	BRCA2	breast cancer 2 early onset [Source:HGNC Symbol;Acc:1101]	141	185	68	600	915	626	270	572	788	0.000223791	1.71844	0.00015438	1.82409	8.8856e-06	2.13208	0.00992693	1.5024	0.0854629	1.59815	0.0273957	1.88091	0.000238682	-1.71141	4.36438e-05	1.90766	6.56402e-07	2.29033
ENSMODG00000009539	RPL3	ribosomal protein L3 [Source:HGNC Symbol;Acc:10332]	13086	15715	10011	83164	52892	45130	73312	54539	58658	0.000223791	1.57978	0.000438306	1.57752	5.33305e-09	1.87058	0.100388	1.94917	0.0263017	1.94362	0.000265761	2.08423	0.000238682	-1.57239	1.96324e-05	1.57809	3.57595e-10	1.97365
ENSMODG00000009577	HOXD10	homeobox D10 [Source:HGNC Symbol;Acc:5133]	59	43	70	305	236	155	184	195	281	0.00257263	1.36542	0.0176024	1.36159	0.000753603	1.68448	0.00801656	1.56864	0.143498	1.53776	0.040466	1.78752	0.00219689	-1.45537	0.00293156	1.82579	4.11436e-06	2.22979
ENSMODG00000009591	HOXD9	homeobox D9 [Source:HGNC Symbol;Acc:5140]	83	129	116	484	527	510	258	591	729	0.000223791	1.57166	0.0015755	1.56943	7.87756e-06	1.90497	0.00286728	1.78975	0.0431752	1.79255	0.00871013	2.10426	0.000238682	-2.00642	5.27019e-05	1.88139	1.47956e-08	2.2912
ENSMODG00000009601	THNSL2	threonine synthase-like 2 (S. cerevisiae) [Source:HGNC Symbol;Acc:25602]	22	14	23	330	200	137	197	255	220	0.000223791	2.74077	0.000171337	2.84079	1.04801e-08	3.14635	0.000489525	3.02927	0.000670156	3.11997	6.99424e-05	3.35429	0.000238682	-2.93234	2.24213e-05	2.77039	2.62662e-09	3.17043
ENSMODG00000009606	GFRA1	GDNF family receptor alpha 1 [Source:HGNC Symbol;Acc:4243]	0	0	2	237	176	188	463	233	137	0.274709	6.86853	1.44734e-17	7.51291	4.54783e-21	7.69695	0.241283	7.74116	0.00236561	8.38931	5.73685e-11	8.29085	0.30502	-6.87034	1.76505e-08	7.21289	8.25694e-15	7.2663
ENSMODG00000009615	ARSI	arylsulfatase family member I [Source:HGNC Symbol;Acc:32521]	17	23	33	172	104	161	52	245	241	0.00163254	1.77549	0.00271146	1.91946	7.87912e-05	2.26476	0.00316555	2.18658	0.0259363	2.35515	0.00860467	2.73171	0.000238682	-2.52892	8.88726e-06	2.7702	8.26277e-09	3.19837
ENSMODG00000009618	CACNB2	calcium channel voltage-dependent beta 2 subunit [Source:HGNC Symbol;Acc:1402]	70	30	50	576	466	305	286	628	608	0.000223791	2.45026	6.28528e-07	2.52528	1.83926e-09	2.84689	0.000489525	2.84688	0.000511118	2.8985	4.75679e-05	3.21167	0.000238682	-3.02059	4.94701e-10	3.0272	8.5991e-16	3.43361
ENSMODG00000009625	RCN1	reticulocalbin 1 EF-hand calcium binding domain [Source:HGNC Symbol;Acc:9934]	1315	939	1241	5505	4645	3299	2580	3891	3430	0.000223791	1.29525	0.00360355	1.29795	2.46341e-08	1.62335	0.0187503	1.09382	0.300812	1.09614	0.0248116	1.35544	0.00044651	-1.08174	0.00484063	1.13186	1.8698e-07	1.55395
ENSMODG00000009632	LCTL	lactase-like [Source:HGNC Symbol;Acc:15583]	298	309	256	1504	971	1005	245	1333	1470	0.000223791	1.24595	0.003389	1.36559	4.86342e-07	1.67828	0.0131048	1.20805	0.252942	1.30309	0.0495762	1.67624	0.000238682	-1.60904	5.71999e-05	1.6853	2.88652e-10	2.08583
ENSMODG00000009640	ATRNL1	attractin-like 1 [Source:HGNC Symbol;Acc:29063]	33	21	31	182	185	145	83	254	302	0.000967218	1.63317	0.00158755	1.94946	9.55867e-06	2.28498	0.000489525	2.12833	0.00872028	2.42132	0.00334133	2.77173	0.000238682	-2.42304	3.93638e-05	2.54577	4.41275e-09	2.95781
ENSMODG00000009646	WT1	Wilms tumor 1 [Source:HGNC Symbol;Acc:12796]	129	176	104	4320	4142	4274	1234	4092	2979	0.000223791	4.3076	1.22652e-21	4.3262	3.00429e-39	4.64626	0.000489525	3.86598	1.66608e-06	3.87385	1.31193e-09	4.18428	0.000238682	-4.13146	1.18691e-17	4.22787	9.56194e-31	4.61182
ENSMODG00000009648	ZWILCH	zwilch kinetochore protein [Source:HGNC Symbol;Acc:25468]	3710	4797	3528	22750	15863	16515	4230	20357	22147	0.000223791	1.55725	0.00033705	1.54989	5.19678e-10	1.86133	0.0256443	1.45068	0.167271	1.4449	0.0205832	1.80547	0.000238682	-1.84923	4.95077e-07	1.83505	3.49094e-13	2.23376
ENSMODG00000009680	CCDC33	coiled-coil domain containing 33 [Source:HGNC Symbol;Acc:26552]	2	1	4	384	210	250	13	205	162	0.315685	5.78876	1.08527e-18	6.23854	7.76114e-22	6.52049	0.428372	4.77919	0.0152027	5.18713	5.46301e-05	5.57212	0.114946	-5.29255	9.47574e-12	5.3996	9.04194e-18	5.72731
ENSMODG00000009689	CYP11A1	cytochrome P450 family 11 subfamily A polypeptide 1 [Source:HGNC Symbol;Acc:2590]	17	13	12	463	2918	931	13	2380	3446	0.000223791	5.68191	0.0142213	6.07677	4.04576e-19	6.41386	0.000489525	6.1208	0.0152027	6.55284	2.79523e-06	6.97807	0.000238682	-6.70918	4.18753e-28	6.60449	9.4166e-71	6.99942
ENSMODG00000009748	unknown	Uncharacterized protein [Source:UniProtKB/TrEMBL;Acc:F6WTV5]	0	0	0	15	31	13	1	49	57	1	Infinite	0.00464208	Infinite	1.34124e-06	7.1779	1	Infinite	0.0171955	Infinite	0.000520133	8.11366	0.000238682	Infinite	0.000147686	Infinite	6.16657e-10	7.78161
ENSMODG00000009788	TDRD1	tudor domain containing 1 [Source:HGNC Symbol;Acc:11712]	0	1	0	34	28	77	9	92	199	1	5.75383	0.00033705	6.49692	1.29903e-08	6.44779	1	6.81037	0.0192907	7.68448	1.23636e-05	7.63862	1	-7.31104	8.73225e-05	Infinite	4.76074e-13	8.92767
ENSMODG00000009796	OSBPL6	oxysterol binding protein-like 6 [Source:HGNC Symbol;Acc:16388]	34	45	38	232	374	234	225	233	248	0.000223791	2.01162	5.58973e-05	2.2101	8.84384e-07	2.53913	0.000489525	1.99323	0.0199045	2.21987	0.00349717	2.41807	0.000643336	-1.83207	0.000554216	2.18681	5.39883e-07	2.58155
ENSMODG00000009800	LZTS1	leucine zipper putative tumor suppressor 1 [Source:HGNC Symbol;Acc:13861]	2	0	2	22	15	33	10	90	58	1	4.2025	0.0334029	3.48315	0.000155212	3.75444	0.28538	5.72417	0.0166233	4.76623	0.000403206	5.07155	0.260338	-6.16028	9.82644e-07	4.92061	2.72036e-11	5.22514
ENSMODG00000009823	PRKRA	protein kinase interferon-inducible double stranded RNA dependent activator [Source:HGNC Symbol;Acc:9438]	653	614	375	3643	2388	2668	628	2849	3362	0.000223791	1.77061	6.04027e-05	1.76903	2.34302e-10	2.07805	0.000894162	1.56084	0.148713	1.55748	0.0143361	1.91319	0.000238682	-1.95425	3.79414e-07	1.96417	4.88348e-13	2.35992
ENSMODG00000009862	FKBP7	FK506 binding protein 7 [Source:HGNC Symbol;Acc:3723]	328	261	177	3848	2625	2716	1021	2070	2347	0.000223791	2.96721	1.71602e-11	2.94965	1.55353e-22	3.26095	0.000489525	2.40367	0.00312017	2.39007	2.20673e-05	2.67902	0.000238682	-2.57729	2.15606e-10	2.50621	1.55393e-18	2.90298
ENSMODG00000009882	POC1B	POC1 centriolar protein B [Source:HGNC Symbol;Acc:30836]	55	54	51	276	285	385	225	285	341	0.000610563	1.87093	0.000313272	1.92907	2.31643e-06	2.28056	0.0382544	1.91265	0.0332776	2.00832	0.00545667	2.24954	0.00235445	-1.90522	0.000266316	2.11546	1.42047e-07	2.51673
ENSMODG00000009884	SLC6A4	solute carrier family 6 (neurotransmitter transporter) member 4 [Source:HGNC Symbol;Acc:11050]	22	99	63	1073	2990	1407	850	1426	973	0.000223791	4.03968	0.00100109	4.25911	6.36097e-14	4.58014	0.000489525	3.51076	3.04677e-06	3.72435	3.34728e-07	3.94923	0.000238682	-3.50035	6.66592e-09	3.55946	7.47876e-14	3.95316
ENSMODG00000009888	LPL	lipoprotein lipase [Source:HGNC Symbol;Acc:6677]	23	6	28	1730	1516	5887	344	4070	1844	0.000223791	6.35664	0.00200153	6.68432	1.98293e-22	7.1178	0.000489525	5.91569	0.0109495	6.23177	1.73875e-10	6.666	0.000238682	-6.3947	2.31382e-07	6.69814	1.97269e-49	7.12228
ENSMODG00000009929	SLITRK6	SLIT and NTRK-like family member 6 [Source:HGNC Symbol;Acc:23503]	46	11	14	203	91	108	157	157	144	0.00499065	1.65749	0.019573	1.87149	0.00143871	2.17827	0.016505	2.14676	0.0224062	2.36192	0.00951251	2.55292	0.00691278	-1.90072	1.33254e-05	2.70087	4.23519e-05	3.11548
ENSMODG00000009947	DCLK1	doublecortin-like kinase 1 [Source:HGNC Symbol;Acc:2700]	12	15	11	513	355	94	71	128	173	0.000223791	3.60082	0.00436475	4.00736	2.37945e-10	4.26235	0.00126175	2.45743	0.00539105	2.84383	0.00118765	3.11995	0.000238682	-2.58326	0.000268523	3.07524	1.45969e-07	3.43084
ENSMODG00000009958	unknown	Uncharacterized protein [Source:UniProtKB/TrEMBL;Acc:F6PG91]	9	43	54	2240	2426	1828	1633	2585	2271	0.146447	5.06646	1.15391e-27	5.26961	7.94197e-26	5.6057	0.138762	5.29801	1.42193e-11	5.49476	1.22643e-13	5.75638	0.0419484	-5.32168	1.41305e-39	5.41252	5.41795e-22	5.83851
ENSMODG00000009971	CXCL12	chemokine (C-X-C motif) ligand 12 [Source:HGNC Symbol;Acc:10672]	200	72	77	1352	1554	1030	917	1503	1075	0.000223791	2.9109	3.34588e-10	2.87785	2.88428e-13	3.20775	0.000489525	2.9644	0.00029355	2.94231	4.07747e-06	3.19349	0.000238682	-2.95122	7.59647e-12	2.90742	9.74231e-15	3.31629
ENSMODG00000009972	ELF5	E74-like factor 5 (ets domain transcription factor) [Source:HGNC Symbol;Acc:3320]	67	30	29	405	258	234	1425	128	225	0.000223791	2.10211	5.36334e-05	2.19919	1.83698e-06	2.50885	0.000489525	3.62257	0.545407	3.72943	0.000750003	3.62402	0.00543238	-1.45617	0.0479376	1.49774	0.00305458	1.89986
ENSMODG00000009993	CCNA1	cyclin A1 [Source:HGNC Symbol;Acc:1577]	5	6	0	79	48	82	3	124	129	0.00443804	3.33006	0.000105715	3.63737	1.38031e-06	3.89576	0.0108584	3.56929	0.0857917	4.0105	0.00969053	4.34737	0.00771552	-4.11661	1.3345e-05	4.22427	1.08442e-09	4.52696
ENSMODG00000009999	DPYSL3	dihydropyrimidinase-like 3 [Source:HGNC Symbol;Acc:3015]	637	499	995	5367	7077	3064	3320	3325	3853	0.000223791	2.18152	0.00182873	2.21169	1.13291e-11	2.55233	0.000489525	1.87277	0.025198	1.91329	0.000207205	2.14781	0.000238682	-1.71487	2.43668e-06	1.78867	1.77129e-11	2.22311
ENSMODG00000010017	SMAD9	SMAD family member 9 [Source:HGNC Symbol;Acc:6774]	38	117	52	810	736	610	256	502	837	0.000223791	2.5534	9.78399e-09	2.73677	1.69995e-09	3.02778	0.000489525	2.28608	0.00307514	2.47511	0.00192691	2.7573	0.000238682	-2.50956	6.38864e-06	2.59933	2.74075e-08	2.9818
ENSMODG00000010024	IGSF9	immunoglobulin superfamily member 9 [Source:HGNC Symbol;Acc:18132]	13	20	14	261	249	609	136	279	220	0.000223791	3.61905	0.00122735	3.94102	7.82176e-12	4.30483	0.000489525	3.03183	0.00030953	3.32123	7.01357e-05	3.58219	0.000238682	-3.14568	7.25836e-07	3.43802	7.48691e-09	3.82243
ENSMODG00000010039	CCDC19	coiled-coil domain containing 19 [Source:HGNC Symbol;Acc:17229]	327	236	210	3641	1888	2178	232	2173	1629	0.000223791	2.70367	2.21963e-06	2.67327	5.92472e-19	2.98326	0.000489525	1.89414	0.224542	1.85847	0.010165	2.25441	0.000238682	-2.36765	5.20776e-10	2.49314	2.73655e-18	2.90166
ENSMODG00000010083	NMT2	N-myristoyltransferase 2 [Source:HGNC Symbol;Acc:7858]	169	387	317	1145	1001	869	516	1231	1920	0.000422298	1.10958	0.017344	1.13457	0.00041446	1.44973	0.000894162	1.56937	0.0700758	1.57768	0.0132654	1.90072	0.000238682	-1.84661	0.00446478	1.78135	4.95502e-08	2.1841
ENSMODG00000010098	ACBD7	acyl-CoA binding domain containing 7 [Source:HGNC Symbol;Acc:17715]	56	43	38	197	320	268	30	649	728	0.000223791	1.93271	0.000689395	1.89638	1.40123e-05	2.24109	0.000489525	2.84591	0.159552	2.80863	0.00509833	3.22741	0.000238682	-3.38844	2.68252e-12	3.3704	4.45398e-19	3.77676
ENSMODG00000010107	CLTCL1	clathrin heavy chain-like 1 [Source:HGNC Symbol;Acc:2093]	87	54	90	286	466	614	245	594	589	0.000223791	1.76189	0.00322164	1.93312	4.50805e-06	2.32046	0.000489525	2.00669	0.0122351	2.16322	0.00157114	2.49156	0.000238682	-2.2191	5.07006e-08	2.59852	9.79679e-13	3.02048
ENSMODG00000010153	CCDC141	coiled-coil domain containing 141 [Source:HGNC Symbol;Acc:26821]	503	1678	1002	11764	8400	6929	1604	6660	7076	0.000223791	2.42518	9.2105e-09	2.43285	3.59307e-10	2.72024	0.000489525	1.75804	0.0762091	1.75567	0.0110617	2.09216	0.000238682	-2.1244	2.5113e-09	2.18066	8.88068e-09	2.57237
ENSMODG00000010157	DOC2B	double C2-like domains beta [Source:HGNC Symbol;Acc:2986]	8	8	15	340	290	591	14	388	253	0.000223791	4.28515	1.85507e-07	4.64657	1.46192e-16	5.02233	0.000489525	3.45751	0.0982672	3.82386	0.00100184	4.25919	0.000238682	-3.98542	7.44091e-12	4.47379	1.04173e-16	4.8558
ENSMODG00000010184	EFCAB1	EF-hand calcium binding domain 1 [Source:HGNC Symbol;Acc:25678]	18	15	23	832	364	445	34	465	372	0.000223791	4.10941	9.29704e-07	4.20792	2.33487e-19	4.52004	0.000489525	3.32052	0.0678113	3.40334	0.000709335	3.82301	0.000238682	-3.8376	4.547e-12	3.96141	4.55067e-17	4.35969
ENSMODG00000010211	STOML3	stomatin (EPB72)-like 3 [Source:HGNC Symbol;Acc:19420]	76	80	59	1184	795	1060	97	759	592	0.000223791	3.15557	1.07593e-11	3.18106	9.4218e-20	3.50421	0.000489525	2.20806	0.116456	2.22863	0.00642341	2.60794	0.000238682	-2.65787	8.99452e-10	2.90202	3.90801e-14	3.29803
ENSMODG00000010213	MCM4	minichromosome maintenance complex component 4 [Source:HGNC Symbol;Acc:6947]	404	579	386	1735	3327	1652	1004	1382	1864	0.000223791	1.66507	0.029225	1.66675	4.38189e-07	1.98624	0.00624002	1.20885	0.226517	1.2148	0.0231614	1.46366	0.000238682	-1.26413	0.00513303	1.17886	4.85769e-06	1.57693
ENSMODG00000010243	RAMP3	receptor (G protein-coupled) activity modifying protein 3 [Source:HGNC Symbol;Acc:9845]	679	309	475	3294	1793	1530	705	1705	2009	0.000223791	1.51726	0.0178072	1.52851	3.43945e-07	1.84387	0.0252536	1.12149	0.256298	1.13266	0.0397981	1.46777	0.000238682	-1.35744	0.000238785	1.50366	7.10397e-08	1.92566
ENSMODG00000010244	IGDCC4	immunoglobulin superfamily DCC subclass member 4 [Source:HGNC Symbol;Acc:13770]	9	17	21	274	354	463	103	554	438	0.000223791	3.43592	1.55877e-11	3.88774	1.82602e-13	4.25184	0.000489525	3.54302	0.00146131	4.01263	1.17664e-05	4.38295	0.000238682	-3.9182	4.96584e-14	4.17418	3.32675e-18	4.58776
ENSMODG00000010265	GALNT16	UDP-N-acetyl-alpha-D-galactosamine:polypeptide N-acetylgalactosaminyltransferase 16 [Source:HGNC Symbol;Acc:23233]	90	61	68	744	960	462	429	605	537	0.000223791	2.45009	3.62838e-05	2.67333	1.86937e-12	2.99469	0.000489525	2.21728	0.00433541	2.45006	0.00017474	2.69259	0.000238682	-2.18639	8.04174e-06	2.18032	1.22419e-09	2.58929
ENSMODG00000010271	IGDCC3	immunoglobulin superfamily DCC subclass member 3 [Source:HGNC Symbol;Acc:9700]	3	3	6	80	192	122	13	117	163	0.000223791	3.65938	2.18596e-05	4.39377	1.84503e-10	4.73023	1	3.30641	0.0386975	4.04448	0.000638767	4.43616	0.00186322	-3.76549	6.7503e-09	5.7296	8.27248e-15	6.01626
ENSMODG00000010289	TECTB	tectorin beta [Source:HGNC Symbol;Acc:11721]	0	3	1	139	67	31	17	67	79	0.254122	4.3631	0.00194703	5.21511	1.33326e-08	5.37161	0.325805	4.00429	0.000761526	4.83247	0.000312708	5.06004	0.350402	-4.33197	0.000650873	3.38455	1.3848e-07	3.73519
ENSMODG00000010296	CILP	cartilage intermediate layer protein nucleotide pyrophosphohydrolase [Source:HGNC Symbol;Acc:1980]	8	35	44	458	809	252	271	140	152	0.000223791	3.20526	0.00415866	3.46621	1.95749e-08	3.78808	0.00727382	2.12214	0.135581	2.38765	0.015089	2.49126	0.00530094	-1.49663	0.0436795	1.57815	0.00664539	1.98621
ENSMODG00000010326	GPAM	glycerol-3-phosphate acyltransferase mitochondrial [Source:HGNC Symbol;Acc:24865]	1391	1624	1834	6866	7877	4744	1561	7744	8416	0.000223791	1.36669	0.00199641	1.36046	4.16566e-08	1.68689	0.0133216	1.34866	0.202955	1.34692	0.0279855	1.72552	0.000238682	-1.75168	4.0994e-06	1.71049	3.74185e-14	2.12709
ENSMODG00000010338	ADAM22	ADAM metallopeptidase domain 22 [Source:HGNC Symbol;Acc:201]	3	3	1	195	380	116	125	94	133	0.000967218	5.19349	0.000110851	6.01554	2.38676e-15	6.24819	0.00776436	4.3993	2.49053e-06	5.3241	4.76345e-07	5.41287	0.0142899	-4.13485	1.12667e-05	5.6241	9.44442e-11	5.76155
ENSMODG00000010362	ARHGAP26	Rho GTPase activating protein 26 [Source:HGNC Symbol;Acc:17073]	95	127	117	2563	1341	1287	205	1226	976	0.000223791	3.20383	3.03229e-06	3.27705	2.04261e-22	3.57712	0.000489525	2.21199	0.0576567	2.30644	0.0014154	2.67932	0.000238682	-2.62244	1.41799e-09	2.60847	1.55185e-15	3.01304
ENSMODG00000010363	MAK	male germ cell-associated kinase [Source:HGNC Symbol;Acc:6816]	587	559	527	6948	3897	5381	357	3854	3178	0.000223791	2.62111	8.52636e-10	2.63007	5.30032e-22	2.95456	0.00255988	1.58869	0.302369	1.60351	0.0243105	2.00718	0.000238682	-2.08418	4.79472e-08	2.07974	7.12687e-17	2.48721
ENSMODG00000010384	CERKL	ceramide kinase-like [Source:HGNC Symbol;Acc:21699]	114	126	75	1506	846	1076	36	1021	1123	0.000223791	2.14907	1.02042e-09	2.80251	1.38044e-15	3.10743	0.0175556	1.82217	0.265107	2.23695	0.0222037	2.64726	0.000238682	-2.38222	2.09015e-09	2.40216	4.04434e-16	2.79528
ENSMODG00000010440	C7orf63	chromosome 7 open reading frame 63 [Source:HGNC Symbol;Acc:26107]	239	232	133	4405	2481	3584	164	2861	2344	0.000223791	3.38272	8.37355e-15	3.47893	4.03575e-25	3.79109	0.000489525	2.53685	0.167271	2.61174	0.00203378	3.01309	0.000238682	-3.06381	7.14205e-17	3.2896	7.23592e-26	3.68195
ENSMODG00000010443	PDE1A	phosphodiesterase 1A calmodulin-dependent [Source:HGNC Symbol;Acc:8774]	489	369	219	2796	3186	2173	663	2929	3391	0.000223791	2.31459	1.75071e-07	2.29852	3.26186e-13	2.61273	0.000489525	2.21672	0.0433765	2.20345	0.000731482	2.55808	0.000238682	-2.60388	1.03142e-10	2.49219	3.68681e-15	2.88759
ENSMODG00000010469	GINS4	GINS complex subunit 4 (Sld5 homolog) [Source:HGNC Symbol;Acc:28226]	26	30	24	208	249	182	101	137	232	0.000223791	2.28328	5.73496e-05	2.36227	1.78636e-07	2.68345	0.00160717	2.02996	0.0357791	2.12143	0.00980953	2.3883	0.000643336	-2.16295	0.00227476	2.12726	1.48403e-05	2.50752
ENSMODG00000010476	PIF1	PIF1 5'-to-3' DNA helicase [Source:HGNC Symbol;Acc:26220]	13	17	12	101	64	142	56	52	157	0.00443804	1.53099	0.00239882	2.23105	6.8705e-05	2.57026	0.0217369	1.60961	0.0679531	2.22177	0.0180351	2.48089	0.00186322	-1.73	0.0511404	2.35734	0.000239157	2.76447
ENSMODG00000010593	PLEKHA2	pleckstrin homology domain containing family A (phosphoinositide binding specific) member 2 [Source:HGNC Symbol;Acc:14336]	65	32	46	264	220	214	87	262	258	0.000223791	1.60069	0.00397075	1.65015	6.5066e-05	1.98741	0.0206156	1.59928	0.110728	1.61326	0.0445236	1.95561	0.000643336	-1.89489	0.0017398	1.94592	0.000150012	2.3592
ENSMODG00000010647	FGFR1	fibroblast growth factor receptor 1 [Source:HGNC Symbol;Acc:3688]	183	236	145	1349	1429	1247	2297	1241	1069	0.000223791	2.20275	1.09614e-06	2.20189	1.62667e-12	2.51976	0.000489525	2.76333	0.113089	2.76835	6.34738e-06	2.83738	0.000238682	-2.05811	7.78874e-07	2.09796	1.09186e-11	2.49617
ENSMODG00000010674	ZSWIM2	zinc finger SWIM-type containing 2 [Source:HGNC Symbol;Acc:30990]	12	12	3	497	245	349	2	269	270	0.000223791	4.2569	1.86447e-12	4.70844	4.05137e-16	4.98385	0.000489525	3.30973	0.111745	3.77828	0.00935422	4.16584	0.000238682	-3.89024	3.48577e-10	4.36625	2.88985e-12	4.69858
ENSMODG00000010683	CD83	CD83 molecule [Source:HGNC Symbol;Acc:1703]	20	21	8	565	387	222	113	280	237	0.000223791	3.36477	2.28607e-06	3.94759	2.37679e-13	4.2117	0.000894162	2.71695	0.000440123	3.24724	0.000207917	3.51867	0.000238682	-2.86022	6.33189e-08	3.48639	9.75172e-12	3.85641
ENSMODG00000010717	PCDHAC2	protocadherin alpha subfamily C 2 [Source:HGNC Symbol;Acc:8677]	716	544	681	2337	5044	2385	1792	2081	1912	0.000223791	1.72039	0.0513828	1.70357	6.44971e-08	2.04938	0.00624002	1.2094	0.252413	1.19899	0.0125071	1.42167	0.00083051	1.07918	0.00834271	1.10113	1.80355e-07	1.52195
ENSMODG00000010734	FAM124A	family with sequence similarity 124A [Source:HGNC Symbol;Acc:26413]	30	23	36	455	308	143	210	225	164	0.000223791	2.53169	0.00339251	2.68654	5.12977e-08	2.98597	0.00126175	2.23533	0.0134115	2.39208	0.00223095	2.58993	0.000238682	-1.97168	0.00447709	1.89199	1.92505e-05	2.30661
ENSMODG00000010741	DDX50	DEAD (Asp-Glu-Ala-Asp) box polypeptide 50 [Source:HGNC Symbol;Acc:17906]	2162	2308	2111	13355	13122	8765	5797	12084	12330	0.000223791	1.77209	3.36766e-05	1.7786	3.03833e-13	2.09513	0.00126175	1.74343	0.0387752	1.75028	0.000784807	2.04476	0.000238682	-1.90293	2.02912e-07	1.90023	1.90387e-16	2.31038
ENSMODG00000010742	unknown	Uncharacterized protein [Source:UniProtKB/TrEMBL;Acc:F7FWV4]	60	45	49	252	388	272	118	362	351	0.000223791	1.91418	0.000335498	1.93749	2.90955e-06	2.27905	0.00160717	1.90339	0.0343441	1.95545	0.0107214	2.29066	0.000238682	-2.18923	0.000598007	1.88914	3.46468e-07	2.30086
ENSMODG00000010747	STOX1	storkhead box 1 [Source:HGNC Symbol;Acc:23508]	4	11	7	422	539	694	53	475	534	0.000223791	4.9472	3.61701e-19	5.59424	1.35909e-23	5.92922	0.000489525	4.39565	0.00478571	5.04464	3.60442e-06	5.4111	0.000238682	-4.88113	3.01311e-21	5.92762	3.56548e-25	6.27751
ENSMODG00000010748	STAR	steroidogenic acute regulatory protein [Source:HGNC Symbol;Acc:11359]	20	15	41	20	636	883	8	2609	1944	0.000223791	3.77871	0.0708419	3.70966	7.61447e-05	4.15344	0.000489525	5.35426	0.0387988	5.31156	0.000122973	5.78366	0.000238682	-5.94772	1.62778e-38	5.83725	1.25945e-36	6.28834
ENSMODG00000010764	NOL4	nucleolar protein 4 [Source:HGNC Symbol;Acc:7870]	22	45	2	658	426	747	26	575	467	0.000223791	3.75157	5.08475e-14	4.1116	9.27321e-09	4.39113	0.000489525	3.04805	0.101369	3.42103	0.00843247	3.77201	0.000238682	-3.57826	1.16874e-14	4.35721	1.43451e-11	4.70181
ENSMODG00000010784	DLEU7	deleted in lymphocytic leukemia 7 [Source:HGNC Symbol;Acc:17567]	0	0	0	34	15	52	7	188	226	0.000223791	Infinite	0.000107261	Infinite	3.47878e-08	7.96828	0.000489525	Infinite	0.00144834	Infinite	1.59062e-06	10.0858	0.000238682	Infinite	5.96078e-13	Infinite	2.95553e-19	9.48865
ENSMODG00000010787	KCNRG	potassium channel regulator [Source:HGNC Symbol;Acc:18893]	197	219	136	6859	2579	3196	388	2947	2642	0.000223791	3.75883	0.000215407	3.86366	1.66546e-25	4.1457	0.000489525	2.82469	0.0433765	2.91472	5.48481e-05	3.29041	0.000238682	-3.27355	1.48682e-17	3.34293	1.41886e-27	3.73483
ENSMODG00000010797	CX3CR1	chemokine (C-X3-C motif) receptor 1 [Source:HGNC Symbol;Acc:2558]	29	8	0	184	150	123	57	181	124	0.000422298	2.9605	7.00815e-06	3.03264	0.000242997	3.31961	0.00651522	2.84211	0.00605666	2.87573	0.0230923	3.1652	0.00101139	-3.07889	7.56865e-05	3.25519	7.16958e-06	3.60099
ENSMODG00000010828	CCDC147	coiled-coil domain containing 147 [Source:HGNC Symbol;Acc:26676]	4	4	3	670	249	403	11	331	279	0.000422298	5.64048	5.5682e-09	6.25736	5.97395e-24	6.5215	0.000894162	4.65879	0.0228641	5.26343	5.42383e-05	5.64019	0.00251447	-5.19747	2.593e-14	5.54564	1.94509e-19	5.8689
ENSMODG00000010839	GSTO2	glutathione S-transferase omega 2 [Source:HGNC Symbol;Acc:23064]	68	59	75	286	165	207	968	253	247	0.0134418	1.0437	0.079906	1.05005	0.00513833	1.38018	0.000489525	2.57969	0.486114	2.67644	0.00196713	2.66783	0.00416747	-1.28616	0.0217293	1.40993	0.000169383	1.81954
ENSMODG00000010848	GPR124	G protein-coupled receptor 124 [Source:HGNC Symbol;Acc:17849]	569	382	703	1482	2126	1676	2770	1837	1462	0.000223791	1.02986	0.0291433	1.03478	6.97563e-05	1.39926	0.00226155	1.56612	0.25677	1.57618	0.00418618	1.71303	0.00135967	-1.00884	0.0233203	0.969741	6.09839e-05	1.40514
ENSMODG00000010882	unknown	Monodelphis domestica caspase-15 (LOC677869) mRNA. [Source:RefSeq mRNA;Acc:NM_001040148]	28	23	26	104	153	166	158	173	230	0.00113524	1.79917	0.00520649	1.82773	0.000121661	2.1851	0.000489525	2.44557	0.0105288	2.472	0.00149216	2.70383	0.000238682	-2.37548	0.00182387	2.15298	2.97085e-06	2.54592
ENSMODG00000010886	STMND1	stathmin domain containing 1 [Source:HGNC Symbol;Acc:44668]	8	14	7	241	121	190	7	103	99	0.000223791	3.29905	2.85369e-08	3.60422	2.16086e-10	3.89923	0.0161029	1.94094	0.203669	2.30224	0.0445131	2.68005	0.00152719	-2.44449	0.00811412	2.60296	2.88854e-05	2.95829
ENSMODG00000010899	RBM24	RNA binding motif protein 24 [Source:HGNC Symbol;Acc:21539]	15	16	13	900	700	438	332	489	605	0.000223791	4.61068	2.24108e-13	4.88767	2.80848e-27	5.17934	0.000489525	4.32089	7.58704e-08	4.59808	2.03555e-09	4.84885	0.000238682	-4.37813	3.19726e-19	5.26354	2.70516e-21	5.691
ENSMODG00000010901	RCC1	Monodelphis domestica regulator of chromosome condensation 1 (RCC1) mRNA. [Source:RefSeq mRNA;Acc:NM_001205209]	539	585	470	1406	2610	1475	1363	1449	1701	0.000223791	1.15432	0.0621783	1.158	5.43969e-05	1.4894	0.015257	1.12571	0.303729	1.12332	0.0251365	1.33441	0.000643336	-1.00705	0.0167919	1.03785	3.65117e-06	1.4431
ENSMODG00000010908	CDC27	cell division cycle 27 [Source:HGNC Symbol;Acc:1728]	770	897	776	3604	3586	3085	1324	2689	3616	0.000223791	1.40725	0.00128746	1.43185	1.43179e-09	1.75791	0.00992693	1.15725	0.221681	1.18192	0.0264748	1.48636	0.000238682	-1.35898	0.000402886	1.39271	5.0356e-09	1.80024
ENSMODG00000010916	ERCC6L	excision repair cross-complementing rodent repair deficiency complementation group 6-like [Source:HGNC Symbol;Acc:20794]	59	98	84	382	545	429	212	324	518	0.000223791	1.76656	0.000225008	1.85283	2.33891e-06	2.18791	0.00434335	1.60634	0.0754666	1.67836	0.0213972	1.95952	0.000238682	-1.7367	0.00176014	1.66429	1.9732e-05	2.0581
ENSMODG00000010919	B4GALT6	UDP-Gal:betaGlcNAc beta 1 4- galactosyltransferase polypeptide 6 [Source:HGNC Symbol;Acc:929]	27	29	71	1979	1758	2834	56	2776	2053	0.000223791	4.76005	1.45942e-18	5.02999	4.84304e-30	5.41727	0.000489525	4.40254	0.0496207	4.67202	2.36187e-05	5.13758	0.000238682	-4.97026	2.84811e-35	5.36226	6.13277e-49	5.79548
ENSMODG00000010920	CAP2	CAP adenylate cyclase-associated protein 2 (yeast) [Source:HGNC Symbol;Acc:20039]	165	280	210	3619	2179	1419	1271	2014	1738	0.000223791	2.78632	0.000361347	2.80303	6.30347e-16	3.08514	0.000489525	2.53124	0.00176577	2.52463	4.44112e-06	2.76617	0.000238682	-2.54393	5.14063e-09	2.32791	1.42311e-14	2.72241
ENSMODG00000010968	ME2	malic enzyme 2 NAD(+)-dependent mitochondrial [Source:HGNC Symbol;Acc:6984]	216	237	179	925	944	903	310	946	922	0.000223791	1.48293	0.00151131	1.49808	2.87982e-07	1.82607	0.0183388	1.3021	0.170605	1.30931	0.0356863	1.6331	0.000238682	-1.58476	0.000154243	1.66673	1.45147e-08	2.06477
ENSMODG00000010974	GPT	glutamic-pyruvate transaminase (alanine aminotransferase) [Source:HGNC Symbol;Acc:4552]	7	9	2	1194	204	250	92	493	265	0.000223791	5.12717	0.0278635	5.85853	6.45589e-14	6.05641	0.000894162	4.38759	0.00119911	5.08309	1.20728e-06	5.38176	0.000238682	-4.71099	5.12614e-07	5.37186	5.63951e-18	5.7077
ENSMODG00000010979	FBXL22	F-box and leucine-rich repeat protein 22 [Source:HGNC Symbol;Acc:27537]	147	109	84	1203	565	318	2717	564	514	0.000223791	1.97792	0.0872938	1.96616	4.39921e-06	2.23627	0.000489525	3.35609	0.472212	3.34127	6.41121e-05	3.28277	0.000238682	-1.7077	0.00019387	1.82022	2.78291e-07	2.21962
ENSMODG00000010980	UNC5D	unc-5 homolog D (C. elegans) [Source:HGNC Symbol;Acc:18634]	6	14	11	229	338	177	58	205	158	0.000223791	3.59542	7.20898e-08	3.94103	3.1555e-12	4.25067	0.000489525	2.93312	0.00091461	3.27077	0.000497136	3.58675	0.000238682	-3.20805	9.82644e-07	3.82375	2.5289e-10	4.20796
ENSMODG00000011014	RECQL4	RecQ protein-like 4 [Source:HGNC Symbol;Acc:9949]	14	11	23	176	362	272	107	236	283	0.0167899	2.93837	4.08091e-06	3.43529	2.05536e-10	3.80383	0.429727	2.78979	0.000413208	3.22685	0.000143311	3.55543	0.0200471	-3.03102	5.51642e-08	3.12534	3.47283e-12	3.54514
ENSMODG00000011028	DCC	deleted in colorectal carcinoma [Source:HGNC Symbol;Acc:2701]	0	1	0	35	12	35	0	256	288	1	5.32012	0.00193025	5.71772	9.76071e-07	5.63235	1	7.71336	0.00513133	8.52407	0.000164407	8.49583	0.14812	-8.30826	4.47825e-16	8.11525	1.49681e-22	8.07613
ENSMODG00000011046	POLI	polymerase (DNA directed) iota [Source:HGNC Symbol;Acc:9182]	339	283	180	1763	916	1309	265	1520	2034	0.000223791	1.67246	0.000248205	1.67624	1.29058e-07	1.98762	0.000489525	1.73231	0.211671	1.7373	0.0140855	2.11143	0.000238682	-2.17819	1.90409e-08	2.2725	8.56594e-13	2.66423
ENSMODG00000011055	STARD6	StAR-related lipid transfer (START) domain containing 6 [Source:HGNC Symbol;Acc:18066]	7	5	4	128	73	55	23	66	72	0.000422298	3.17119	6.38614e-05	3.35645	6.31871e-08	3.62265	1	2.62683	0.0324983	2.8636	0.00410434	3.16151	0.00543238	-2.9227	0.0034695	3.33418	1.98876e-07	3.67687
ENSMODG00000011065	unknown	Uncharacterized protein [Source:UniProtKB/TrEMBL;Acc:F7EMB1]	28	20	16	310	218	167	113	157	143	0.000223791	2.74685	1.67397e-06	2.80286	4.50296e-09	3.1006	0.00193944	2.24033	0.0263901	2.30463	0.00519765	2.53168	0.000238682	-2.21839	0.00482622	2.20933	3.92774e-06	2.61624
ENSMODG00000011082	DSC1	desmocollin 1 [Source:HGNC Symbol;Acc:3035]	5	6	2	1150	275	232	33	245	182	0.000790091	6.24195	0.0087104	6.33562	1.7057e-17	6.53506	0.00490353	4.58396	0.0045493	4.63799	3.69297e-05	4.96118	0.00938091	-5.01695	3.76764e-08	4.87031	2.12516e-13	5.18475
ENSMODG00000011187	GREB1	growth regulation by estrogen in breast cancer 1 [Source:HGNC Symbol;Acc:24885]	14	12	2	654	3697	1553	184	4052	4393	0.000223791	6.36166	0.00108726	7.13736	2.97742e-21	7.44452	0.000489525	6.97032	0.000804056	7.7399	2.25464e-10	8.11126	0.000238682	-7.51883	5.2284e-64	8.61709	1.26261e-85	8.95129
ENSMODG00000011205	CYP17A1	cytochrome P450 family 17 subfamily A polypeptide 1 [Source:HGNC Symbol;Acc:2593]	9	9	17	47	825	3691	64	7401	14599	0.000223791	5.98014	0.0927186	6.39654	1.61022e-08	6.85525	0.000489525	8.30007	0.00607212	8.70752	6.76128e-09	9.15452	0.000238682	-8.88915	9.25737e-15	9.87099	9.40559e-93	10.2525
ENSMODG00000011220	KIF13A	kinesin family member 13A [Source:HGNC Symbol;Acc:14566]	621	634	484	2085	2468	2393	1855	2042	1778	0.000223791	1.35609	0.00267713	1.36762	9.42758e-08	1.70384	0.00286728	1.33403	0.180828	1.34604	0.00717332	1.53945	0.000643336	-1.15611	0.00583709	1.15931	7.62484e-07	1.56197
ENSMODG00000011228	KIF15	kinesin family member 15 [Source:HGNC Symbol;Acc:17273]	69	85	75	1735	1374	1582	272	1048	2368	0.000223791	3.31617	7.96113e-16	3.71156	2.6907e-30	4.041	0.014357	3.09374	0.0885436	3.48108	7.99121e-06	3.85676	0.00118982	-3.52009	0.00206912	3.11245	3.71363e-19	3.51196
ENSMODG00000011246	CCNB3	cyclin B3 [Source:HGNC Symbol;Acc:18709]	2	8	18	403	267	267	385	183	583	0.000223791	3.99044	1.19302e-13	4.37579	6.41966e-13	4.71499	0.000489525	4.58257	6.7078e-05	4.95599	7.46036e-07	5.17009	0.000238682	-4.35545	0.00625066	4.62692	2.81317e-11	5.04703
ENSMODG00000011263	KIF18B	kinesin family member 18B [Source:HGNC Symbol;Acc:27102]	9	4	26	186	189	168	217	180	365	0.000223791	2.73425	6.29962e-07	3.12571	2.08887e-07	3.50135	0.000489525	3.41717	1.75745e-05	3.85992	4.19643e-05	4.13428	0.000238682	-3.33102	6.98759e-05	4.26148	5.62642e-13	4.67358
ENSMODG00000011265	AKAP4	A kinase (PRKA) anchor protein 4 [Source:HGNC Symbol;Acc:374]	4	3	9	54	25	57	65	86	117	1	1.94448	0.021131	2.41539	0.000333506	2.76629	0.00226155	3.11235	0.00120428	3.62279	0.000160329	3.88989	0.00152719	-3.17738	0.00119265	3.57127	1.36225e-07	3.96606
ENSMODG00000011268	TACR1	tachykinin receptor 1 [Source:HGNC Symbol;Acc:11526]	1	2	1	94	117	269	38	151	49	0.0915884	5.77623	9.17711e-05	6.28111	3.95976e-13	6.55001	0.134646	4.94054	0.004657	5.43005	9.67987e-06	5.62477	0.152423	-5.18016	0.0168542	5.62812	1.61248e-08	5.84105
ENSMODG00000011273	TLN2	talin 2 [Source:HGNC Symbol;Acc:15447]	194	95	163	886	1020	1129	507	1349	1629	0.000223791	2.02922	4.38328e-06	2.11392	2.59116e-10	2.48055	0.000489525	2.37534	0.00209685	2.47042	7.61139e-05	2.81835	0.000238682	-2.64176	8.91553e-13	2.95026	5.21953e-21	3.3713
ENSMODG00000011276	CUEDC2	CUE domain containing 2 [Source:HGNC Symbol;Acc:28352]	115	101	83	907	794	613	789	834	617	0.000223791	2.28731	9.36305e-07	2.31465	2.66915e-12	2.62879	0.000489525	2.53217	0.00255427	2.56171	3.09945e-05	2.74016	0.000238682	-2.2778	1.14523e-06	2.24825	2.46365e-11	2.65676
ENSMODG00000011311	LARS2	leucyl-tRNA synthetase 2 mitochondrial [Source:HGNC Symbol;Acc:17095]	219	273	262	910	1179	663	982	768	736	0.000223791	1.2572	0.0105479	1.22681	3.80492e-05	1.54953	0.00286728	1.41711	0.179783	1.39074	0.0180915	1.5443	0.00186322	-1.04305	0.0314443	1.01459	0.000116902	1.42538
ENSMODG00000011394	ADD2	adducin 2 (beta) [Source:HGNC Symbol;Acc:244]	14	3	36	16	223	129	9	620	535	0.00272491	1.96371	0.252797	2.15448	0.0161948	2.58762	0.000489525	3.61008	0.0932806	3.85271	0.00403726	4.3465	0.000238682	-4.1825	1.06764e-15	4.34924	1.36987e-12	4.78963
ENSMODG00000011397	ADAM11	ADAM metallopeptidase domain 11 [Source:HGNC Symbol;Acc:189]	1	5	1	25	59	53	114	84	74	1	3.16021	0.00126156	3.67343	1.07096e-05	3.94631	0.0139574	4.51174	6.90147e-05	4.97412	1.10526e-05	5.01305	0.0219766	-4.07132	0.000433539	4.09141	1.0839e-07	4.40306
ENSMODG00000011413	LCP1	lymphocyte cytosolic protein 1 (L-plastin) [Source:HGNC Symbol;Acc:6528]	606	340	397	3302	2569	2057	733	2083	1926	0.000223791	1.9259	1.22308e-05	1.92316	1.13794e-12	2.24602	0.00490353	1.34494	0.143126	1.35713	0.0134624	1.68859	0.000238682	-1.60366	9.6433e-05	1.5765	1.16715e-10	1.99139
ENSMODG00000011428	FZD2	frizzled family receptor 2 [Source:HGNC Symbol;Acc:4040]	86	72	49	315	518	301	192	259	315	0.000223791	1.83027	0.00171982	1.83391	1.21233e-05	2.15741	0.0120084	1.45792	0.157132	1.4879	0.0469376	1.73001	0.00152719	-1.49886	0.0125575	1.49939	0.00016005	1.90217
ENSMODG00000011476	SEMA3G	sema domain immunoglobulin domain (Ig) short basic domain secreted (semaphorin) 3G [Source:HGNC Symbol;Acc:30400]	64	36	132	546	320	528	111	681	764	0.000223791	1.82573	9.95283e-05	1.91705	2.26857e-05	2.29647	0.000489525	2.0873	0.100482	2.19405	0.00892786	2.62381	0.000238682	-2.53147	1.1166e-07	2.44289	4.50182e-08	2.89662
ENSMODG00000011485	PHF7	PHD finger protein 7 [Source:HGNC Symbol;Acc:18458]	16	31	20	149	131	238	47	227	249	0.000223791	2.21121	0.000190618	2.31197	1.26006e-05	2.65476	0.000489525	2.32514	0.0325464	2.44754	0.00843359	2.79696	0.000238682	-2.71685	4.09396e-05	2.65331	9.60769e-09	3.04417
ENSMODG00000011495	MYL2	myosin light chain 2 regulatory cardiac slow [Source:HGNC Symbol;Acc:7583]	0	0	0	11	31	44	4	17	17	0.000223791	Infinite	0.000414849	Infinite	3.70862e-07	7.78202	0.000489525	Infinite	0.0850625	Infinite	0.00135235	6.6194	0.000238682	Infinite	0.554774	Infinite	0.0442629	4.5641
ENSMODG00000011518	DCDC2	doublecortin domain containing 2 [Source:HGNC Symbol;Acc:18141]	2	8	6	958	271	325	9	275	253	0.000223791	5.13558	0.000589868	5.91882	6.26595e-19	6.17141	0.000489525	3.74174	0.043881	4.49018	0.000571579	4.88092	0.000238682	-4.27718	8.1761e-13	5.48788	1.4759e-17	5.84799
ENSMODG00000011523	NLRP1	NLR family pyrin domain containing 1 [Source:HGNC Symbol;Acc:14374]	5	14	12	7	86	1088	9	4577	6044	0.000223791	3.718	0.34793	4.6237	0.000319223	5.06726	0.000489525	6.90051	0.00377479	7.83221	1.70481e-06	8.25031	0.000238682	7.49385	3.18208e-65	8.52283	2.72501e-96	8.90438
ENSMODG00000011531	RAB9B	RAB9B member RAS oncogene family [Source:HGNC Symbol;Acc:14090]	0	0	0	15	9	13	2	11	24	0.000223791	Infinite	0.0460012	Infinite	1.96916e-05	6.49367	0.000489525	Infinite	0.0961931	Infinite	0.00377103	6.58221	0.000238682	Infinite	0.152761	Infinite	0.000558937	5.85007
ENSMODG00000011542	PLP1	proteolipid protein 1 [Source:HGNC Symbol;Acc:9086]	9	33	13	252	267	241	90	269	335	0.00646872	2.04118	5.70699e-08	3.14913	3.06419e-08	3.44631	0.0171262	2.32345	0.000430272	3.16767	0.000865524	3.46533	0.00152719	-2.6606	5.3166e-07	3.08444	7.01361e-09	3.4677
ENSMODG00000011579	DNAH1	dynein axonemal heavy chain 1 [Source:HGNC Symbol;Acc:2940]	230	292	140	4997	2624	3973	194	3226	2261	0.000223791	3.36401	9.37105e-12	3.49093	1.38123e-22	3.79421	0.000489525	2.4427	0.188247	2.56188	0.00225171	2.95333	0.000238682	-2.95652	4.00597e-10	3.17672	5.39745e-21	3.56468
ENSMODG00000011587	NFIX	nuclear factor I/X (CCAAT-binding transcription factor) [Source:HGNC Symbol;Acc:7788]	149	226	279	1151	1143	1758	1403	1244	798	0.000223791	2.00575	1.97879e-05	1.98189	6.30368e-09	2.34939	0.000489525	2.05713	0.0392883	2.0637	0.000585308	2.21969	0.000238682	-1.6729	0.000802393	1.63311	6.883e-07	2.05684
ENSMODG00000011594	CDKN3	cyclin-dependent kinase inhibitor 3 [Source:HGNC Symbol;Acc:1791]	14	19	10	367	183	318	83	323	629	0.128856	3.70078	8.09313e-10	3.69335	2.87199e-12	3.99861	0.175829	4.04431	0.0255595	4.0753	2.17217e-05	4.42168	0.0651375	-4.47318	9.43722e-06	5.12244	3.18495e-15	5.45884
ENSMODG00000011608	unknown	Uncharacterized protein [Source:UniProtKB/TrEMBL;Acc:F6UHI9]	42	16	27	2175	674	1594	69	2217	1834	0.000223791	5.01635	2.09165e-06	5.05982	2.39041e-25	5.38869	0.00126175	4.99317	0.025765	5.04587	2.31317e-06	5.48519	0.000238682	-5.55382	5.12172e-34	5.43367	7.79318e-45	5.8382
ENSMODG00000011609	unknown	Uncharacterized protein [Source:UniProtKB/TrEMBL;Acc:F6UHH2]	122	85	134	1038	1293	1096	852	1417	1643	0.000223791	2.67124	3.95804e-09	2.68913	1.55557e-16	3.04406	0.000489525	3.07105	0.000107026	3.08269	9.32344e-08	3.37605	0.000238682	-3.16871	5.62263e-14	3.11507	8.84444e-23	3.54261
ENSMODG00000011610	NAB1	NGFI-A binding protein 1 (EGR1 binding protein 1) [Source:HGNC Symbol;Acc:7626]	113	87	227	789	1118	944	2126	927	826	0.000223791	2.05302	5.14936e-06	2.08539	2.57339e-08	2.46419	0.000489525	2.90825	0.1957	2.92086	1.97773e-05	3.01023	0.000238682	-2.0125	5.31936e-06	2.0022	1.51861e-09	2.43814
ENSMODG00000011666	ACSBG1	acyl-CoA synthetase bubblegum family member 1 [Source:HGNC Symbol;Acc:29567]	7	19	17	212	201	185	531	234	272	0.000223791	2.96815	3.19176e-07	3.14232	3.00991e-09	3.46439	0.000489525	4.06899	0.0257518	4.31616	1.35087e-06	4.38038	0.000238682	-3.37854	1.61135e-07	3.56698	2.54294e-11	3.97175
ENSMODG00000011673	unknown	Uncharacterized protein [Source:UniProtKB/TrEMBL;Acc:F7GEF7]	131	179	131	1150	1490	636	1035	1485	1300	0.000223791	2.25927	0.00150751	2.25534	4.50163e-10	2.55804	0.000489525	2.72083	0.000799126	2.71584	1.39578e-06	2.94472	0.000238682	-2.68386	2.54096e-10	2.63626	9.83755e-16	3.03128
ENSMODG00000011746	CENPI	centromere protein I [Source:HGNC Symbol;Acc:3968]	61	66	46	526	566	756	544	398	746	0.0202315	2.62381	1.1484e-08	2.78818	1.75441e-12	3.13163	0.455163	2.76704	0.000528559	2.92327	2.16872e-05	3.11245	0.0577574	-2.59917	0.00205418	2.74563	3.14623e-10	3.13287
ENSMODG00000011749	CACNA1A	calcium channel voltage-dependent P/Q type alpha 1A subunit [Source:HGNC Symbol;Acc:1388]	3	23	31	123	178	324	224	236	144	0.394483	2.38282	0.00634696	2.79488	8.24219e-05	3.18476	0.41591	2.6187	0.00113882	3.0313	0.00238795	3.21153	0.318604	-2.36081	0.00211298	1.97832	6.26065e-06	2.39935
ENSMODG00000011789	C17orf53	chromosome 17 open reading frame 53 [Source:HGNC Symbol;Acc:28460]	7	21	16	141	233	177	95	126	282	0.000223791	2.68948	1.51107e-06	3.00424	1.15714e-07	3.33383	0.000894162	2.73387	0.00259315	3.05033	0.00113679	3.32716	0.000238682	-2.87702	0.00245668	3.28168	3.81394e-08	3.67895
ENSMODG00000011835	APBA2	amyloid beta (A4) precursor protein-binding family A member 2 [Source:HGNC Symbol;Acc:579]	23	9	1	473	403	310	4	309	523	0.000223791	4.18972	2.13507e-15	4.56691	4.18238e-12	4.84586	0.000489525	3.74149	0.133025	4.13779	0.00651429	4.53472	0.00044651	-4.31506	2.43423e-09	5.05778	9.36842e-17	5.39737
ENSMODG00000011837	SRPX2	sushi-repeat containing protein X-linked 2 [Source:HGNC Symbol;Acc:30668]	40	36	41	534	911	360	296	341	398	0.291495	3.14733	0.0007609	3.31332	1.02433e-13	3.63761	0.423123	2.64545	0.00167159	2.75246	0.000124277	2.98387	0.36765	-2.58474	4.57568e-06	2.58248	8.24649e-10	2.99001
ENSMODG00000011855	KIAA1107	KIAA1107 [Source:HGNC Symbol;Acc:29192]	182	174	78	620	636	1067	151	1033	928	0.000223791	1.7527	0.0023375	1.80315	8.46099e-06	2.14705	0.00316555	1.73589	0.175234	1.77477	0.0227284	2.13811	0.000238682	-2.16808	2.39201e-06	2.08782	9.52847e-09	2.47563
ENSMODG00000011868	SDPR	serum deprivation response [Source:HGNC Symbol;Acc:10690]	816	763	1340	5765	5075	3394	2165	4164	3886	0.000223791	1.61807	0.000163299	1.62648	1.69926e-09	1.96154	0.00346218	1.34968	0.139507	1.35632	0.00900394	1.66117	0.000238682	-1.46255	6.93244e-05	1.51617	2.26012e-09	1.94961
ENSMODG00000011874	BRINP3	bone morphogenetic protein/retinoic acid inducible neural-specific 3 [Source:HGNC Symbol;Acc:22393]	0	0	0	38	365	89	79	95	65	0.000223791	Infinite	0.0111381	Infinite	1.79477e-11	10.2678	0.000489525	Infinite	1.31938e-07	Infinite	8.86469e-09	9.24262	0.000238682	Infinite	1.17185e-05	Infinite	1.2273e-11	8.13276
ENSMODG00000011907	KAZALD1	Kazal-type serine peptidase inhibitor domain 1 [Source:HGNC Symbol;Acc:25460]	11	3	6	291	319	188	175	242	349	0.000223791	4.15615	1.22338e-13	4.69079	4.43333e-16	4.99253	0.000489525	4.32505	2.03247e-07	4.8471	1.32894e-07	5.10257	0.000238682	-4.4056	5.2552e-14	5.53991	3.19679e-18	5.85066
ENSMODG00000011918	PARD6G	par-6 family cell polarity regulator gamma [Source:HGNC Symbol;Acc:16076]	96	75	57	328	365	287	341	395	353	0.000967218	1.43836	0.0063346	1.47628	0.000108249	1.80028	0.00193944	1.86998	0.0473793	1.89344	0.00704384	2.09627	0.000643336	-1.72208	0.00129483	1.79153	1.55404e-05	2.18529
ENSMODG00000011948	C2orf50	chromosome 2 open reading frame 50 [Source:HGNC Symbol;Acc:26324]	19	11	24	657	309	378	32	329	214	0.000223791	3.99142	9.55905e-08	3.97282	2.33134e-16	4.29697	0.000489525	2.88961	0.104141	2.86687	0.00378935	3.28469	0.000238682	-3.35886	4.59042e-07	3.12928	5.03447e-11	3.53648
ENSMODG00000011969	SGCA	sarcoglycan alpha (50kDa dystrophin-associated glycoprotein) [Source:HGNC Symbol;Acc:10805]	24	30	31	422	727	368	323	481	238	0.000223791	3.64694	1.49881e-05	3.52045	1.71537e-14	3.84964	0.000489525	3.37135	0.000198927	3.23424	2.66305e-05	3.44662	0.000238682	-3.21737	0.000156858	3.47204	1.53506e-12	3.88616
ENSMODG00000011996	TGFBR3	transforming growth factor beta receptor III [Source:HGNC Symbol;Acc:11774]	578	569	539	1285	2805	1937	1274	1891	1499	0.000223791	1.23821	0.0590293	1.21324	4.09507e-05	1.56416	0.0217369	1.09808	0.328131	1.07102	0.0292429	1.30965	0.000238682	-1.05719	0.0228852	0.986297	6.15697e-06	1.39438
ENSMODG00000011997	GATA4	GATA binding protein 4 [Source:HGNC Symbol;Acc:4173]	5	1	11	1	128	161	2	405	542	0.000790091	3.28722	0.0988609	3.45606	0.0060762	3.89908	0.000489525	5.02364	0.043881	5.19812	0.00101769	5.66765	0.000238682	-5.61359	1.07433e-19	5.89958	1.07389e-23	6.28333
ENSMODG00000012001	PCSK6	proprotein convertase subtilisin/kexin type 6 [Source:HGNC Symbol;Acc:8569]	467	366	197	1722	1139	1457	709	1744	1600	0.000223791	1.42023	0.00194824	1.43906	5.47156e-06	1.75433	0.00255988	1.51363	0.091232	1.53606	0.00933214	1.82952	0.000238682	-1.72026	0.00012743	1.59567	1.27021e-07	1.98831
ENSMODG00000012005	NEIL2	nei endonuclease VIII-like 2 (E. coli) [Source:HGNC Symbol;Acc:18956]	2	1	6	80	56	132	28	247	376	0.00272491	3.82434	2.88438e-05	4.22349	1.57004e-08	4.58495	0.00543557	5.1325	0.00896104	5.59389	6.32712e-06	5.99799	0.0098741	-5.64058	5.19974e-16	8.22894	8.43148e-23	8.27792
ENSMODG00000012035	CDC7	cell division cycle 7 [Source:HGNC Symbol;Acc:1745]	350	559	371	1228	2419	1306	738	1409	1836	0.000223791	1.33316	0.0651869	1.32391	5.52683e-05	1.64649	0.0169295	1.1879	0.229509	1.18452	0.0348722	1.46924	0.000238682	-1.37068	0.000948491	1.36572	2.12895e-06	1.76073
ENSMODG00000012058	unknown	Uncharacterized protein [Source:UniProtKB/TrEMBL;Acc:F7FM86]	3	11	17	105	91	93	65	144	170	0.000422298	2.25839	0.000691904	2.54788	2.24082e-05	2.88939	0.000489525	2.77122	0.00189773	3.11747	0.00135313	3.43601	0.000643336	-2.99323	1.03581e-05	3.53808	5.79854e-09	3.92767
ENSMODG00000012063	CACNA2D2	calcium channel voltage-dependent alpha 2/delta subunit 2 [Source:HGNC Symbol;Acc:1400]	2	5	2	81	51	88	28	122	107	1	3.61594	2.15687e-05	3.97062	2.15285e-08	4.25059	0.117165	4.02943	0.000231251	4.33762	0.000116805	4.62164	0.2227	-4.33116	1.91063e-05	4.73385	5.2164e-11	5.02266
ENSMODG00000012068	LRRK1	leucine-rich repeat kinase 1 [Source:HGNC Symbol;Acc:18608]	771	664	518	3120	3534	3372	1758	3231	3921	0.000223791	1.65075	8.59689e-05	1.73165	2.98417e-11	2.06707	0.000489525	1.68395	0.0418186	1.75308	0.000976639	2.03874	0.000238682	-1.83172	3.31653e-07	1.95552	3.02713e-14	2.35887
ENSMODG00000012099	ASF1B	anti-silencing function 1B histone chaperone [Source:HGNC Symbol;Acc:20996]	302	272	318	789	1175	944	591	857	1146	0.000610563	1.07137	0.0293228	1.07049	0.000103627	1.42152	0.038066	1.09026	0.293315	1.11095	0.043706	1.38746	0.000238682	-1.17267	0.00550114	1.22095	2.86124e-06	1.63764
ENSMODG00000012112	DNAH7	dynein axonemal heavy chain 7 [Source:HGNC Symbol;Acc:18661]	130	125	115	4708	2787	3656	83	3143	1997	0.000223791	4.03159	4.62049e-21	4.2669	4.52948e-43	4.59015	0.000489525	3.02994	0.168245	3.25895	0.000635476	3.6868	0.000238682	-3.58322	1.21442e-07	3.80709	4.13101e-33	4.21364
ENSMODG00000012124	REEP2	receptor accessory protein 2 [Source:HGNC Symbol;Acc:17975]	7	3	3	222	211	385	8	329	370	0.000223791	4.9627	7.24472e-10	5.35934	1.10148e-16	5.68356	0.000489525	4.7814	0.0281258	5.21794	0.000117802	5.61034	0.00152719	-5.35629	2.00051e-16	5.7834	6.47039e-21	6.11108
ENSMODG00000012131	WDR66	WD repeat domain 66 [Source:HGNC Symbol;Acc:28506]	104	217	109	2344	1648	2313	89	1188	915	0.000223791	3.0346	4.58535e-13	3.23179	4.6426e-18	3.54341	0.00160717	1.64611	0.301957	1.80503	0.0372418	2.18756	0.000238682	-2.13763	7.98139e-08	2.31773	2.42691e-08	2.69355
ENSMODG00000012145	LPHN1	latrophilin 1 [Source:HGNC Symbol;Acc:20973]	214	266	512	1270	2032	3905	1380	2944	2376	0.000223791	2.21051	0.0452546	2.21324	3.67316e-07	2.62828	0.000489525	2.28811	0.00407969	2.29293	4.85854e-05	2.60691	0.000238682	-2.41808	1.68446e-10	2.44032	1.04472e-11	2.87809
ENSMODG00000012155	LAMC3	laminin gamma 3 [Source:HGNC Symbol;Acc:6494]	30	21	43	37	651	784	77	1097	1167	0.000223791	3.12135	0.0714451	3.34798	4.0788e-05	3.77496	0.000489525	3.83151	0.0334924	4.07338	1.83785e-05	4.5099	0.000238682	-4.34934	2.90797e-24	4.85182	3.12111e-29	5.27782
ENSMODG00000012179	CDC25C	cell division cycle 25C [Source:HGNC Symbol;Acc:1727]	5	0	3	125	40	155	61	199	363	0.00402574	4.39776	0.000421023	4.68414	2.53443e-08	4.99669	0.0131048	5.43185	0.000698091	5.78445	1.14104e-06	6.10906	0.0194974	-5.7486	1.81801e-09	5.91344	4.90715e-18	6.22643
ENSMODG00000012182	LRRC43	leucine rich repeat containing 43 [Source:HGNC Symbol;Acc:28562]	10	16	17	391	170	445	34	351	209	0.000223791	3.29401	1.07433e-05	3.88992	2.94986e-12	4.23266	0.000489525	2.62268	0.0839853	3.24161	0.0013364	3.6337	0.000238682	-3.07122	9.2361e-10	4.28518	2.62908e-15	4.66669
ENSMODG00000012187	GFRA3	GDNF family receptor alpha 3 [Source:HGNC Symbol;Acc:4245]	6	5	2	279	493	373	362	272	220	0.000223791	5.16149	5.04892e-15	5.85306	1.5828e-21	6.14639	0.000894162	5.00894	6.26874e-06	5.75098	1.37659e-09	5.82804	0.00101139	-4.52537	9.29879e-12	5.23422	5.44593e-18	5.5705
ENSMODG00000012200	NGFR	nerve growth factor receptor [Source:HGNC Symbol;Acc:7809]	41	49	172	597	1165	1220	262	2751	2883	0.000223791	2.78863	7.71715e-05	2.84597	5.51394e-08	3.25893	0.000489525	3.84996	0.024384	3.90858	1.64209e-05	4.36378	0.000238682	-4.35176	5.63811e-28	4.41047	6.00845e-17	4.8756
ENSMODG00000012205	KIF20A	kinesin family member 20A [Source:HGNC Symbol;Acc:9787]	16	12	18	498	324	480	619	598	869	0.0990181	4.10514	2.35534e-14	4.17289	8.28987e-19	4.51308	0.0445676	5.05999	1.63865e-09	5.11317	1.05019e-12	5.33772	0.16957	-4.95562	1.71926e-11	4.65162	3.16331e-35	5.05059
ENSMODG00000012263	PLK4	polo-like kinase 4 [Source:HGNC Symbol;Acc:11397]	251	228	285	1689	1568	2003	607	1282	1889	0.000223791	2.10984	1.36937e-06	2.14054	2.37766e-14	2.49605	0.000489525	1.7823	0.0301546	1.83241	0.00141628	2.15947	0.000238682	-2.02395	1.95231e-07	2.11322	1.281e-14	2.53106
ENSMODG00000012286	TDRD12	tudor domain containing 12 [Source:HGNC Symbol;Acc:25044]	333	331	212	3250	1644	2190	396	1896	2532	0.000223791	2.33508	4.26694e-06	2.37263	1.44455e-14	2.67734	0.000489525	1.92975	0.119458	1.95149	0.00343676	2.31475	0.000238682	-2.34267	1.80535e-09	2.36879	4.10215e-18	2.76991
ENSMODG00000012291	MBP	myelin basic protein [Source:HGNC Symbol;Acc:6925]	50	23	22	243	242	235	255	231	158	0.000223791	2.20643	6.02353e-05	2.30053	8.27266e-07	2.63295	0.000489525	2.39211	0.0117056	2.45499	0.00303209	2.60655	0.000238682	-1.91028	0.00486191	2.00121	9.38801e-05	2.40295
ENSMODG00000012292	KNTC1	kinetochore associated 1 [Source:HGNC Symbol;Acc:17255]	71	82	92	709	1072	1050	586	884	1310	0.000223791	2.70296	5.42817e-10	2.8934	2.61912e-15	3.25135	0.000489525	2.87991	0.000142101	3.05999	7.82359e-07	3.34535	0.000238682	-2.99484	4.3809e-10	3.13398	1.14018e-18	3.5283
ENSMODG00000012306	CALCOCO2	calcium binding and coiled-coil domain 2 [Source:HGNC Symbol;Acc:29912]	1006	1323	928	8734	5060	5103	1854	4520	4437	0.000223791	1.8619	4.19389e-05	1.88666	6.627e-12	2.18507	0.0110929	1.23588	0.175036	1.27184	0.0190504	1.57089	0.000238682	-1.4477	8.47009e-05	1.51132	3.18253e-09	1.90786
ENSMODG00000012311	RFTN2	raftlin family member 2 [Source:HGNC Symbol;Acc:26402]	207	178	248	766	796	1167	229	2065	2494	0.000223791	1.45367	0.00182607	1.46712	2.65999e-06	1.83854	0.000489525	2.34176	0.140839	2.37032	0.00152117	2.78647	0.000238682	-2.83603	5.3047e-13	2.84037	3.04186e-24	3.26809
ENSMODG00000012355	TRAIP	TRAF interacting protein [Source:HGNC Symbol;Acc:30764]	43	26	14	159	211	196	225	227	506	0.000223791	2.08047	0.000401045	2.1591	2.38598e-05	2.48802	0.000489525	3.02256	0.000367313	3.13028	0.000181782	3.37463	0.000238682	-3.08568	0.0368816	2.87926	1.34592e-06	3.25326
ENSMODG00000012367	ZNF507	zinc finger protein 507 [Source:HGNC Symbol;Acc:23783]	295	273	181	2316	1892	1968	549	2237	2679	0.000223791	2.3874	5.14638e-08	2.41057	7.90584e-17	2.72952	0.000489525	2.33809	0.0235343	2.37054	0.00021239	2.72189	0.000238682	-2.70794	8.97423e-13	2.7963	1.19778e-21	3.18958
ENSMODG00000012387	DHRS3	dehydrogenase/reductase (SDR family) member 3 [Source:HGNC Symbol;Acc:17693]	169	159	105	667	457	752	348	707	594	0.000223791	1.44637	0.00256802	1.48252	2.06268e-05	1.81612	0.00346218	1.49846	0.116731	1.50354	0.0195002	1.77436	0.000238682	-1.61116	0.00018174	1.77831	1.60216e-07	2.17717
ENSMODG00000012390	TSHZ3	teashirt zinc finger homeobox 3 [Source:HGNC Symbol;Acc:30700]	254	189	159	710	1175	845	589	1031	619	0.000223791	1.55925	0.00101617	1.56033	1.63932e-06	1.90069	0.00346218	1.50823	0.11919	1.50172	0.0119923	1.74526	0.000238682	-1.49239	0.039927	1.50301	3.607e-06	1.91282
ENSMODG00000012408	CCBL2	cysteine conjugate-beta lyase 2 [Source:HGNC Symbol;Acc:33238]	46	37	26	327	291	368	87	465	402	0.000223791	2.31075	2.10265e-06	2.54967	5.30379e-09	2.88184	0.000489525	2.37127	0.0232608	2.62943	0.00201845	2.9881	0.000238682	-2.75119	2.44087e-10	3.45005	3.18495e-15	3.84653
ENSMODG00000012412	AR	androgen receptor [Source:HGNC Symbol;Acc:644]	7	74	46	358	398	557	946	644	565	0.000223791	2.62736	8.92598e-08	2.71892	2.58813e-05	3.05158	0.000489525	3.66116	0.00252455	3.76558	3.3399e-05	3.86402	0.000238682	-3.12805	2.1915e-11	3.29057	2.5027e-07	3.70147
ENSMODG00000012421	SGOL2	shugoshin-like 2 (S. pombe) [Source:HGNC Symbol;Acc:30812]	196	172	144	2066	1179	1929	316	1103	3031	0.000223791	2.54857	1.49533e-09	2.69629	1.30527e-17	3.0273	0.000489525	2.44507	0.263808	2.59772	0.000543433	2.9755	0.000238682	-2.88243	0.0174975	3.06057	5.01523e-17	3.46404
ENSMODG00000012485	AOX1	aldehyde oxidase 1 [Source:HGNC Symbol;Acc:553]	29	63	182	638	868	1356	54	1165	1286	0.000223791	2.66199	0.000499483	2.71529	1.02562e-06	3.13085	0.000489525	2.52778	0.188366	2.59011	0.0116383	3.05844	0.000238682	-3.07446	6.4334e-13	3.04536	2.45347e-11	3.4858
ENSMODG00000012511	NTNG2	netrin G2 [Source:HGNC Symbol;Acc:14288]	6	6	7	79	132	104	345	131	115	1	2.7268	9.82777e-06	3.41685	1.13343e-08	3.74785	0.000489525	3.98595	0.0837092	4.73325	1.88899e-06	4.74666	1	-3.01161	1.354e-05	4.0337	1.26282e-10	4.40886
ENSMODG00000012546	CACNA1D	calcium channel voltage-dependent L type alpha 1D subunit [Source:HGNC Symbol;Acc:1391]	39	143	103	478	717	661	914	514	634	0.000223791	1.96913	1.7568e-05	2.05918	1.04992e-05	2.3934	0.000489525	2.46376	0.0425552	2.54233	0.000739036	2.64719	0.000238682	-1.94315	1.47753e-05	2.09783	2.89143e-05	2.48951
ENSMODG00000012561	AK8	adenylate kinase 8 [Source:HGNC Symbol;Acc:26526]	60	60	58	1657	768	934	71	807	586	0.000223791	3.58435	1.0869e-06	3.58247	1.64813e-22	3.8888	0.000489525	2.47703	0.143586	2.4992	0.00401311	2.90171	0.000238682	-2.96839	2.46825e-09	2.86971	1.14782e-13	3.26837
ENSMODG00000012591	DNAH10	dynein axonemal heavy chain 10 [Source:HGNC Symbol;Acc:2941]	137	275	207	4594	2986	3963	230	2702	1730	0.000223791	3.44392	5.09625e-16	3.56818	2.75286e-25	3.88711	0.000489525	2.24728	0.18853	2.36595	0.00261822	2.7579	0.000238682	-2.72965	1.12247e-05	2.9341	4.95544e-20	3.33935
ENSMODG00000012598	MLLT6	myeloid/lymphoid or mixed-lineage leukemia (trithorax homolog Drosophila); translocated to 6 [Source:HGNC Symbol;Acc:7138]	346	602	387	1420	1943	2321	734	2038	1612	0.000223791	1.42347	0.00132495	1.4582	5.15701e-06	1.80098	0.0145934	1.23316	0.18913	1.25102	0.028778	1.5488	0.000238682	-1.45834	8.80286e-05	1.58889	7.33596e-09	1.98442
ENSMODG00000012607	PCGF2	polycomb group ring finger 2 [Source:HGNC Symbol;Acc:12929]	119	117	137	379	479	557	290	567	483	0.000223791	1.37594	0.012077	1.28633	0.000146319	1.64746	0.010151	1.46814	0.152255	1.40749	0.0295955	1.6931	0.00044651	-1.57846	0.00302619	1.48324	4.45313e-06	1.89258
ENSMODG00000012623	PIP4K2B	phosphatidylinositol-5-phosphate 4-kinase type II beta [Source:HGNC Symbol;Acc:8998]	130	157	191	534	858	719	349	753	692	0.000223791	1.5051	0.00174028	1.50312	7.27401e-06	1.85965	0.00462155	1.42938	0.122198	1.45135	0.0196536	1.75411	0.000238682	-1.59642	0.000714794	1.55863	4.00466e-07	1.98038
ENSMODG00000012634	RPL23	ribosomal protein L23 [Source:HGNC Symbol;Acc:10316]	8528	7302	5631	29599	21649	18689	24479	20778	25296	0.000422298	1.06351	0.0199442	1.06526	4.24624e-06	1.37481	0.0230529	1.37087	0.167607	1.37175	0.00761006	1.55187	0.00044651	-1.12525	0.00281826	1.15864	3.64732e-07	1.56226
ENSMODG00000012660	NR4A3	nuclear receptor subfamily 4 group A member 3 [Source:HGNC Symbol;Acc:7982]	52	32	24	227	271	289	40	174	431	0.000223791	1.97939	6.24602e-05	2.24706	1.01586e-06	2.58639	0.0115646	1.82414	0.369559	2.06137	0.0329377	2.44176	0.000238682	-2.27512	0.0301645	2.54649	2.23408e-06	2.9287
ENSMODG00000012671	ASPM	asp (abnormal spindle) homolog microcephaly associated (Drosophila) [Source:HGNC Symbol;Acc:19048]	60	47	77	2804	1407	2906	552	1398	4235	0.000223791	4.20444	4.74596e-11	4.618	1.76344e-33	4.97494	0.000489525	4.14102	0.0560873	4.54558	5.28624e-09	4.93064	0.000238682	-4.53695	0.00880032	4.8025	2.09007e-27	5.21528
ENSMODG00000012677	SLC25A21	solute carrier family 25 (mitochondrial oxoadipate carrier) member 21 [Source:HGNC Symbol;Acc:14411]	2	3	1	121	70	52	3	70	73	0.00241927	4.08829	9.04172e-07	4.69851	2.23598e-10	4.90594	0.0154742	3.41767	0.0721985	4.05873	0.00508083	4.37985	0.0176958	-3.94488	0.00238465	4.05623	1.30174e-07	4.34711
ENSMODG00000012689	CCDC180	coiled-coil domain containing 180 [Source:HGNC Symbol;Acc:29303]	50	60	96	7056	3115	4016	123	2983	1918	0.000223791	5.20919	2.32624e-10	5.43291	2.52242e-44	5.75743	0.000489525	3.83446	0.0762915	4.03373	1.86663e-05	4.47472	0.000238682	-4.37307	2.62446e-10	4.59213	1.70233e-37	5.01949
ENSMODG00000012703	VSTM2B	V-set and transmembrane domain containing 2B [Source:HGNC Symbol;Acc:33595]	0	0	0	26	12	53	1	128	102	0.000223791	Infinite	0.00225322	Infinite	3.10802e-07	7.83801	0.000489525	Infinite	0.00774015	Infinite	9.92663e-05	9.22453	0.000238682	Infinite	7.82911e-08	Infinite	2.09573e-14	8.65015
ENSMODG00000012746	LHX9	LIM homeobox 9 [Source:HGNC Symbol;Acc:14222]	2	1	0	179	302	431	0	287	395	0.0235515	6.73716	2.29405e-10	7.66687	2.85245e-20	7.85191	0.0137455	6.39382	0.0123578	7.3018	0.000278878	7.54354	0.0277598	-6.9878	1.97376e-17	6.88823	1.83193e-22	7.09045
ENSMODG00000012752	SYNM	synemin intermediate filament protein [Source:HGNC Symbol;Acc:24466]	705	1119	1558	10131	5197	3567	7744	4848	4543	0.000223791	1.78529	0.0393003	1.80538	1.3869e-07	2.1055	0.000489525	2.01922	0.117171	2.02848	0.000415154	2.159	0.000238682	-1.46566	0.000112554	1.45715	4.57848e-07	1.88635
ENSMODG00000012788	PPP1R1B	protein phosphatase 1 regulatory (inhibitor) subunit 1B [Source:HGNC Symbol;Acc:9287]	20	22	21	3828	1550	1584	113	1990	997	0.000223791	6.07907	4.68665e-07	6.12538	1.09294e-46	6.4115	0.000489525	5.02452	0.0428883	5.07095	1.75065e-07	5.47857	0.000238682	-5.54411	5.03111e-09	5.88537	7.98519e-42	6.28741
ENSMODG00000012819	NR2F2	nuclear receptor subfamily 2 group F member 2 [Source:HGNC Symbol;Acc:7976]	877	1188	1991	7391	6080	6696	2625	6388	6096	0.000223791	1.64923	0.000111588	1.65123	1.19277e-08	2.00501	0.00570812	1.41487	0.106988	1.41617	0.010801	1.74782	0.000238682	-1.62022	1.54591e-05	1.60259	2.00136e-07	2.03517
ENSMODG00000012820	C16orf87	chromosome 16 open reading frame 87 [Source:HGNC Symbol;Acc:33754]	41	45	46	250	222	244	199	262	240	0.000422298	1.77233	0.00149665	1.7954	9.45233e-06	2.13177	0.000489525	1.96927	0.0378376	2.01385	0.00676191	2.24435	0.000238682	-1.92972	0.00116279	2.01635	1.16011e-06	2.42509
ENSMODG00000012835	AK7	adenylate kinase 7 [Source:HGNC Symbol;Acc:20091]	223	211	200	5607	2059	2887	96	2070	2220	0.000223791	3.39906	0.000392184	3.39887	1.37142e-23	3.69989	0.000489525	2.24132	0.241609	2.23252	0.0102064	2.65528	0.000238682	-2.79086	2.4333e-13	2.90097	6.59204e-28	3.31584
ENSMODG00000012850	CNTN1	contactin 1 [Source:HGNC Symbol;Acc:2171]	45	37	35	180	209	356	117	207	206	0.000223791	1.93626	0.00297911	2.04398	1.40997e-05	2.41158	0.00624002	1.65747	0.0904341	1.75416	0.0234923	2.02656	0.00044651	-1.72815	0.00254503	1.94675	3.2728e-06	2.34384
ENSMODG00000012853	KIF14	kinesin family member 14 [Source:HGNC Symbol;Acc:19181]	113	178	106	1162	767	1344	385	1463	2324	0.000223791	2.30979	1.50873e-07	2.40313	6.71435e-11	2.73127	0.000489525	2.79162	0.0338007	2.88269	4.87346e-05	3.23121	0.000238682	-3.18309	8.70245e-06	3.2032	5.73617e-19	3.59331
ENSMODG00000012864	NETO2	neuropilin (NRP) and tolloid (TLL)-like 2 [Source:HGNC Symbol;Acc:14644]	176	126	127	1170	883	1365	65	1125	1342	0.000223791	2.32474	2.41303e-07	2.35927	3.95853e-13	2.70778	0.000894162	1.97502	0.28518	2.01068	0.0215738	2.43263	0.000238682	-2.51265	3.88222e-09	2.47712	4.22535e-17	2.89046
ENSMODG00000012882	RGMA	repulsive guidance molecule family member a [Source:HGNC Symbol;Acc:30308]	71	209	122	677	680	829	663	939	754	0.000223791	1.76087	0.000143593	1.7998	1.32781e-05	2.12363	0.00126175	2.11945	0.0122731	2.15155	0.00136674	2.36051	0.000238682	-2.05011	2.36179e-06	2.07044	3.95941e-06	2.45739
ENSMODG00000012902	VPS13A	vacuolar protein sorting 13 homolog A (S. cerevisiae) [Source:HGNC Symbol;Acc:1908]	1210	978	539	3926	3280	2904	1653	3450	3155	0.000223791	1.2631	0.00582701	1.26279	5.91224e-06	1.57194	0.018545	1.15734	0.245461	1.17297	0.0348837	1.44858	0.000238682	-1.29366	0.000510413	1.38781	4.99725e-07	1.78325
ENSMODG00000012932	GNA14	guanine nucleotide binding protein (G protein) alpha 14 [Source:HGNC Symbol;Acc:4382]	43	40	10	488	339	327	190	335	298	0.000223791	2.88658	1.47836e-08	3.01072	1.28826e-08	3.29469	0.000489525	2.62954	0.00236561	2.74854	0.00154521	2.98049	0.000238682	-2.69133	6.99606e-06	2.68773	8.38726e-08	3.06838
ENSMODG00000012950	CLMP	CXADR-like membrane protein [Source:HGNC Symbol;Acc:24039]	120	106	78	487	547	351	694	400	270	0.000223791	1.53717	0.00221142	1.55724	1.36436e-05	1.87182	0.000489525	1.95568	0.323973	1.91375	0.0119772	1.98453	0.00459076	-1.21374	0.0966177	1.01374	0.0103218	1.40241
ENSMODG00000012960	PSAT1	phosphoserine aminotransferase 1 [Source:HGNC Symbol;Acc:19129]	219	139	210	2331	2169	1353	2684	1638	1506	0.000223791	2.70975	7.96131e-10	2.71973	6.84471e-20	3.04747	0.000489525	3.04479	0.0271724	3.06913	3.15301e-08	3.19495	0.000238682	-2.47934	1.17203e-10	2.61787	2.9489e-21	3.03447
ENSMODG00000013016	DDHD1	DDHD domain containing 1 [Source:HGNC Symbol;Acc:19714]	189	255	170	1086	774	888	418	1015	971	0.000223791	1.52723	0.00123176	1.51929	7.30587e-07	1.83356	0.00346218	1.50965	0.0987657	1.51231	0.0131994	1.80753	0.000238682	-1.72201	0.000136835	1.65202	1.28163e-07	2.04618
ENSMODG00000013022	KLHDC8B	kelch domain containing 8B [Source:HGNC Symbol;Acc:28557]	188	156	234	2668	2225	1996	1243	2203	2020	0.000223791	2.94018	3.05473e-11	2.92376	1.63234e-25	3.26245	0.000489525	2.82162	0.000389446	2.80749	1.55775e-07	3.09417	0.000238682	-2.89869	4.8243e-13	2.84463	2.86703e-23	3.27531
ENSMODG00000013047	ADCY7	adenylate cyclase 7 [Source:HGNC Symbol;Acc:238]	86	43	33	701	576	603	1067	544	292	0.000223791	2.68647	2.96582e-09	2.91405	1.75441e-12	3.23836	0.000489525	3.10287	0.181958	3.3431	4.08203e-05	3.38325	0.000238682	-2.17312	0.000640493	2.44692	6.65152e-08	2.83905
ENSMODG00000013068	NKD1	naked cuticle homolog 1 (Drosophila) [Source:HGNC Symbol;Acc:17045]	343	206	176	863	1098	627	289	1128	1068	0.000223791	1.19411	0.0139032	1.21266	0.000142787	1.535	0.0163261	1.27874	0.173646	1.2956	0.0442389	1.64595	0.000238682	-1.61768	0.000141362	1.65197	1.9589e-08	2.05713
ENSMODG00000013085	LRFN5	leucine rich repeat and fibronectin type III domain containing 5 [Source:HGNC Symbol;Acc:20360]	2	3	12	161	109	142	12	176	161	0.000223791	3.36584	5.98518e-08	3.91051	1.66615e-09	4.26638	0.00126175	3.21068	0.0506383	3.76324	0.002402	4.20443	0.000238682	-3.72817	8.7319e-06	3.60137	5.96536e-09	4.02582
ENSMODG00000013094	RAPGEFL1	Rap guanine nucleotide exchange factor (GEF)-like 1 [Source:HGNC Symbol;Acc:17428]	33	47	33	257	174	285	9073	316	332	0.000223791	1.77972	0.000361347	2.02138	8.40045e-06	2.35178	0.000489525	6.16386	0.414708	6.38286	3.25506e-06	6.18531	0.000238682	-2.30913	2.21502e-06	2.76546	4.21264e-10	3.16875
ENSMODG00000013095	EML1	echinoderm microtubule associated protein like 1 [Source:HGNC Symbol;Acc:3330]	479	418	401	4531	2788	2934	955	2572	2427	0.000223791	2.32408	6.84968e-08	2.33472	5.1716e-19	2.65108	0.000489525	1.73083	0.0427714	1.73264	0.00129143	2.05252	0.000238682	-1.96702	5.4716e-07	1.95335	9.77784e-17	2.36778
ENSMODG00000013108	CDC6	cell division cycle 6 [Source:HGNC Symbol;Acc:1744]	43	44	54	328	666	417	235	357	589	0.000223791	2.63011	0.000291309	2.68939	7.09899e-10	3.03992	0.000489525	2.52393	0.0022664	2.61457	0.000312673	2.91016	0.000238682	-2.68021	0.000115863	2.65152	1.61854e-10	3.05831
ENSMODG00000013129	KIF6	kinesin family member 6 [Source:HGNC Symbol;Acc:21202]	71	60	29	1656	803	1106	29	909	681	0.000223791	3.63883	1.4371e-09	3.84267	1.89542e-20	4.1397	0.000489525	2.61728	0.195506	2.79652	0.00754934	3.20315	0.000238682	-3.16577	6.67813e-11	3.07352	1.93724e-13	3.46101
ENSMODG00000013135	KCNK16	potassium channel subfamily K member 16 [Source:HGNC Symbol;Acc:14464]	3	6	5	213	100	221	2	120	95	0.000223791	4.24968	1.79034e-08	4.59687	1.06719e-12	4.90872	0.00226155	3.06092	0.150412	3.37721	0.0135115	3.77521	0.00169725	-3.62875	9.33092e-05	4.0845	3.10075e-08	4.44568
ENSMODG00000013152	TOP2A	topoisomerase (DNA) II alpha 170kDa [Source:HGNC Symbol;Acc:11989]	260	138	262	9997	5148	9341	2502	5380	13434	0.000223791	4.54435	6.64091e-14	4.562	2.76411e-36	4.91909	0.000489525	4.49363	0.0107319	4.5123	3.57023e-10	4.88274	0.000238682	-4.82872	0.000362286	4.92405	2.27011e-33	5.35435
ENSMODG00000013160	TRIM9	tripartite motif containing 9 [Source:HGNC Symbol;Acc:16288]	21	16	59	203	200	173	130	209	209	0.000422298	1.71785	0.00111152	1.91413	0.000196491	2.28585	0.0167041	1.86052	0.033889	2.0607	0.0154177	2.3686	0.000643336	-1.90872	7.44477e-05	2.61988	1.85509e-07	3.05483
ENSMODG00000013161	IGFBP4	insulin-like growth factor binding protein 4 [Source:HGNC Symbol;Acc:5473]	647	365	496	2904	4137	2196	1392	3207	2162	0.000223791	1.99133	0.000491672	1.98417	1.76524e-11	2.3218	0.000894162	1.73486	0.0461963	1.73039	0.00105296	2.03023	0.000238682	-1.86052	0.000357435	1.78879	7.11616e-11	2.21192
ENSMODG00000013177	TNS4	tensin 4 [Source:HGNC Symbol;Acc:24352]	69	49	43	386	283	224	1058	168	268	0.000223791	1.70987	0.000725486	1.833	6.32637e-06	2.14136	0.000489525	2.94766	0.507898	3.06852	0.00125507	3.01653	0.00543238	-1.36478	0.0171055	1.6065	0.000393144	2.0054
ENSMODG00000013186	PVRL1	poliovirus receptor-related 1 (herpesvirus entry mediator C) [Source:HGNC Symbol;Acc:9706]	8	11	7	112	106	151	1956	269	285	0.000223791	2.76375	9.43802e-06	3.19345	1.90799e-08	3.51982	0.000489525	6.07479	0.213977	6.47697	2.35127e-09	6.35565	0.000238682	-4.03958	6.81267e-11	4.71375	1.25218e-15	5.10212
ENSMODG00000013187	SMARCA1	SWI/SNF related matrix associated actin dependent regulator of chromatin subfamily a member 1 [Source:HGNC Symbol;Acc:11097]	305	309	303	3037	3346	2082	2241	2217	2547	0.000223791	2.56927	3.94472e-09	2.56586	1.12124e-20	2.88711	0.000489525	2.57035	0.0015892	2.56249	2.47694e-07	2.76818	0.000238682	-2.40414	4.72615e-10	2.41801	5.61551e-22	2.8293
ENSMODG00000013188	THY1	Thy-1 cell surface antigen [Source:HGNC Symbol;Acc:11801]	429	291	407	2561	1973	1715	894	2250	1595	0.000223791	1.89472	3.63754e-05	1.82405	7.68668e-13	2.1554	0.00126175	1.66031	0.0664011	1.62145	0.00232835	1.93465	0.000238682	-1.83427	7.19454e-06	1.8007	1.85766e-12	2.22165
ENSMODG00000013205	COL6A6	collagen, type VI, alpha 6 [Source:HGNC Symbol;Acc:HGNC:27023]	13	26	4	467	384	422	307	759	880	0.000223791	3.73891	1.50927e-14	4.26363	2.97821e-13	4.54342	0.000489525	4.52095	2.54176e-09	5.0491	3.02705e-08	5.31007	0.000238682	-4.74621	2.90797e-24	5.30206	8.60409e-23	5.64999
ENSMODG00000013219	LPCAT2	lysophosphatidylcholine acyltransferase 2 [Source:HGNC Symbol;Acc:26032]	44	47	38	1615	994	1183	253	688	430	0.000223791	4.15238	1.07849e-18	4.23168	7.09205e-32	4.54626	0.000489525	2.89478	0.000418486	2.96065	4.97878e-05	3.25492	0.000238682	-3.08286	6.3244e-06	3.50504	6.80902e-14	3.89365
ENSMODG00000013220	OLFM1	olfactomedin 1 [Source:HGNC Symbol;Acc:17187]	25	37	30	892	541	443	167	644	657	0.000223791	3.56231	1.69513e-08	3.69375	2.48014e-18	3.9885	0.000489525	3.35626	0.000303853	3.49412	1.18479e-05	3.83658	0.000238682	-3.698	1.3349e-14	3.87933	3.8077e-20	4.2775
ENSMODG00000013236	CCDC153	coiled-coil domain containing 153 [Source:HGNC Symbol;Acc:27446]	15	7	31	861	282	320	32	509	278	0.000223791	4.0916	0.00258017	4.09682	3.67072e-12	4.41787	0.000489525	3.40416	0.129755	3.37714	0.0016379	3.83003	0.000238682	-3.91208	6.90775e-06	3.90439	1.36078e-08	4.37076
ENSMODG00000013297	CCDC129	coiled-coil domain containing 129 [Source:HGNC Symbol;Acc:27363]	2	0	0	65	48	76	73	63	48	1	5.27052	8.20782e-07	5.9836	3.88563e-11	6.05952	1	5.41677	3.33321e-05	6.26596	1.87288e-06	6.1401	1	-5.03923	0.00558081	5.53104	3.54033e-07	5.44258
ENSMODG00000013313	ST6GAL1	Uncharacterized protein [Source:UniProtKB/TrEMBL;Acc:F6YWA6]	166	99	148	912	592	992	126	966	639	0.000223791	1.90036	2.91181e-05	1.95225	6.34153e-09	2.30957	0.00517791	1.48028	0.285077	1.54357	0.0396137	1.94444	0.000238682	-1.91687	7.98698e-06	2.03827	9.52748e-10	2.46222
ENSMODG00000013353	MLH1	mutL homolog 1 [Source:HGNC Symbol;Acc:7127]	186	174	125	601	1000	879	465	604	732	0.000223791	1.73581	0.000261996	1.73328	5.07237e-07	2.07665	0.00462155	1.46808	0.124844	1.49388	0.015818	1.73246	0.000238682	-1.46961	0.00217551	1.4549	1.21485e-06	1.8601
ENSMODG00000013357	TRAF3	TNF receptor-associated factor 3 [Source:HGNC Symbol;Acc:12033]	19	21	4	75	127	104	80	98	103	0.00130288	2.08198	0.00320702	2.1939	0.00055521	2.49919	0.00405656	2.2074	0.0451706	2.31042	0.0182476	2.49335	0.00282536	-2.10724	0.0182413	2.10654	0.00681662	2.44962
ENSMODG00000013358	EXOG	endo/exonuclease (5'-3') endonuclease G-like [Source:HGNC Symbol;Acc:3347]	107	154	99	545	888	1126	472	739	856	0.000223791	2.08455	0.000534477	2.2043	3.01987e-08	2.55769	0.000489525	1.97488	0.015023	2.09804	0.000857236	2.3513	0.000238682	-2.03723	6.30209e-06	2.04592	9.19677e-08	2.42759
ENSMODG00000013382	S1PR3	sphingosine-1-phosphate receptor 3 [Source:HGNC Symbol;Acc:3167]	8	3	1	13	58	64	9	112	170	0.00443804	2.61029	0.0406919	2.9143	0.000867413	3.2436	0.00434335	3.74081	0.0713432	4.08615	0.00207404	4.44134	0.00358921	-4.26011	3.05009e-08	5.64451	4.48441e-14	5.89727
ENSMODG00000013406	ADIPOQ	adiponectin C1Q and collagen domain containing [Source:HGNC Symbol;Acc:13633]	4	1	1	1324	733	8717	1	5710	864	0.00471372	9.25452	0.0138671	10.2163	5.97665e-20	10.5611	0.014357	8.58917	0.0923189	9.55973	5.22078e-06	9.91808	0.0225298	-9.18549	0.00318999	10.2043	7.97284e-31	10.4485
ENSMODG00000013409	unknown	Uncharacterized protein [Source:UniProtKB/TrEMBL;Acc:F7ED49]	26	24	24	333	221	230	82	214	248	0.000223791	2.66022	1.0869e-06	2.75785	4.70611e-10	3.07403	0.000489525	2.32258	0.0117599	2.40417	0.00350087	2.72605	0.000238682	-2.57126	2.05935e-05	2.86454	1.69079e-09	3.25991
ENSMODG00000013411	CEP120	centrosomal protein 120kDa [Source:HGNC Symbol;Acc:26690]	295	496	316	1852	1292	2130	397	1654	1840	0.000223791	1.5882	0.000342455	1.61002	2.94347e-07	1.93921	0.010151	1.28233	0.175036	1.30709	0.0406254	1.65194	0.000238682	-1.65484	6.62109e-05	1.61151	1.75959e-07	2.00495
ENSMODG00000013419	RABL5	RAB member RAS oncogene family-like 5 [Source:HGNC Symbol;Acc:21895]	368	421	327	3213	2215	1955	1390	1990	1559	0.000223791	2.08113	2.01779e-06	2.07945	1.04664e-14	2.38523	0.000489525	1.75122	0.0489126	1.75567	0.000583354	1.98091	0.000238682	1.70034	3.02171e-05	1.6944	1.72042e-11	2.09993
ENSMODG00000013425	PPIC	peptidylprolyl isomerase C (cyclophilin C) [Source:HGNC Symbol;Acc:9256]	721	318	218	2441	1710	1143	1515	1317	1286	0.000223791	1.43413	0.022782	1.44875	6.94925e-05	1.74764	0.0177661	1.36567	0.179783	1.39714	0.0228462	1.56523	0.00691278	-1.07487	0.0508835	1.08638	0.0011403	1.48938
ENSMODG00000013439	IFT46	intraflagellar transport 46 homolog (Chlamydomonas) [Source:HGNC Symbol;Acc:26146]	887	1036	668	6296	3373	3619	1378	2953	3217	0.000223791	1.74185	0.00075009	1.71135	1.09077e-09	2.00689	0.0413467	1.12055	0.282981	1.09465	0.0421024	1.38334	0.000238682	-1.31072	0.00104196	1.31046	5.74351e-07	1.70158
ENSMODG00000013455	KRT28	keratin 28 [Source:HGNC Symbol;Acc:30842]	0	0	0	164	13	15	1	35	32	0.000223791	Infinite	0.0922335	Infinite	5.67768e-07	8.70662	1	Infinite	0.0259033	Infinite	0.00136883	7.46299	1	Infinite	0.022623	Infinite	3.91131e-06	6.68768
ENSMODG00000013466	PI16	peptidase inhibitor 16 [Source:HGNC Symbol;Acc:21245]	35	27	61	2109	4510	1313	1285	1247	333	0.000223791	5.33926	0.000534485	5.36548	1.78311e-26	5.71115	0.000489525	4.20823	0.0168922	4.22945	3.72319e-08	4.37775	0.000238682	-3.65429	0.0403788	3.67731	8.45389e-13	4.08718
ENSMODG00000013467	ANKMY1	ankyrin repeat and MYND domain containing 1 [Source:HGNC Symbol;Acc:20987]	216	334	81	4372	2874	2871	227	2829	1657	0.000223791	3.30079	2.32393e-14	3.37147	1.64148e-14	3.64669	0.000489525	2.31883	0.225432	2.37868	0.00591685	2.74106	0.000238682	-2.8043	0.000115059	2.85255	1.64153e-10	3.22249
ENSMODG00000013541	TNFAIP8	tumor necrosis factor alpha-induced protein 8 [Source:HGNC Symbol;Acc:17260]	251	129	104	686	565	500	1118	595	682	0.00113524	1.22092	0.0161487	1.22945	0.000396261	1.55004	0.000489525	2.02392	0.169627	2.04173	0.00242356	2.14482	0.000238682	-1.4254	0.00347751	1.41742	3.37044e-05	1.81902
ENSMODG00000013543	SCN2B	sodium channel voltage-gated type II beta subunit [Source:HGNC Symbol;Acc:10589]	99	87	175	1420	1883	1663	984	1321	1429	0.000223791	3.11245	3.15479e-12	3.13162	3.2918e-19	3.50071	0.000489525	2.92535	0.000221139	2.9488	4.79651e-07	3.21999	0.000238682	-2.91354	1.28777e-10	2.65114	1.3891e-16	3.08544
ENSMODG00000013560	TMPRSS4	transmembrane protease serine 4 [Source:HGNC Symbol;Acc:11878]	131	196	163	2359	1783	2077	47	1802	1151	0.000223791	3.00536	1.02415e-11	3.01778	5.10967e-23	3.34295	0.000489525	2.06055	0.364324	2.04708	0.0318248	2.47003	0.000238682	-2.61876	3.76831e-06	2.55993	1.93301e-14	2.96089
ENSMODG00000013568	unknown	Uncharacterized protein [Source:UniProtKB/TrEMBL;Acc:F7BIE5]	2	1	3	207	64	79	9	101	88	1	4.34	0.000851115	5.18551	2.90053e-11	5.42135	1	3.55853	0.0198148	4.4853	0.000397015	4.84054	1	-4.0513	5.83881e-05	4.58173	2.42077e-10	4.8973
ENSMODG00000013586	PNPLA1	patatin-like phospholipase domain containing 1 [Source:HGNC Symbol;Acc:21246]	3	6	3	436	497	204	107	258	415	0.000223791	5.18996	1.50129e-09	5.92669	4.58337e-21	6.18625	0.000894162	4.77052	1.73684e-06	5.54043	5.29085e-08	5.81899	0.00118982	-5.0507	7.70733e-14	5.20607	1.38366e-18	5.56592
ENSMODG00000013599	CCDC13	coiled-coil domain containing 13 [Source:HGNC Symbol;Acc:26358]	52	34	50	2125	772	1111	31	967	744	0.000223791	3.99231	3.39159e-05	4.22015	4.03575e-25	4.53266	0.000489525	2.90611	0.146448	3.11614	0.0022152	3.55565	0.000238682	-3.4528	1.56387e-14	3.55069	5.84062e-21	3.96719
ENSMODG00000013600	ORAI2	ORAI calcium release-activated calcium modulator 2 [Source:HGNC Symbol;Acc:21667]	10	29	5	103	126	162	40	129	140	0.000223791	2.41189	0.00022485	2.53175	0.000154934	2.83198	0.00677385	2.25109	0.0316076	2.33702	0.0272858	2.61549	0.000238682	-2.54626	0.00126803	2.77534	1.41352e-05	3.12697
ENSMODG00000013606	WEE2	WEE1 homolog 2 (S. pombe) [Source:HGNC Symbol;Acc:19684]	1	3	1	717	300	537	5	656	601	0.00900521	6.71144	6.96444e-15	7.63048	1.41764e-29	7.85284	0.0293631	6.50466	0.00502394	7.41209	7.31403e-06	7.72845	0.0318395	-7.09099	1.15674e-26	7.27688	7.40466e-32	7.57429
ENSMODG00000013615	ASPG	asparaginase homolog (S. cerevisiae) [Source:HGNC Symbol;Acc:20123]	36	24	21	114	101	130	649	207	215	0.0133269	1.28396	0.0401563	1.46241	0.00147622	1.80018	0.000489525	3.30538	0.235253	3.52774	6.76452e-05	3.53682	0.000238682	-2.20068	0.000108516	2.60539	5.96603e-08	2.99038
ENSMODG00000013654	SRCRB4D	scavenger receptor cysteine rich domain containing group B (4 domains) [Source:HGNC Symbol;Acc:14461]	26	41	16	854	186	349	170	611	279	0.000223791	3.27428	0.0287784	3.40632	8.74307e-09	3.66019	0.000489525	3.10458	0.0067427	3.21865	0.000186403	3.5054	0.000238682	-3.34493	0.000287155	3.73484	7.8568e-12	4.10715
ENSMODG00000013661	UBE2C	ubiquitin-conjugating enzyme E2C [Source:HGNC Symbol;Acc:15937]	26	25	23	567	312	663	489	427	880	0.000223791	3.81501	6.05256e-08	3.73867	9.48864e-16	4.08036	0.000489525	4.26997	4.35012e-07	4.2035	8.0468e-09	4.43298	0.000238682	4.2428	1.83986e-05	4.15085	4.17293e-18	4.54536
ENSMODG00000013668	TNNC2	troponin C type 2 (fast) [Source:HGNC Symbol;Acc:11944]	71	31	34	138	172	185	95	279	273	0.00764223	1.16676	0.0558159	1.24613	0.00583741	1.59902	0.0139574	1.66719	0.0700758	1.79024	0.0290401	2.12203	0.000238682	-1.91151	0.000436496	2.15433	4.23247e-06	2.55442
ENSMODG00000013670	DENND2A	DENN/MADD domain containing 2A [Source:HGNC Symbol;Acc:22212]	169	235	311	714	823	1082	1025	828	790	0.000967218	1.13052	0.0103026	1.22497	0.00013554	1.59348	0.00126175	1.46437	0.112731	1.54076	0.00955618	1.71177	0.00118982	-1.11425	0.0156456	1.10916	6.2579e-05	1.53349
ENSMODG00000013785	ZAN	zonadhesin (gene/pseudogene) [Source:HGNC Symbol;Acc:12857]	76	48	50	17473	2434	6122	453	7318	2886	0.000223791	6.28705	0.00403121	6.55839	9.8702e-28	6.83478	0.000489525	5.13242	0.0547761	5.40194	5.34233e-09	5.81426	0.000238682	-5.63226	0.000120935	5.78244	1.34263e-43	6.19759
ENSMODG00000013788	PLD4	phospholipase D family member 4 [Source:HGNC Symbol;Acc:23792]	108	44	17	577	755	398	350	586	390	0.000223791	2.5745	1.35493e-05	2.7537	5.58937e-07	3.06084	0.000489525	2.43012	0.00288743	2.60613	0.00194728	2.83615	0.000238682	-2.41374	1.68375e-08	2.98701	8.76985e-09	3.38184
ENSMODG00000013809	unknown	Uncharacterized protein [Source:UniProtKB/TrEMBL;Acc:F6SXF1]	5	2	6	49	68	142	65	62	67	0.00113524	3.11574	0.00456694	3.68011	5.98027e-07	4.05639	0.00346218	3.04106	0.00461972	3.52863	0.000296036	3.715	0.00732872	-2.85525	0.00440414	3.93932	1.7364e-07	4.2298
ENSMODG00000013911	PGAM2	phosphoglycerate mutase 2 (muscle) [Source:HGNC Symbol;Acc:8889]	10	16	6	182	557	483	31	355	222	0.000223791	4.20891	4.73686e-05	4.64599	3.95494e-13	4.97762	0.000489525	3.29811	0.0577552	3.72038	0.000595261	4.07949	0.000238682	-3.73308	1.86717e-05	3.95219	4.4804e-13	4.33021
ENSMODG00000013925	PACSIN1	protein kinase C and casein kinase substrate in neurons 1 [Source:HGNC Symbol;Acc:8570]	11	9	7	34	67	113	9	133	140	0.000790091	2.24621	0.0365823	2.37258	0.000283189	2.73793	0.00126175	2.69842	0.130179	2.84182	0.0121751	3.23476	0.000238682	-3.21808	0.000203372	3.08359	1.05333e-08	3.46395
ENSMODG00000013953	PDYN	prodynorphin [Source:HGNC Symbol;Acc:8820]	9	8	6	1736	386	192	9	385	260	0.000223791	5.24695	0.0418542	5.98006	2.63676e-15	6.19228	0.000489525	3.56629	0.0821484	4.2744	0.000565971	4.67795	0.000238682	-4.11334	8.21151e-12	4.54931	3.68803e-16	4.91331
ENSMODG00000013984	PDLIM4	PDZ and LIM domain 4 [Source:HGNC Symbol;Acc:16501]	495	416	419	1732	1669	939	5540	1455	1395	0.000223791	1.10932	0.0260821	1.06501	3.17339e-05	1.37797	0.000489525	2.52407	0.527225	2.47977	0.000516417	2.46426	0.00044651	-1.15952	0.00760524	1.14835	3.53285e-07	1.55946
ENSMODG00000014011	GPR56	G protein-coupled receptor 56 [Source:HGNC Symbol;Acc:4512]	323	283	145	1401	1026	874	1177	1316	1229	0.000223791	1.45882	0.00133142	1.50453	4.32264e-06	1.80248	0.000489525	1.9015	0.0272563	1.95422	0.000670776	2.14451	0.000238682	-1.74563	3.84628e-05	1.74461	6.58487e-08	2.13788
ENSMODG00000014018	HSPB6	heat shock protein alpha-crystallin-related B6 [Source:HGNC Symbol;Acc:26511]	0	2	5	38	64	39	487	28	21	0.00485417	3.50788	0.000978461	3.65193	3.38112e-06	3.97341	0.0139574	5.87184	0.416439	6.14997	0.0005286	5.96206	0.0302865	-2.76845	0.0409756	4.81253	1.60955e-05	4.8753
ENSMODG00000014020	AUNIP	aurora kinase A and ninein interacting protein [Source:HGNC Symbol;Acc:28363]	14	16	10	62	81	38	49	56	86	0.0347602	1.19735	0.0923715	1.54754	0.00489423	1.84547	0.0286712	1.57664	0.169036	1.85415	0.0417926	2.08015	0.0119909	-1.55948	0.0719019	1.99834	0.000834648	2.3709
ENSMODG00000014032	CCDC135	coiled-coil domain containing 135 [Source:HGNC Symbol;Acc:25289]	210	365	238	11616	4794	5317	318	5224	3500	0.000223791	4.06697	3.97877e-05	4.07937	3.69982e-27	4.3592	0.000489525	2.92377	0.142288	2.92449	0.000499334	3.32255	0.000238682	-3.44529	2.32223e-07	3.23655	1.45623e-26	3.63944
ENSMODG00000014066	KIF9	kinesin family member 9 [Source:HGNC Symbol;Acc:16666]	259	401	288	7785	4095	4631	255	4170	3396	0.000223791	3.46662	6.30701e-09	3.46786	6.55144e-27	3.76651	0.000489525	2.48133	0.175036	2.49122	0.00247171	2.89481	0.000238682	-3.00262	8.98184e-15	2.93683	1.49741e-24	3.33776
ENSMODG00000014073	ARHGEF6	Rac/Cdc42 guanine nucleotide exchange factor (GEF) 6 [Source:HGNC Symbol;Acc:685]	166	189	210	806	902	2101	487	1136	727	0.000223791	2.04719	0.0521249	2.11747	1.32779e-07	2.50803	0.00255988	1.56347	0.0755762	1.61183	0.00656182	1.90325	0.000238682	-1.68368	0.00138916	1.69743	3.96189e-08	2.11511
ENSMODG00000014079	ACSL6	acyl-CoA synthetase long-chain family member 6 [Source:HGNC Symbol;Acc:16496]	15	22	15	955	729	582	497	693	855	0.000223791	4.20048	3.67126e-20	4.79907	4.9469e-29	5.09742	0.000489525	4.26368	6.21349e-09	4.88128	1.93846e-11	5.12049	0.000238682	-4.29586	2.49564e-20	4.74176	3.70325e-27	5.12811
ENSMODG00000014088	SULT2B1	sulfotransferase family cytosolic 2B member 1 [Source:HGNC Symbol;Acc:11459]	38	36	26	71	123	166	366	143	151	0.00863514	1.23909	0.0863299	1.22959	0.0128789	1.5908	0.000489525	2.45508	0.298194	2.49404	0.00490101	2.53071	0.00251447	-1.60741	0.0145328	1.8334	2.69897e-05	2.23692
ENSMODG00000014104	SYNGAP1	synaptic Ras GTPase activating protein 1 [Source:HGNC Symbol;Acc:11497]	81	107	100	684	495	1098	407	753	576	0.000223791	2.29571	0.00155204	2.34035	3.68663e-09	2.70229	0.000489525	2.158	0.0122061	2.16523	0.000764459	2.42908	0.000238682	-2.20145	1.02112e-06	2.24022	5.58307e-10	2.65162
ENSMODG00000014111	CLEC11A	C-type lectin domain family 11 member A [Source:HGNC Symbol;Acc:10576]	156	95	119	1227	1359	1089	622	739	655	0.000223791	2.7205	4.21893e-09	2.67853	2.16387e-17	3.01843	0.000894162	2.11147	0.0190689	2.07421	0.000604703	2.29663	0.000238682	-1.98693	3.28643e-05	1.96696	5.41358e-09	2.37946
ENSMODG00000014132	KIFC1	kinesin family member C1 [Source:HGNC Symbol;Acc:6389]	289	169	297	1317	720	1508	1361	1116	1752	0.000223791	1.55424	0.004206	1.58291	1.43809e-06	1.94987	0.000489525	2.08563	0.0134089	2.11261	0.00010177	2.33595	0.000238682	-1.92048	0.000114917	1.8863	2.06062e-11	2.30638
ENSMODG00000014138	CCDC113	coiled-coil domain containing 113 [Source:HGNC Symbol;Acc:25002]	10	7	0	1058	452	557	25	484	391	0.000223791	5.97361	5.68281e-10	6.30958	2.03256e-24	6.54822	0.00193944	4.93555	0.0168514	5.2152	0.000126489	5.56526	0.00186322	-5.4719	1.31908e-17	5.65432	1.17996e-20	5.97423
ENSMODG00000014145	GINS3	GINS complex subunit 3 (Psf3 homolog) [Source:HGNC Symbol;Acc:25851]	16	13	15	62	107	95	45	90	77	0.000422298	2.07049	0.0115405	1.9565	0.000184714	2.30618	0.0117854	1.8578	0.152387	1.83321	0.0357847	2.11262	0.00235445	-2.05017	0.0785172	1.77287	0.000615318	2.17252
ENSMODG00000014163	TCF7	transcription factor 7 (T-cell specific HMG-box) [Source:HGNC Symbol;Acc:11639]	39	82	45	699	655	552	89	501	834	0.000223791	2.67201	3.22816e-09	2.87914	3.39527e-12	3.18275	0.000489525	2.35255	0.135899	2.56693	0.00385142	2.93178	0.000238682	-2.81191	3.49126e-05	3.02698	1.77495e-11	3.40803
ENSMODG00000014181	CSPG5	chondroitin sulfate proteoglycan 5 (neuroglycan C) [Source:HGNC Symbol;Acc:2467]	8	4	6	90	74	77	72	94	65	0.000223791	2.69516	0.000238825	3.10467	6.68526e-08	3.41789	0.00160717	2.8841	0.00481224	3.31255	0.000359297	3.50921	0.00402581	-2.77407	0.0151822	2.95163	1.42531e-05	3.34189
ENSMODG00000014186	CEP85	centrosomal protein 85kDa [Source:HGNC Symbol;Acc:25309]	81	70	53	485	539	610	157	613	580	0.000223791	2.34789	1.45173e-06	2.37492	3.40535e-10	2.71507	0.000489525	2.20992	0.00984262	2.239	0.00277881	2.58225	0.000238682	-2.54353	2.63683e-08	2.70901	8.08462e-14	3.11097
ENSMODG00000014200	UBXN11	UBX domain protein 11 [Source:HGNC Symbol;Acc:30600]	131	151	74	1783	865	1604	287	1157	809	0.000223791	2.83795	4.47819e-07	2.94072	2.11473e-14	3.25249	0.000489525	2.06024	0.0177906	2.1855	0.00183913	2.50768	0.000238682	-2.35654	3.24793e-07	2.39789	2.6539e-11	2.79063
ENSMODG00000014202	WDR46	WD repeat domain 46 [Source:HGNC Symbol;Acc:13923]	443	467	301	1147	1835	1047	1185	1108	1406	0.000223791	1.11314	0.0394716	1.11022	0.00018993	1.42998	0.00801656	1.2623	0.235473	1.24941	0.0221157	1.4406	0.00044651	-1.09063	0.0105257	1.1212	8.99216e-06	1.52069
ENSMODG00000014204	TBX2	T-box 2 [Source:HGNC Symbol;Acc:11597]	25	31	60	169	249	244	72	223	244	0.000967218	1.69987	0.001113	1.85939	9.47791e-05	2.23478	0.0260329	1.52153	0.0852399	1.70674	0.0431151	2.06965	0.000643336	-1.81672	0.000356145	2.22067	5.70511e-06	2.66068
ENSMODG00000014213	unknown	Uncharacterized protein [Source:UniProtKB/TrEMBL;Acc:F6T9Y7]	10	5	4	18	191	221	10	957	1133	0.000223791	3.28888	0.0327326	3.90954	1.3977e-05	4.2809	0.000489525	5.69577	0.0136536	6.23765	7.25372e-06	6.64298	0.000643336	-6.27608	1.01095e-31	6.3814	7.98519e-42	6.73975
ENSMODG00000014228	TTC12	tetratricopeptide repeat domain 12 [Source:HGNC Symbol;Acc:23700]	103	127	123	5847	2272	2925	166	2924	2112	0.000223791	4.27047	1.45043e-05	4.30383	7.51607e-33	4.60337	0.000489525	3.30292	0.0965029	3.32492	9.77894e-05	3.7409	0.000238682	-3.83089	1.11181e-19	4.16072	7.99569e-38	4.57054
ENSMODG00000014258	BRIP1	BRCA1 interacting protein C-terminal helicase 1 [Source:HGNC Symbol;Acc:20473]	30	53	25	311	198	335	133	269	339	0.000223791	2.20731	2.3204e-05	2.32742	1.97328e-06	2.64283	0.00160717	2.17863	0.0114679	2.32718	0.00465644	2.60197	0.000238682	-2.34438	6.79701e-06	2.63777	7.23708e-07	3.00549
ENSMODG00000014263	FAM150B	family with sequence similarity 150 member B [Source:HGNC Symbol;Acc:27683]	3	5	3	260	365	145	0	107	231	0.000223791	5.04422	1.84599e-07	5.494	6.89967e-17	5.76103	0.00226155	3.85354	0.179783	4.36669	0.00849007	4.74645	0.00516164	-4.44931	0.000340217	5.47806	4.29312e-12	5.72554
ENSMODG00000014269	FAM19A2	family with sequence similarity 19 (chemokine (C-C motif)-like) member A2 [Source:HGNC Symbol;Acc:21589]	6	14	5	299	264	168	33	193	110	0.000223791	3.67711	1.39415e-11	4.23053	3.6659e-13	4.50126	0.00255988	2.7809	0.0292671	3.2472	0.00200761	3.56444	0.000238682	-3.14795	8.65416e-05	3.34578	2.23604e-08	3.70914
ENSMODG00000014270	unknown	Uncharacterized protein [Source:UniProtKB/TrEMBL;Acc:F7GCH8]	13	8	19	1027	616	829	50	502	413	0.000223791	4.93338	1.90177e-23	5.28814	2.09124e-31	5.62867	0.000489525	3.70072	0.0193134	4.03955	5.77838e-05	4.4588	0.000238682	-4.17005	1.93548e-15	4.69383	3.98935e-19	5.11078
ENSMODG00000014286	COL11A2	collagen type XI alpha 2 [Source:HGNC Symbol;Acc:2187]	742	1467	789	9536	7417	9456	978	6299	5765	0.000223791	2.51157	4.60592e-09	2.49746	3.41959e-14	2.81094	0.000489525	1.59909	0.201041	1.59828	0.021114	1.95713	0.000238682	-2.03214	1.62163e-08	2.08899	8.75212e-11	2.47623
ENSMODG00000014306	CDC25A	cell division cycle 25A [Source:HGNC Symbol;Acc:1725]	40	28	42	195	453	391	154	590	825	0.000223791	2.36357	0.00069445	2.6125	6.73445e-08	2.98563	0.000489525	3.05452	0.00666026	3.32144	3.04455e-05	3.69695	0.000238682	-3.43149	5.70291e-13	3.78151	1.16322e-20	4.19664
ENSMODG00000014314	NCAM1	neural cell adhesion molecule 1 [Source:HGNC Symbol;Acc:7656]	41	17	18	789	785	351	107	671	977	0.000223791	3.60132	3.48494e-07	4.03614	8.61123e-17	4.33608	0.000489525	3.58959	0.0201565	4.0146	1.30634e-05	4.40434	0.000238682	-4.04582	3.1247e-19	4.40305	1.27812e-26	4.79592
ENSMODG00000014333	FGD3	FYVE RhoGEF and PH domain containing 3 [Source:HGNC Symbol;Acc:16027]	590	361	400	1545	1986	1659	1949	1497	1587	0.000223791	1.32342	0.00457416	1.31462	6.26161e-07	1.6609	0.000489525	1.57924	0.103123	1.57495	0.00231546	1.74012	0.000238682	-1.21896	0.00665308	1.17138	3.21878e-06	1.58527
ENSMODG00000014401	PIH1D2	PIH1 domain containing 2 [Source:HGNC Symbol;Acc:25210]	114	114	131	1832	679	907	101	889	641	0.000223791	2.47951	0.00443315	2.5866	8.66006e-13	2.89185	0.00405656	1.53993	0.264242	1.64732	0.0349754	2.04713	0.000238682	-1.99819	8.29769e-06	2.04757	2.3867e-10	2.45545
ENSMODG00000014456	PLXNA4	plexin A4 [Source:HGNC Symbol;Acc:9102]	3	1	6	38	60	97	125	83	110	1	3.07013	0.000548256	3.63349	1.56526e-06	4.0068	0.00286728	3.96747	3.08423e-05	4.63689	8.11197e-06	4.788	1	-3.6125	0.000260154	4.0437	6.5569e-09	4.41666
ENSMODG00000014463	CXCL14	chemokine (C-X-C motif) ligand 14 [Source:HGNC Symbol;Acc:10640]	358	535	315	9404	1836	1129	950	1495	1148	0.000223791	2.69423	0.297367	2.6774	2.95557e-06	2.89596	0.0154742	1.19083	0.263266	1.17317	0.0361781	1.39937	0.000238682	-1.16513	0.0219575	1.0194	0.000333063	1.40975
ENSMODG00000014496	BTG4	B-cell translocation gene 4 [Source:HGNC Symbol;Acc:13862]	5	3	8	47	24	62	4	166	135	0.00607739	2.35579	0.0241228	2.39558	0.000389104	2.75139	0.00376291	3.50318	0.107208	3.67075	0.00499775	4.10468	0.00152719	-4.06183	6.96813e-07	4.4394	7.16467e-12	4.81381
ENSMODG00000014540	NOTCH3	notch 3 [Source:HGNC Symbol;Acc:7883]	513	502	461	1279	1191	2332	2674	1510	1385	0.000223791	1.02578	0.0923715	1.06932	0.000261702	1.43748	0.00193944	1.58912	0.303981	1.63995	0.00311136	1.7362	0.00251447	-0.948872	0.00543402	1.18629	3.02269e-07	1.5919
ENSMODG00000014575	SOX11	SRY (sex determining region Y)-box 11 [Source:HGNC Symbol;Acc:11191]	9	4	6	115	145	97	98	205	147	0.000223791	3.31158	1.52865e-06	3.60313	5.46997e-10	3.91495	0.000489525	3.84621	3.76704e-05	4.14257	7.53407e-06	4.40482	0.000238682	-3.9292	1.90684e-08	4.90581	1.21641e-14	5.23901
ENSMODG00000014637	PPM1E	protein phosphatase Mg2+/Mn2+ dependent 1E [Source:HGNC Symbol;Acc:19322]	136	100	154	1276	1076	1142	586	1284	1577	0.000422298	2.44353	3.04586e-08	2.51572	2.40042e-16	2.86326	0.0350988	2.57619	0.000793139	2.67562	8.97153e-06	3.00302	0.000643336	-2.79213	4.35216e-12	2.90871	4.95997e-22	3.32516
ENSMODG00000014643	RAD51C	RAD51 paralog C [Source:HGNC Symbol;Acc:9820]	9	7	12	68	77	65	39	52	74	0.00302183	2.02347	0.00799401	2.25993	3.20793e-05	2.59761	0.0120084	1.95633	0.116791	2.1276	0.0194002	2.39535	0.0067833	-1.97799	0.0446618	2.36556	8.92747e-05	2.73278
ENSMODG00000014650	FSD1L	fibronectin type III and SPRY domain containing 1-like [Source:HGNC Symbol;Acc:13753]	94	68	79	750	546	616	112	582	481	0.000223791	2.30161	1.08332e-06	2.34529	5.47707e-12	2.67862	0.00126175	1.7566	0.0932806	1.77825	0.0201753	2.15216	0.000238682	-2.14105	1.75287e-06	2.34945	6.13067e-11	2.76511
ENSMODG00000014680	SMO	smoothened frizzled family receptor [Source:HGNC Symbol;Acc:11119]	452	493	660	1977	2230	2090	849	2453	2277	0.000223791	1.31101	0.0033592	1.3253	1.45171e-07	1.67691	0.00346218	1.3093	0.150202	1.31331	0.0146036	1.65124	0.000238682	-1.57177	4.23747e-05	1.611	1.92525e-11	2.02848
ENSMODG00000014683	ADAMTSL1	ADAMTS-like 1 [Source:HGNC Symbol;Acc:14632]	189	131	73	686	968	729	442	576	452	0.000223791	1.88325	2.93833e-05	1.98626	1.67466e-07	2.31249	0.015659	1.42928	0.12411	1.54267	0.0263498	1.74838	0.00135967	-1.31305	0.00625352	1.40115	0.000198611	1.80054
ENSMODG00000014702	LEPREL4	leprecan-like 4 [Source:HGNC Symbol;Acc:16946]	196	157	160	904	964	586	636	597	579	0.000223791	1.61831	0.000617559	1.6206	1.16376e-07	1.9412	0.00405656	1.47864	0.145757	1.47264	0.0156869	1.65911	0.00118982	-1.22995	0.00721335	1.29854	7.09293e-06	1.70935
ENSMODG00000014705	ELMOD1	ELMO/CED-12 domain containing 1 [Source:HGNC Symbol;Acc:25334]	81	40	37	371	381	570	79	589	543	0.000223791	2.07231	1.65449e-06	2.44666	4.00061e-08	2.80417	0.000489525	2.06306	0.0867645	2.42606	0.0052406	2.81513	0.000238682	-2.5041	6.81554e-09	2.89572	4.20923e-11	3.30273
ENSMODG00000014734	BZRAP1	benzodiazepine receptor (peripheral) associated protein 1 [Source:HGNC Symbol;Acc:16831]	82	286	174	806	638	1379	411	853	790	0.000223791	1.70282	0.0237432	1.7355	0.000155496	2.07937	0.0133216	1.39948	0.114162	1.46935	0.0368022	1.7366	0.000238682	-1.55993	5.66178e-05	1.80636	5.50984e-06	2.20023
ENSMODG00000014735	OLFM4	olfactomedin 4 [Source:HGNC Symbol;Acc:17190]	1223	755	102	4009	12357	13671	3360	8247	4893	0.000223791	3.25447	0.00365345	3.26981	2.08916e-06	3.62314	0.000489525	2.57825	0.00122093	2.58692	0.0016169	2.84585	0.000238682	-2.70676	0.000221458	2.72679	1.02966e-05	3.1038
ENSMODG00000014739	unknown	Uncharacterized protein [Source:UniProtKB/TrEMBL;Acc:F6ZC33]	0	0	0	404	429	487	38	316	219	0.000223791	Infinite	7.63035e-31	Infinite	5.19018e-34	11.662	0.000489525	Infinite	3.19551e-05	Infinite	4.17452e-09	10.5287	0.000238682	Infinite	4.83945e-10	Infinite	2.99387e-21	10.0213
ENSMODG00000014742	CNP	2' 3'-cyclic nucleotide 3' phosphodiesterase [Source:HGNC Symbol;Acc:2158]	297	560	237	1749	1240	1479	1167	1712	1478	0.000223791	1.38479	0.00254906	1.39088	3.34177e-05	1.68937	0.000489525	1.58376	0.0826638	1.59889	0.00621295	1.80957	0.000238682	-1.60161	0.000299497	1.50841	1.33151e-05	1.88802
ENSMODG00000014743	LECT1	leukocyte cell derived chemotaxin 1 [Source:HGNC Symbol;Acc:17005]	1	1	6	585	211	177	39	212	181	0.00457045	5.71078	0.000166537	6.21398	5.27125e-17	6.48843	0.0150285	4.70749	0.000199531	5.1924	9.63025e-06	5.56407	0.0173352	-5.09416	8.20765e-11	5.43297	8.03683e-17	5.78254
ENSMODG00000014746	GRIA4	glutamate receptor ionotropic AMPA 4 [Source:HGNC Symbol;Acc:4574]	8	5	0	816	523	462	85	278	209	0.123363	5.80864	1.50161e-22	6.50607	9.34011e-29	6.74269	0.246155	4.39251	4.39516e-07	5.02946	9.83808e-06	5.2818	0.201512	-4.6738	3.07799e-12	5.49227	1.35306e-16	5.78237
ENSMODG00000014749	MKS1	Meckel syndrome type 1 [Source:HGNC Symbol;Acc:7121]	256	194	155	1215	1038	805	576	920	959	0.000223791	1.69685	0.000251165	1.7033	1.45802e-08	2.0171	0.00286728	1.59143	0.0828873	1.60992	0.00559028	1.87028	0.000238682	-1.64442	3.67713e-05	1.82015	9.68608e-10	2.22294
ENSMODG00000014783	CUEDC1	CUE domain containing 1 [Source:HGNC Symbol;Acc:31350]	206	196	279	1110	1267	985	686	999	973	0.000223791	1.61707	0.000297944	1.65691	7.23416e-09	2.00224	0.000489525	1.519	0.0946582	1.54787	0.00532979	1.81104	0.000238682	-1.52927	0.000164317	1.61884	1.05888e-08	2.04779
ENSMODG00000014789	EFHB	EF-hand domain family member B [Source:HGNC Symbol;Acc:26330]	11	3	9	294	157	293	12	131	140	0.000223791	3.70504	1.17967e-11	4.3702	1.64082e-13	4.70833	0.00517791	2.48405	0.0823854	3.07715	0.00645219	3.49103	0.00118982	-2.98253	3.66224e-05	3.48818	1.01948e-09	3.88281
ENSMODG00000014826	ANKFN1	ankyrin-repeat and fibronectin type III domain containing 1 [Source:HGNC Symbol;Acc:26766]	5	6	7	332	214	313	16	248	120	0.000223791	4.21471	5.6033e-15	4.92287	1.3544e-18	5.24242	0.000489525	3.18102	0.113235	3.86162	0.000720961	4.25445	0.00044651	-3.67136	8.28054e-05	3.89778	3.26773e-10	4.304
ENSMODG00000014827	ZNF385D	zinc finger protein 385D [Source:HGNC Symbol;Acc:26191]	48	65	60	643	983	422	90	413	445	0.000223791	2.87182	0.000380121	2.92624	1.72527e-12	3.24308	0.00126175	1.90867	0.0613567	1.93818	0.0171628	2.30161	0.000238682	-2.30028	1.02493e-05	2.29698	4.82529e-09	2.69933
ENSMODG00000014851	HLF	hepatic leukemia factor [Source:HGNC Symbol;Acc:4977]	6	5	12	566	1061	1110	435	768	567	0.000223791	5.55998	8.94722e-14	6.248	8.35174e-31	6.6208	0.000489525	5.12158	3.98475e-11	5.82983	7.66519e-13	6.09816	0.000238682	-5.16376	1.44253e-22	5.50686	1.07424e-25	5.92255
ENSMODG00000014859	PTRF	polymerase I and transcript release factor [Source:HGNC Symbol;Acc:9688]	4656	2837	3524	23166	17237	12673	12785	17496	13763	0.000223791	1.63998	0.000165395	1.62462	1.10068e-10	1.94366	0.00490353	1.62088	0.0737477	1.61696	0.00129753	1.85375	0.000238682	-1.53899	5.77463e-05	1.5071	2.67257e-10	1.92708
ENSMODG00000014860	CNTLN	centlein centrosomal protein [Source:HGNC Symbol;Acc:23432]	32	12	38	717	794	731	47	543	809	0.000223791	3.72881	1.93404e-16	4.12664	6.88722e-21	4.4902	0.000489525	3.15904	0.0866693	3.53072	0.000459121	3.97407	0.000238682	-3.67282	1.37899e-17	4.36991	1.51632e-20	4.80145
ENSMODG00000014900	BNC2	basonuclin 2 [Source:HGNC Symbol;Acc:30988]	88	56	33	304	280	361	354	365	279	0.000223791	1.78688	0.00090156	1.79826	4.79227e-05	2.13227	0.000489525	2.15687	0.0214533	2.16765	0.00477578	2.33661	0.000238682	-1.92862	0.000625094	1.94365	5.1173e-05	2.33549
ENSMODG00000014936	TNXB	tenascin XB [Source:HGNC Symbol;Acc:11976]	180	165	200	786	1360	1850	871	1095	762	0.000223791	2.11762	0.00251088	2.24412	8.41987e-10	2.62653	0.000489525	1.7874	0.0272563	1.94949	0.000540529	2.16463	0.000238682	-1.62426	7.03726e-05	1.7567	3.47507e-09	2.17839
ENSMODG00000014943	PSIP1	PC4 and SFRS1 interacting protein 1 [Source:HGNC Symbol;Acc:9527]	979	988	902	4530	5565	5084	1122	4579	5311	0.000223791	1.76246	4.69916e-05	1.76961	1.77245e-12	2.11047	0.00346218	1.44057	0.128808	1.43533	0.0160786	1.79582	0.000238682	-1.81221	2.44318e-06	1.77733	3.82927e-14	2.18422
ENSMODG00000014950	CYP21A2	cytochrome P450 family 21 subfamily A polypeptide 2 [Source:HGNC Symbol;Acc:2600]	1	2	0	1	37	46	1	285	330	0.0303917	3.42818	0.0697397	4.22783	0.00358823	4.4452	0.0137455	6.2968	0.0101103	7.13786	0.000128135	7.37022	0.0315439	-6.88505	5.54873e-20	Infinite	3.43072e-26	10.2762
ENSMODG00000015006	CPAMD8	C3 and PZP-like alpha-2-macroglobulin domain containing 8 [Source:HGNC Symbol;Acc:23228]	32	30	76	77	187	235	41	782	813	0.0197147	1.13982	0.208527	1.2082	0.0216034	1.62072	0.000489525	2.86545	0.122088	2.98423	0.00274822	3.43885	0.000238682	-3.39636	4.35934e-13	3.40798	3.05324e-19	3.83319
ENSMODG00000015029	CDH13	cadherin 13 [Source:HGNC Symbol;Acc:1753]	85	98	103	2030	1278	768	2533	905	1024	0.000223791	3.18824	0.000113148	3.17367	9.58359e-19	3.46831	0.000489525	3.72853	0.133496	3.72866	1.54975e-08	3.77098	0.000238682	-2.76917	2.10095e-09	2.64011	1.19361e-15	3.05974
ENSMODG00000015035	SPOCK1	sparc/osteonectin cwcv and kazal-like domains proteoglycan (testican) 1 [Source:HGNC Symbol;Acc:11251]	179	181	124	928	1941	1972	186	5146	6296	0.000223791	2.65813	0.000190965	2.70523	1.78363e-12	3.06119	0.000489525	3.96802	0.0680673	4.03068	4.02961e-05	4.44629	0.000238682	-4.52879	7.65443e-33	4.66973	2.28508e-53	5.0704
ENSMODG00000015099	GMNC	geminin coiled-coil domain containing [Source:HGNC Symbol;Acc:40049]	65	108	66	1400	1011	1058	165	885	1021	0.000223791	2.62665	3.85948e-12	3.21433	3.29295e-19	3.52079	0.000894162	2.03837	0.0397906	2.59521	0.000887397	2.95442	0.000238682	-2.44158	2.5121e-12	3.12784	4.55432e-16	3.51983
ENSMODG00000015103	OSTN	osteocrin [Source:HGNC Symbol;Acc:29961]	7	9	0	55	100	81	1	226	93	0.00163254	3.06737	0.000152417	3.28812	1.88738e-05	3.56555	0.00702304	3.56257	0.272323	3.78707	0.0277315	4.14384	0.00235445	-4.14566	0.00124167	4.17076	1.94348e-08	4.49201
ENSMODG00000015150	BRCA1	Monodelphis domestica breast cancer 1 early onset (BRCA1) mRNA. [Source:RefSeq mRNA;Acc:NM_001033969]	257	216	247	1808	2114	1837	677	1441	2004	0.000223791	2.3467	9.2642e-08	2.36282	5.72508e-18	2.70672	0.000489525	2.04042	0.0131776	2.05034	0.000318681	2.37179	0.000238682	-2.26487	5.16552e-08	2.19325	7.38749e-16	2.61232
ENSMODG00000015153	LEP	leptin [Source:HGNC Symbol;Acc:6553]	0	0	0	495	114	1352	1	623	109	0.000223791	Infinite	0.000775479	Infinite	1.61184e-18	12.2885	0.000489525	Infinite	0.0842511	Infinite	1.97706e-05	10.8969	0.000238682	Infinite	0.00411137	Infinite	3.46119e-16	10.5051
ENSMODG00000015159	GADL1	glutamate decarboxylase-like 1 [Source:HGNC Symbol;Acc:27949]	5	15	0	136	189	84	550	105	117	0.00113524	3.47515	1.60931e-05	3.74153	5.24824e-06	3.97603	0.000489525	4.86891	0.240699	5.14204	0.000208067	4.99842	0.00459076	-3.22363	0.00357075	2.80194	0.00067118	3.12355
ENSMODG00000015165	SPEG	SPEG complex locus [Source:HGNC Symbol;Acc:16901]	217	257	246	1030	1725	2002	2781	1993	1589	0.000223791	2.04741	0.000265198	2.09321	4.63576e-10	2.45818	0.000489525	2.78008	0.0174265	2.83858	1.30221e-07	2.96431	0.000238682	-2.28419	2.31226e-08	2.23465	2.85038e-17	2.64859
ENSMODG00000015171	POLE	polymerase (DNA directed) epsilon catalytic subunit [Source:HGNC Symbol;Acc:9177]	123	137	65	769	1305	1029	563	638	859	0.000223791	2.23381	4.56491e-07	2.63872	2.30169e-11	2.96506	0.00193944	1.86323	0.00814108	2.27932	0.000463224	2.49328	0.000238682	-1.82606	1.62269e-05	1.92151	3.29238e-10	2.32791
ENSMODG00000015196	PLCG2	phospholipase C gamma 2 (phosphatidylinositol-specific) [Source:HGNC Symbol;Acc:9066]	396	142	325	1169	1142	1271	189	1494	1726	0.000223791	1.39381	0.0023448	1.41659	9.04211e-06	1.78449	0.00826903	1.40805	0.336693	1.44682	0.0498974	1.87069	0.000238682	-1.87813	5.11532e-06	1.86078	1.01215e-09	2.29371
ENSMODG00000015202	DUSP3	dual specificity phosphatase 3 [Source:HGNC Symbol;Acc:3069]	40	23	38	240	190	179	102	199	184	0.000223791	1.96841	0.000933517	1.94585	6.32502e-06	2.28209	0.00900712	1.82348	0.0782068	1.82556	0.0213396	2.12267	0.000643336	-1.96463	0.0180269	1.69872	8.9225e-05	2.11329
ENSMODG00000015212	MPP3	membrane protein palmitoylated 3 (MAGUK p55 subfamily member 3) [Source:HGNC Symbol;Acc:7221]	2	0	0	236	253	95	4	196	188	0.335803	6.76389	2.60638e-09	7.609	2.29556e-17	7.63889	0.458296	6.23362	0.0085454	7.0998	6.61368e-05	7.25994	0.344892	-6.78687	1.47204e-11	7.61969	3.85952e-18	7.52309
ENSMODG00000015215	VWA7	von Willebrand factor A domain containing 7 [Source:HGNC Symbol;Acc:13939]	29	39	12	2518	1159	1821	88	1683	942	0.000223791	5.15302	6.34629e-14	5.4666	5.9897e-32	5.7532	0.000489525	4.21206	0.056761	4.55015	9.40181e-06	4.9281	0.000238682	-4.72925	1.25931e-08	4.92868	6.35985e-23	5.2945
ENSMODG00000015244	DDAH2	dimethylarginine dimethylaminohydrolase 2 [Source:HGNC Symbol;Acc:2716]	305	266	180	1065	976	1188	612	1178	852	0.000223791	1.43865	0.00169757	1.47601	8.95393e-07	1.80946	0.00543557	1.35418	0.147964	1.40328	0.0157205	1.66143	0.000238682	-1.3977	0.00129242	1.43564	7.35598e-06	1.83059
ENSMODG00000015255	FAM198A	family with sequence similarity 198 member A [Source:HGNC Symbol;Acc:24485]	9	11	33	200	235	208	63	113	107	0.000223791	2.77873	7.54365e-07	2.93099	1.2134e-07	3.30327	0.0230529	1.84709	0.0844007	1.95211	0.0339068	2.26308	0.00297893	-1.90285	0.0432818	1.70473	0.00228744	2.14731
ENSMODG00000015257	CIT	citron (rho-interacting serine/threonine kinase 21) [Source:HGNC Symbol;Acc:1985]	80	86	62	628	443	1198	556	1194	1953	0.000223791	2.56572	0.00908921	2.68405	1.49257e-09	3.04787	0.000489525	3.43841	0.000118817	3.55148	7.5123e-08	3.86512	0.000238682	3.69449	5.29729e-09	3.649	1.86726e-27	4.05173
ENSMODG00000015271	CENPN	centromere protein N [Source:HGNC Symbol;Acc:30873]	20	7	12	232	140	258	60	127	320	0.000223791	3.12433	4.56996e-08	3.38007	8.53872e-10	3.72418	0.000489525	2.88673	0.0631448	3.21462	0.000945633	3.56414	0.000238682	-3.21251	0.0197551	3.05921	4.61516e-07	3.45608
ENSMODG00000015274	CCDC60	coiled-coil domain containing 60 [Source:HGNC Symbol;Acc:28610]	16	7	20	526	231	274	13	264	163	0.000223791	3.76027	5.50671e-06	3.9161	1.9341e-13	4.23769	0.00255988	2.62682	0.199348	2.79126	0.0117801	3.23359	0.000238682	-3.15079	3.84743e-06	3.22131	8.60243e-09	3.65019
ENSMODG00000015311	WIPF3	WAS/WASL interacting protein family member 3 [Source:HGNC Symbol;Acc:22004]	1	0	4	6	18	54	3	57	75	0.0269098	2.80048	0.18998	3.29917	0.00397125	3.69503	0.0345462	3.49005	0.0751015	4.14554	0.00571661	4.54464	0.0436744	-4.01251	0.00457432	4.59828	3.14563e-07	4.86163
ENSMODG00000015316	GPR37	G protein-coupled receptor 37 (endothelin receptor type B-like) [Source:HGNC Symbol;Acc:4494]	27	5	63	1021	981	551	296	598	606	0.000223791	3.9269	7.90761e-12	4.07274	1.93618e-11	4.44092	0.000489525	3.34853	2.16282e-05	3.50287	0.000106058	3.85661	0.000238682	-3.49707	5.19993e-14	3.81008	5.0313e-11	4.26639
ENSMODG00000015324	ERMP1	endoplasmic reticulum metallopeptidase 1 [Source:HGNC Symbol;Acc:23703]	1041	1035	660	3990	4073	4877	2883	4546	5519	0.0138081	1.63036	0.00025889	1.61428	4.93759e-09	1.94942	0.0947287	1.83062	0.0331063	1.82317	0.000633156	2.08353	0.00373141	-1.91773	5.82507e-07	1.88732	2.94155e-13	2.28508
ENSMODG00000015339	IHH	indian hedgehog [Source:HGNC Symbol;Acc:5956]	77	9	94	331	352	515	16	1328	1490	0.000223791	2.08159	0.000110585	2.08789	0.000416587	2.49823	0.000489525	3.36077	0.13637	3.39322	0.00682404	3.88158	0.000238682	-3.94192	1.51027e-20	4.03403	1.92333e-16	4.485
ENSMODG00000015348	CCDC108	coiled-coil domain containing 108 [Source:HGNC Symbol;Acc:25325]	129	296	220	11092	7641	8854	482	5898	3949	0.000223791	4.73631	5.55176e-26	4.76412	4.09041e-37	5.07779	0.000489525	3.42922	0.0675798	3.45063	3.25388e-05	3.84334	0.000238682	-3.92382	1.07949e-12	3.99369	6.08693e-30	4.38862
ENSMODG00000015360	RFC5	replication factor C (activator 1) 5 36.5kDa [Source:HGNC Symbol;Acc:9973]	117	105	108	455	514	628	289	506	489	0.000223791	1.67196	0.000918121	1.64095	1.73546e-06	1.99551	0.00376291	1.55256	0.11229	1.53333	0.0186303	1.80763	0.000238682	-1.63597	0.000743747	1.67898	3.7794e-07	2.08545
ENSMODG00000015380	NOS1	nitric oxide synthase 1 (neuronal) [Source:HGNC Symbol;Acc:7872]	17	24	23	2797	1866	2348	135	1765	1041	0.000223791	5.68105	9.57524e-34	6.12278	3.47934e-60	6.44867	0.000489525	4.5345	0.020044	4.97312	9.39961e-08	5.37304	0.000238682	-5.02927	4.27885e-10	5.72243	1.1089e-35	6.1306
ENSMODG00000015382	VIT	vitrin [Source:HGNC Symbol;Acc:12697]	46	24	80	2794	1045	1224	43	3041	1417	0.000223791	4.18766	9.82697e-05	4.39621	1.4114e-21	4.72563	0.000489525	4.13703	0.147131	4.32078	0.000132872	4.796	0.000238682	-4.70834	6.39633e-05	5.07963	1.75554e-27	5.51943
ENSMODG00000015389	IQUB	IQ motif and ubiquitin domain containing [Source:HGNC Symbol;Acc:21995]	76	101	59	1786	728	1105	35	980	936	0.000223791	3.1613	2.20379e-05	3.28836	6.18989e-17	3.58244	0.000489525	2.35309	0.213454	2.49143	0.0119821	2.89863	0.000238682	-2.90344	2.69262e-11	2.93395	5.76417e-17	3.3319
ENSMODG00000015400	RNFT2	ring finger protein transmembrane 2 [Source:HGNC Symbol;Acc:25905]	1	0	2	56	37	55	11	36	63	0.0452269	4.07021	5.2875e-05	4.95069	7.11127e-09	5.17904	1	3.65373	0.00666026	4.65722	0.0005074	4.91088	0.049171	-3.96299	0.00200106	5.74669	8.04845e-08	5.65546
ENSMODG00000015425	unknown	Uncharacterized protein [Source:UniProtKB/TrEMBL;Acc:F6SMN2]	2	1	2	66	25	40	17	26	63	0.0506262	3.95135	0.000781677	4.05097	4.69398e-07	4.2871	0.106362	3.635	0.0177504	3.93286	0.000791656	4.1699	0.11265	-4.02354	0.0154164	4.351	1.224e-05	4.56495
ENSMODG00000015435	LTBP1	latent transforming growth factor beta binding protein 1 [Source:HGNC Symbol;Acc:6714]	1466	1200	1223	6721	6926	4405	3175	5719	5200	0.000223791	1.55016	0.000314067	1.57617	7.94496e-11	1.89763	0.00346218	1.40355	0.118894	1.43343	0.00427168	1.70882	0.000238682	-1.48838	7.38837e-05	1.51762	1.31582e-11	1.92909
ENSMODG00000015452	ZKSCAN2	zinc finger with KRAB and SCAN domains 2 [Source:HGNC Symbol;Acc:25677]	74	112	99	548	746	801	142	837	784	0.000223791	2.21613	2.38559e-06	2.24033	1.92796e-09	2.58961	0.000894162	2.08293	0.0778315	2.10286	0.00581769	2.47647	0.000238682	-2.49799	8.97499e-09	2.56449	4.99423e-13	2.96489
ENSMODG00000015461	AASS	aminoadipate-semialdehyde synthase [Source:HGNC Symbol;Acc:17366]	489	531	355	2453	2098	1766	1113	2198	2400	0.000223791	1.55718	0.000500428	1.56264	2.40556e-09	1.87274	0.000489525	1.60164	0.0690492	1.61483	0.00231525	1.89618	0.000238682	-1.75746	2.1621e-05	1.69219	1.68319e-11	2.09056
ENSMODG00000015494	C2orf62	chromosome 2 open reading frame 62 [Source:HGNC Symbol;Acc:25062]	12	40	16	652	341	444	40	352	268	0.000223791	3.66142	5.81993e-11	3.74934	3.78671e-12	4.03098	0.000894162	2.65396	0.0839853	2.74555	0.00754934	3.0983	0.000238682	3.12311	5.56954e-08	3.33872	9.21172e-08	3.70235
ENSMODG00000015499	GSG1L	GSG1-like [Source:HGNC Symbol;Acc:28283]	0	0	6	21	37	55	22	115	91	0.274709	4.59035	0.0038219	3.53666	0.000271127	3.92663	0.241283	5.48279	0.000679172	4.66149	0.000616647	5.04318	0.30502	-5.83406	3.54963e-06	6.49356	4.10078e-12	6.54725
ENSMODG00000015536	IGFBP5	insulin-like growth factor binding protein 5 [Source:HGNC Symbol;Acc:5474]	1260	1086	912	16348	34742	12707	14366	11131	7755	0.000223791	3.6758	0.00284523	3.67002	1.92609e-21	3.99361	0.000894162	3.06122	0.0105966	3.05386	2.45452e-08	3.1804	0.000238682	-2.55857	7.41339e-08	2.52113	5.70109e-21	2.92693
ENSMODG00000015539	FAM179A	family with sequence similarity 179 member A [Source:HGNC Symbol;Acc:33715]	19	22	17	674	350	458	343	373	257	0.000223791	3.68278	6.13924e-12	4.0258	1.11291e-18	4.33124	0.000489525	3.46881	2.50593e-05	3.72048	1.94419e-06	3.89019	0.000238682	-3.11859	4.5824e-05	3.55014	2.00437e-10	3.92233
ENSMODG00000015542	LNPEP	leucyl/cystinyl aminopeptidase [Source:HGNC Symbol;Acc:6656]	871	683	509	5185	3200	4216	1289	4278	3039	0.000223791	1.98295	5.46376e-06	1.9743	1.01602e-12	2.2957	0.00126175	1.6062	0.0676618	1.59798	0.00514621	1.91954	0.000238682	-1.86934	1.3747e-06	1.85749	1.78809e-12	2.26358
ENSMODG00000015555	DNAH6	dynein axonemal heavy chain 6 [Source:HGNC Symbol;Acc:2951]	106	145	109	4411	2757	3415	131	2282	1350	0.000223791	4.03198	9.98195e-21	4.22953	2.01534e-39	4.545	0.000489525	2.65976	0.182461	2.83607	0.000956109	3.24091	0.000238682	-3.16614	1.6667e-06	3.29856	1.39097e-23	3.70758
ENSMODG00000015576	MMP17	matrix metallopeptidase 17 (membrane-inserted) [Source:HGNC Symbol;Acc:7163]	16	25	38	385	230	350	411	350	182	0.000223791	2.66743	5.3807e-08	2.94394	1.05408e-09	3.29035	0.000489525	2.9674	0.0150888	3.25419	9.28708e-05	3.39579	0.000238682	-2.46586	5.54889e-05	3.18619	2.82545e-09	3.61899
ENSMODG00000015619	PIWIL1	piwi-like RNA-mediated gene silencing 1 [Source:HGNC Symbol;Acc:9007]	20	43	39	958	1358	916	236	999	969	0.000223791	4.13227	2.88006e-17	4.34004	1.20762e-24	4.66994	0.000489525	3.73159	0.000199659	3.91811	8.62181e-07	4.26977	0.000238682	-4.08757	1.92887e-22	4.63036	7.89214e-30	5.03765
ENSMODG00000015629	MCC	mutated in colorectal cancers [Source:HGNC Symbol;Acc:6935]	275	290	268	1145	878	885	458	1001	1108	0.000223791	1.18632	0.0161607	1.15863	1.03603e-05	1.48234	0.0173329	1.20966	0.245538	1.16664	0.0404454	1.47073	0.000238682	-1.40343	0.00241839	1.3228	1.63417e-07	1.73487
ENSMODG00000015631	BARD1	BRCA1 associated RING domain 1 [Source:HGNC Symbol;Acc:952]	83	88	74	739	963	514	469	696	737	0.000223791	2.4899	5.13448e-06	2.54226	3.87381e-12	2.85865	0.000489525	2.48263	0.00243409	2.54443	5.16683e-05	2.79522	0.000238682	-2.5143	4.98902e-07	2.35563	1.57662e-12	2.76528
ENSMODG00000015641	TMEM132D	transmembrane protein 132D [Source:HGNC Symbol;Acc:29411]	2	2	0	67	37	52	5	132	112	1	4.04825	6.70549e-05	4.67256	1.44469e-08	4.85027	1	4.69529	0.0241416	5.43863	0.000333841	5.70158	1	-5.2168	7.98139e-08	6.09325	3.52728e-14	6.23117
ENSMODG00000015648	TMEM132C	transmembrane protein 132C [Source:HGNC Symbol;Acc:25436]	21	41	90	786	1104	495	764	570	637	0.000223791	3.11941	2.39128e-05	3.30321	8.84577e-11	3.65177	0.000489525	3.18186	6.79607e-05	3.33184	9.38166e-06	3.52251	0.000238682	-2.8257	9.18625e-09	2.77685	6.48665e-07	3.2205
ENSMODG00000015701	KCNN2	potassium intermediate/small conductance calcium-activated channel subfamily N member 2 [Source:HGNC Symbol;Acc:6291]	9	12	29	109	87	121	42	164	135	0.0028682	1.63738	0.00488614	1.99409	0.000282356	2.36405	0.00517791	1.95206	0.0304287	2.24669	0.0170203	2.62221	0.000643336	-2.2352	0.000793112	2.41582	7.72436e-06	2.85044
ENSMODG00000015714	TCF23	transcription factor 23 [Source:HGNC Symbol;Acc:18602]	18	27	75	1419	1760	830	1747	1234	969	0.000223791	4.3187	4.37648e-09	4.38863	4.25676e-18	4.74068	0.000489525	4.59718	0.000360857	4.70524	1.88674e-10	4.86733	0.000238682	-4.09855	3.51651e-19	4.09794	4.05936e-20	4.54337
ENSMODG00000015730	EMILIN1	elastin microfibril interfacer 1 [Source:HGNC Symbol;Acc:19880]	1699	1180	1070	5586	9495	4690	9248	5915	6572	0.024276	1.11921	0.0142555	1.7018	1.3313e-08	2.03146	0.0260329	1.62437	0.043522	2.1619	5.28483e-05	2.29502	0.00186322	-1.31704	2.16437e-05	1.6143	6.15135e-12	2.02284
ENSMODG00000015758	KCNAB1	potassium voltage-gated channel shaker-related subfamily beta member 1 [Source:HGNC Symbol;Acc:6228]	1	3	11	44	54	31	7	67	69	0.00989302	2.13937	0.0231871	2.41851	0.000926232	2.76614	0.0298587	2.4173	0.115983	2.66105	0.0349219	3.08931	0.0055704	-2.9166	0.0089156	3.19023	3.06859e-05	3.60601
ENSMODG00000015765	KIF22	kinesin family member 22 [Source:HGNC Symbol;Acc:6391]	217	250	204	679	784	747	663	742	911	0.0014707	1.06769	0.0306994	1.08479	0.00015478	1.42022	0.0085059	1.3463	0.158261	1.39796	0.0146804	1.61991	0.000238682	-1.29731	0.00252589	1.38132	1.02327e-05	1.77482
ENSMODG00000015771	CFTR	Uncharacterized protein [Source:UniProtKB/TrEMBL;Acc:F6ZS67]	9	3	10	4434	1662	2060	59	2467	1726	0.000223791	7.28138	8.92208e-10	7.866	4.58808e-56	8.16243	0.000489525	6.44028	0.00575748	7.02272	9.32325e-09	7.4636	0.000238682	-7.00082	2.3731e-26	7.55682	4.4235e-63	7.93874
ENSMODG00000015776	C2orf70	chromosome 2 open reading frame 70 [Source:HGNC Symbol;Acc:27938]	31	21	28	1204	428	589	48	599	369	0.000223791	3.95643	0.00012846	4.13468	7.47184e-20	4.43804	0.000489525	2.93655	0.108177	3.12605	0.00105292	3.53763	0.000238682	-3.41061	6.34585e-06	3.79995	2.44804e-13	4.20922
ENSMODG00000015778	CCNF	cyclin F [Source:HGNC Symbol;Acc:1591]	5	19	20	412	415	466	357	478	789	0.000223791	3.61856	1.32864e-14	4.21721	3.05151e-15	4.55854	0.000489525	4.15997	1.96591e-08	4.75056	2.08245e-08	5.02012	0.000238682	-4.25911	8.25166e-12	5.05449	6.17332e-22	5.45762
ENSMODG00000015790	PLCH1	phospholipase C eta 1 [Source:HGNC Symbol;Acc:29185]	158	729	66	4283	3241	2851	567	2595	3587	0.000223791	2.79316	1.16012e-10	2.81147	1.8378e-05	3.05329	0.000489525	2.30462	0.101394	2.31962	0.0153453	2.61779	0.000238682	-2.71426	1.23343e-05	2.81981	3.20111e-05	3.1552
ENSMODG00000015797	DRC1	dynein regulatory complex subunit 1 homolog (Chlamydomonas) [Source:HGNC Symbol;Acc:24245]	141	206	135	5457	2050	2540	88	2252	1685	0.000223791	3.69643	0.000320285	3.72257	2.20975e-23	4.00416	0.000489525	2.4788	0.221541	2.50483	0.00565756	2.91383	0.000238682	-3.02622	5.66125e-14	3.00224	2.48284e-20	3.39767
ENSMODG00000015804	LANCL1	LanC lantibiotic synthetase component C-like 1 (bacterial) [Source:HGNC Symbol;Acc:6508]	705	907	442	4088	3160	2538	2338	2565	2952	0.000223791	1.60228	0.000263666	1.61532	4.45367e-08	1.90737	0.000489525	1.55459	0.0932806	1.56199	0.0042011	1.75916	0.000238682	-1.44914	0.000167292	1.49648	2.81263e-07	1.88155
ENSMODG00000015813	TCF19	transcription factor 19 [Source:HGNC Symbol;Acc:11629]	8	11	18	74	118	112	120	106	129	0.000422298	2.32435	0.00115531	2.38911	2.03555e-05	2.75189	0.000489525	2.81628	0.00547386	2.88168	0.00089218	3.08391	0.00101139	-2.59371	0.00138767	2.85812	2.97773e-07	3.25631
ENSMODG00000015824	KIF3C	kinesin family member 3C [Source:HGNC Symbol;Acc:6321]	24	11	36	44	87	173	66	185	172	0.0197147	1.2597	0.254179	1.46021	0.0161805	1.88706	0.00677385	1.87954	0.0392329	2.08754	0.0163092	2.44302	0.000643336	-2.13829	0.00054232	2.47705	5.97451e-07	2.89875
ENSMODG00000015857	EFR3B	EFR3 homolog B (S. cerevisiae) [Source:HGNC Symbol;Acc:29155]	15	46	40	438	459	529	30	697	711	0.000223791	3.05218	5.26613e-10	3.16745	7.24897e-11	3.50618	0.000489525	3.18706	0.10634	3.25497	0.00243815	3.66891	0.000238682	-3.7394	4.48662e-14	3.68072	1.11009e-12	4.0797
ENSMODG00000015859	MAP2	microtubule-associated protein 2 [Source:HGNC Symbol;Acc:6839]	245	88	122	769	1290	1393	448	1521	1292	0.000223791	2.27444	6.4259e-05	2.31066	1.06446e-08	2.68486	0.000489525	2.36055	0.00352216	2.3749	0.000347508	2.72303	0.000238682	-2.65083	1.06762e-11	2.83292	8.76419e-16	3.25384
ENSMODG00000015869	DNAJC27	DnaJ (Hsp40) homolog subfamily C member 27 [Source:HGNC Symbol;Acc:30290]	769	855	674	3964	4284	3687	1282	3706	3855	0.000223791	1.73713	6.75734e-05	1.74116	3.53809e-12	2.0682	0.000489525	1.46721	0.0962539	1.46873	0.00837809	1.79204	0.000238682	-1.73995	1.17177e-05	1.6842	1.0525e-13	2.09412
ENSMODG00000015914	TRIM35	tripartite motif containing 35 [Source:HGNC Symbol;Acc:16285]	238	212	184	589	1006	939	956	708	826	0.000223791	1.37463	0.00434568	1.37542	2.09589e-05	1.72855	0.00226155	1.65412	0.0885436	1.6463	0.00476047	1.80433	0.00044651	-1.30739	0.00283747	1.3871	2.44816e-06	1.7893
ENSMODG00000015983	unknown	Uncharacterized protein [Source:UniProtKB/TrEMBL;Acc:F7EZK8]	35	117	43	4471	2169	5096	213	3176	2646	0.000223791	4.96623	4.25108e-10	5.26645	7.38741e-23	5.57341	0.000489525	4.09538	0.0237876	4.40285	5.08747e-06	4.77401	0.000238682	-4.61234	8.80676e-33	4.97461	3.13412e-34	5.35434
ENSMODG00000015984	unknown	Uncharacterized protein [Source:UniProtKB/TrEMBL;Acc:F6UWY7]	7	4	6	469	308	510	143	414	782	0.000223791	5.20696	2.6443e-20	5.60027	3.82911e-24	5.92407	0.000489525	5.40776	0.000325091	5.79697	2.46388e-09	6.13569	0.000238682	-5.77711	1.13559e-06	6.01078	1.32314e-23	6.36502
ENSMODG00000015986	unknown	Uncharacterized protein [Source:UniProtKB/TrEMBL;Acc:F7EZE9]	8	3	7	200	94	158	80	90	271	0.000223791	3.9959	1.76707e-08	3.99893	4.21378e-11	4.3158	0.000489525	4.14411	0.00618827	4.15808	3.59887e-05	4.4523	0.000238682	-4.34807	0.0118818	4.60916	1.72643e-09	4.98079
ENSMODG00000016001	MDH1B	malate dehydrogenase 1B NAD (soluble) [Source:HGNC Symbol;Acc:17836]	135	140	122	3628	2295	3604	82	2285	2181	0.000223791	3.93779	1.92659e-18	3.94159	5.455e-35	4.27631	0.000489525	2.95186	0.145491	2.95793	0.00144182	3.38047	0.000238682	-3.51056	1.00396e-17	3.43591	1.22781e-34	3.84321
ENSMODG00000016002	PASK	PAS domain containing serine/threonine kinase [Source:HGNC Symbol;Acc:17270]	36	50	30	1209	981	952	106	707	652	0.000223791	3.82263	2.01385e-17	4.11995	1.47653e-27	4.42901	0.000489525	2.89393	0.0223207	3.13797	0.000240422	3.50262	0.000238682	-3.33284	3.90995e-13	3.54989	3.12547e-20	3.95589
ENSMODG00000016005	ADAM23	ADAM metallopeptidase domain 23 [Source:HGNC Symbol;Acc:202]	39	61	112	644	595	487	441	480	445	0.000223791	2.18581	9.73473e-07	2.35809	1.42233e-08	2.70568	0.00193944	2.10633	0.0086892	2.2932	0.00141413	2.52142	0.000238682	-1.93628	5.31318e-05	2.05175	1.63613e-06	2.48015
ENSMODG00000016012	EEF1B2	eukaryotic translation elongation factor 1 beta 2 [Source:HGNC Symbol;Acc:3208]	4268	3951	5243	23159	21519	17543	20126	18582	18131	0.000223791	1.57212	0.000289532	1.55984	1.65531e-11	1.89601	0.00776436	1.72281	0.0542484	1.72134	0.000521395	1.91554	0.000238682	-1.47328	4.73164e-05	1.50629	1.29484e-11	1.9276
ENSMODG00000016032	EIF5A2	eukaryotic translation initiation factor 5A2 [Source:HGNC Symbol;Acc:3301]	4100	4756	3231	28424	17070	16087	17440	19401	22466	0.000223791	1.58386	0.000154941	1.70243	1.80851e-10	1.99942	0.000489525	1.82651	0.0249226	1.91443	0.000180362	2.1252	0.000238682	-1.72598	3.99354e-07	1.85194	4.82091e-14	2.25193
ENSMODG00000016065	CLDN11	claudin 11 [Source:HGNC Symbol;Acc:8514]	6	12	19	225	245	151	49	239	154	0.000223791	3.37364	3.2338e-08	3.40389	6.04787e-10	3.73381	0.00126175	2.97275	0.0113241	3.0528	0.00171919	3.41956	0.000238682	-3.32756	1.54591e-05	3.20754	2.27452e-08	3.6275
ENSMODG00000016101	EPHA8	EPH receptor A8 [Source:HGNC Symbol;Acc:3391]	42	24	70	532	310	479	197	370	242	0.000223791	2.23603	2.24048e-07	2.61528	7.17503e-09	2.98082	0.00900712	1.77605	0.0200951	2.1384	0.00604798	2.43374	0.000238682	-1.80926	0.000621513	2.26323	3.02283e-06	2.70233
ENSMODG00000016104	FAM13C	family with sequence similarity 13 member C [Source:HGNC Symbol;Acc:19371]	57	59	46	174	469	337	262	389	347	0.0913704	1.81617	0.0203137	1.97921	3.05877e-05	2.32927	0.39128	2.07888	0.0144861	2.22319	0.00187338	2.4601	0.110364	-2.07785	1.57451e-05	2.32049	7.87538e-09	2.71642
ENSMODG00000016114	EPHB2	EPH receptor B2 [Source:HGNC Symbol;Acc:3393]	6	2	4	209	187	155	176	99	153	0.000223791	4.11104	7.80471e-12	4.88552	8.39171e-16	5.17684	0.000489525	4.09458	6.13581e-05	4.84752	1.02582e-06	4.96027	0.00169725	-3.67352	1.71413e-06	4.56819	8.03033e-12	4.8769
ENSMODG00000016141	unknown	Uncharacterized protein [Source:UniProtKB/TrEMBL;Acc:F7DRT7]	0	0	1	29	133	69	57	44	44	0.292431	6.28364	0.000823058	7.16325	5.22556e-10	7.18638	1	5.90687	9.39931e-05	6.77551	1.51231e-06	6.58241	1	-5.7043	0.00147381	5.65485	2.80617e-08	5.71178
ENSMODG00000016202	RIMS4	regulating synaptic membrane exocytosis 4 [Source:HGNC Symbol;Acc:16183]	0	1	0	51	33	6	3	40	49	0.286458	5.1001	0.00905301	5.8432	7.29594e-06	5.68572	0.35766	5.3641	0.0216534	5.98219	0.000898451	5.93943	0.325799	-5.84907	0.00858143	Infinite	6.42703e-07	6.97353
ENSMODG00000016203	KCNK15	potassium channel subfamily K member 15 [Source:HGNC Symbol;Acc:13814]	0	1	0	48	43	44	74	33	49	0.286458	5.63967	1.76842e-05	6.4468	7.56252e-10	6.35479	0.35766	6.10942	0.00109796	7.01534	1.98131e-06	6.66399	0.325799	-5.49267	0.00380871	Infinite	1.09059e-07	7.17636
ENSMODG00000016232	SLC2A10	solute carrier family 2 (facilitated glucose transporter) member 10 [Source:HGNC Symbol;Acc:13444]	63	65	55	285	368	288	171	582	622	0.000223791	1.74669	0.00128467	1.72991	1.017e-05	2.06147	0.000489525	2.34412	0.00410521	2.42061	0.00104271	2.75986	0.000238682	-2.67061	4.47168e-09	2.88742	5.74376e-15	3.30089
ENSMODG00000016233	EYA2	eyes absent homolog 2 (Drosophila) [Source:HGNC Symbol;Acc:3520]	12	16	67	119	182	89	1248	194	150	0.0179232	1.24631	0.135582	1.36108	0.0254481	1.73684	0.000489525	3.80536	0.487995	3.90449	0.000893465	3.86412	0.00282536	-1.78585	0.0169031	1.90849	0.00345143	2.36911
ENSMODG00000016253	SYNE1	spectrin repeat containing nuclear envelope 1 [Source:HGNC Symbol;Acc:17089]	937	1073	902	11430	9604	8468	1714	9978	7555	0.000223791	2.66877	2.43562e-10	2.69736	1.2216e-25	3.01558	0.000489525	2.18573	0.0644513	2.21123	0.000587172	2.57954	0.000238682	-2.58347	6.26211e-13	2.62392	1.29242e-23	3.02947
ENSMODG00000016264	BCHE	butyrylcholinesterase [Source:HGNC Symbol;Acc:983]	1	18	2	1158	384	295	2052	1141	933	0.000223791	5.18408	0.0015281	5.78736	7.09826e-12	5.97688	0.000489525	6.7505	0.000149998	7.35547	1.11633e-12	7.35857	0.000238682	-6.01214	9.22302e-34	7.01617	1.59187e-33	7.33854
ENSMODG00000016295	KCNB1	potassium voltage-gated channel Shab-related subfamily member 1 [Source:HGNC Symbol;Acc:6231]	7	7	15	40	57	107	129	112	93	0.00257263	2.56439	0.033983	2.16601	0.000616128	2.56104	0.000894162	3.40479	0.00259315	3.17249	0.000441333	3.34733	0.00203249	-3.0705	0.00142831	3.2409	1.55005e-07	3.6303
ENSMODG00000016298	PTGIS	prostaglandin I2 (prostacyclin) synthase [Source:HGNC Symbol;Acc:9603]	33	21	43	2340	3040	1815	2591	1797	1038	0.000223791	5.50934	9.38538e-21	5.5665	6.8136e-48	5.91028	0.000489525	5.44672	0.00134838	5.51673	1.22158e-16	5.63732	0.000238682	-4.80757	2.16162e-06	5.10067	7.69978e-33	5.51294
ENSMODG00000016310	FZD7	frizzled family receptor 7 [Source:HGNC Symbol;Acc:4045]	34	24	17	187	219	277	219	247	135	0.000223791	2.5244	1.12276e-05	2.56773	1.57908e-07	2.91065	0.000489525	2.60082	0.00534356	2.67473	0.00127394	2.83796	0.000238682	-2.31868	0.000669739	2.78377	1.42481e-07	3.17922
ENSMODG00000016330	SLC26A3	solute carrier family 26 (anion exchanger) member 3 [Source:HGNC Symbol;Acc:3018]	5	0	0	433	298	167	3	417	478	0.0288034	5.94476	1.38992e-10	6.89869	3.22352e-19	7.05908	0.0713481	6.03885	0.00913722	6.98335	0.000169169	7.30313	0.0625479	-6.61877	1.83299e-21	6.93994	1.08096e-25	7.168
ENSMODG00000016355	NMRAL1	NmrA-like family domain containing 1 [Source:HGNC Symbol;Acc:24987]	567	514	308	2771	1773	982	1528	1346	1668	0.000223791	1.34454	0.070892	1.35015	3.22962e-05	1.62714	0.00255988	1.35061	0.18101	1.36209	0.0113633	1.54151	0.000238682	-1.14073	0.00426402	1.22537	3.75926e-06	1.621
ENSMODG00000016358	KCNG1	potassium voltage-gated channel subfamily G member 1 [Source:HGNC Symbol;Acc:6248]	24	8	14	344	275	99	826	172	101	0.000223791	2.95782	0.00135898	3.32406	1.93289e-08	3.61496	0.000489525	4.01708	0.37848	4.45717	6.16447e-05	4.38907	0.00118982	-2.22092	0.000561005	2.88526	4.06407e-07	3.27679
ENSMODG00000016377	TFAP4	transcription factor AP-4 (activating enhancer binding protein 4) [Source:HGNC Symbol;Acc:11745]	141	241	107	499	801	537	564	649	633	0.000223791	1.2144	0.0143996	1.28494	0.000937588	1.59559	0.00160717	1.51369	0.113235	1.54495	0.0202356	1.73124	0.000238682	-1.40663	0.000317227	1.69367	1.58056e-06	2.08512
ENSMODG00000016393	TNNI3	troponin I type 3 (cardiac) [Source:HGNC Symbol;Acc:11947]	4	6	2	93	91	282	14	133	154	0.000223791	4.28925	0.00780015	4.66362	2.53593e-09	4.99762	0.00376291	3.7438	0.0250776	4.11983	0.00059476	4.45667	0.00267001	-4.22687	2.47428e-06	4.39694	5.30975e-11	4.6963
ENSMODG00000016432	FAM210B	family with sequence similarity 210 member B [Source:HGNC Symbol;Acc:16102]	208	278	346	1707	1599	2026	714	1669	1578	0.000223791	2.07105	4.27104e-06	2.02968	7.67596e-12	2.38487	0.000489525	1.81444	0.0363175	1.78277	0.00163473	2.09699	0.000238682	-2.00349	9.61762e-07	1.96378	7.75978e-11	2.3881
ENSMODG00000016434	TRANK1	tetratricopeptide repeat and ankyrin repeat containing 1 [Source:HGNC Symbol;Acc:29011]	0	2	4	77	50	183	23	180	154	0.0202315	4.81216	0.00383561	5.01134	1.45485e-08	5.36349	0.0548751	5.12543	0.00193229	5.31596	4.53008e-05	5.66899	0.152423	-5.57445	2.36017e-08	5.02421	3.92183e-13	5.40186
ENSMODG00000016435	AURKA	aurora kinase A [Source:HGNC Symbol;Acc:11393]	50	57	74	752	421	697	306	658	1135	0.0028682	2.69986	1.98486e-08	2.71158	2.91198e-12	3.05512	0.0154742	3.02913	0.00172789	3.0462	1.58993e-05	3.38327	0.00267001	-3.30984	1.29556e-10	3.12012	2.33536e-19	3.51932
ENSMODG00000016438	TTLL10	tubulin tyrosine ligase-like family member 10 [Source:HGNC Symbol;Acc:26693]	23	15	11	727	482	751	40	460	341	0.000223791	4.28372	8.79096e-19	4.69342	3.82911e-24	5.0173	0.000489525	3.19196	0.0505666	3.57628	0.000417249	3.96509	0.000238682	-3.66834	1.39585e-12	4.36063	6.08412e-18	4.74739
ENSMODG00000016444	unknown	Uncharacterized protein [Source:UniProtKB/TrEMBL;Acc:F7A4U5]	23	15	14	99	93	181	141	165	105	0.000223791	2.24282	0.00287215	2.21859	4.24099e-05	2.57846	0.000489525	2.64096	0.0104854	2.6377	0.00184242	2.81999	0.000238682	-2.42926	0.0151705	2.25077	5.078e-05	2.63335
ENSMODG00000016471	PRKG1	protein kinase cGMP-dependent type I [Source:HGNC Symbol;Acc:9414]	84	99	148	1021	885	742	801	624	545	0.000223791	2.39711	3.95134e-07	2.3418	2.49482e-12	2.67939	0.000489525	2.30495	0.0156729	2.23868	0.000524784	2.40133	0.000238682	-1.88953	0.000349216	1.70784	6.96439e-07	2.12896
ENSMODG00000016481	CLDN9	claudin 9 [Source:HGNC Symbol;Acc:2051]	0	0	1	39	54	81	20	57	32	0.292431	6.03723	6.28277e-07	6.74058	1.28686e-10	6.77531	0.376817	5.60273	0.00122093	6.23823	2.75784e-05	6.1944	0.327379	5.78695	0.0209544	Infinite	1.41352e-05	6.93587
ENSMODG00000016514	ESPL1	extra spindle pole bodies homolog 1 (S. cerevisiae) [Source:HGNC Symbol;Acc:16856]	104	91	112	286	376	601	503	593	872	0.000422298	1.3475	0.0305129	1.40754	0.000306164	1.78776	0.000489525	2.21316	0.00781854	2.26752	0.000239967	2.5248	0.000238682	-2.21349	3.01643e-05	2.19158	7.57665e-11	2.60674
ENSMODG00000016528	PAQR4	progestin and adipoQ receptor family member IV [Source:HGNC Symbol;Acc:26386]	113	55	67	823	861	849	1053	761	915	0.000223791	2.60543	2.97533e-09	2.80292	8.05827e-15	3.14794	0.000489525	3.03206	0.000101584	3.21766	2.39313e-07	3.38392	0.000238682	-2.68521	1.18072e-09	2.72867	3.87589e-13	3.14427
ENSMODG00000016532	COL6A1	collagen type VI alpha 1 [Source:HGNC Symbol;Acc:2211]	832	629	1385	4461	4798	5458	8794	3473	3181	0.000223791	1.71432	6.57964e-05	1.71825	3.41362e-09	2.09514	0.000489525	2.19088	0.399081	2.19485	0.000709452	2.26523	0.000238682	-1.23345	0.000831921	1.3003	5.67002e-07	1.73919
ENSMODG00000016554	SSPN	sarcospan [Source:HGNC Symbol;Acc:11322]	17	18	27	186	173	148	257	129	106	0.000422298	2.0144	0.000129727	2.37731	4.08118e-07	2.71373	0.000894162	2.32331	0.175036	2.72093	0.00252241	2.80159	0.00328568	-1.60195	0.0781299	1.5394	0.00119922	1.95771
ENSMODG00000016599	MEI1	meiosis inhibitor 1 [Source:HGNC Symbol;Acc:28613]	29	47	34	116	159	243	382	171	166	1	1.20118	0.0155158	1.60387	0.00117662	1.96142	0.000489525	2.02438	0.242517	2.45666	0.00488352	2.50649	1	-1.23018	0.0465311	1.46241	0.00102552	1.84983
ENSMODG00000016617	SYCP2	synaptonemal complex protein 2 [Source:HGNC Symbol;Acc:11490]	10	16	13	233	171	241	129	220	240	0.000223791	2.98071	2.80792e-08	3.40036	4.37649e-11	3.72677	0.000489525	3.01803	0.000192187	3.4801	3.95093e-05	3.73999	0.000238682	-3.11283	9.47564e-08	3.893	1.85349e-12	4.26461
ENSMODG00000016642	unknown	Uncharacterized protein [Source:UniProtKB/TrEMBL;Acc:H9H711]	4	2	3	270	208	543	1	355	257	0.000422298	5.38564	3.55842e-06	6.19563	9.91841e-19	6.52516	0.000894162	4.70585	0.0409322	5.5225	0.000505362	5.9191	0.00203249	-5.29627	1.09653e-13	5.80896	8.95728e-20	6.14194
ENSMODG00000016677	SFMBT2	Scm-like with four mbt domains 2 [Source:HGNC Symbol;Acc:20256]	148	117	98	661	864	1022	93	976	972	0.000223791	2.09427	3.11461e-06	2.18715	4.38024e-10	2.54053	0.000489525	1.86674	0.214675	1.95675	0.0164258	2.35781	0.000238682	-2.35986	5.74759e-10	2.73056	2.26119e-17	3.13826
ENSMODG00000016680	DPYSL2	dihydropyrimidinase-like 2 [Source:HGNC Symbol;Acc:3014]	129	156	242	689	861	884	608	780	480	0.000223791	1.55491	0.00090156	1.55756	2.78667e-06	1.92308	0.00517791	1.43457	0.144015	1.44254	0.0226053	1.66365	0.00101139	-1.26413	0.0395957	1.26632	0.000149241	1.69841
ENSMODG00000016686	C16orf11	chromosome 16 open reading frame 11 [Source:HGNC Symbol;Acc:14139]	7	7	8	383	153	206	18	214	110	0.000223791	4.52191	4.44757e-06	4.41348	1.60851e-14	4.705	0.00160717	3.50992	0.113338	3.41668	0.00161657	3.80446	0.000643336	3.97457	0.00135378	4.16787	6.16657e-10	4.5591
ENSMODG00000016687	ITIH5	inter-alpha-trypsin inhibitor heavy chain family member 5 [Source:HGNC Symbol;Acc:21449]	190	58	66	1133	1002	1203	222	1202	587	0.000223791	2.7568	1.5973e-09	2.79371	3.27547e-11	3.14097	0.000489525	2.15359	0.141785	2.20517	0.00514722	2.57012	0.000238682	-2.50939	0.00161826	2.53226	1.00237e-07	2.94101
ENSMODG00000016706	CDCA2	cell division cycle associated 2 [Source:HGNC Symbol;Acc:14623]	74	122	102	910	819	1169	530	873	1402	0.000223791	2.52132	1.14299e-08	2.63778	3.76676e-13	2.98155	0.000489525	2.68364	0.000543829	2.77728	1.43608e-05	3.06644	0.000238682	-2.83079	5.82402e-06	2.94852	4.52419e-16	3.34588
ENSMODG00000016756	FBXL16	F-box and leucine-rich repeat protein 16 [Source:HGNC Symbol;Acc:14150]	1	1	2	32	50	69	109	101	39	0.0251546	3.7084	8.57423e-05	4.59138	7.95126e-08	4.87159	0.0211838	4.75607	0.0012068	5.63907	1.88902e-06	5.67301	0.0551953	-4.33305	0.0165194	5.20803	2.15706e-07	5.42196
ENSMODG00000016760	METRN	meteorin glial cell differentiation regulator [Source:HGNC Symbol;Acc:14151]	52	40	61	172	262	348	161	238	182	0.000223791	1.75701	0.00406272	1.71907	0.000120258	2.10072	0.0277198	1.50226	0.156823	1.52321	0.0440585	1.77368	0.00344024	-1.45021	0.0163133	1.5109	0.000153836	1.93277
ENSMODG00000016781	IYD	iodotyrosine deiodinase [Source:HGNC Symbol;Acc:21071]	2	7	10	279	47	80	45	72	69	0.000223791	3.53642	0.0821292	3.71288	3.17671e-06	3.97864	0.00752676	2.66059	0.0227993	2.84361	0.0037602	3.10161	0.00402581	-2.77444	0.0140714	2.8	3.04959e-05	3.20275
ENSMODG00000016785	CCDC78	coiled-coil domain containing 78 [Source:HGNC Symbol;Acc:14153]	756	881	794	25801	13519	15553	922	11682	8765	0.000223791	3.84418	2.6896e-10	3.84197	2.52723e-37	4.15063	0.000489525	2.59439	0.14016	2.58999	0.000752215	2.99569	0.000238682	-3.09684	2.2247e-13	3.12224	9.18505e-31	3.52942
ENSMODG00000016792	LRP11	low density lipoprotein receptor-related protein 11 [Source:HGNC Symbol;Acc:16936]	157	35	49	1629	833	873	258	912	677	0.000223791	3.06891	5.47688e-06	3.16239	8.77484e-11	3.47767	0.000489525	2.37146	0.00363617	2.48554	0.00180826	2.83056	0.000238682	-2.64647	9.30854e-07	2.58352	1.05061e-06	3.00513
ENSMODG00000016798	NTSR1	neurotensin receptor 1 (high affinity) [Source:HGNC Symbol;Acc:8039]	6	1	2	325	1276	172	71	51	69	0.00130288	6.29235	0.0195292	7.02975	4.13823e-15	7.29556	1	3.52656	0.00146131	4.09517	0.00010376	4.2104	1	-3.26881	0.00148208	4.44539	1.92068e-08	4.70218
ENSMODG00000016807	NES	nestin [Source:HGNC Symbol;Acc:7756]	274	166	264	1182	1011	1173	554	922	1481	0.000223791	1.60216	0.000450266	1.61466	1.75357e-08	1.96892	0.00126175	1.62839	0.0705468	1.61683	0.00560761	1.93198	0.000238682	-1.80155	0.000558714	1.7157	7.2803e-09	2.142
ENSMODG00000016813	MSLN	mesothelin [Source:HGNC Symbol;Acc:7371]	1523	291	59	21051	9990	12288	48658	13541	7105	0.000223791	3.8164	1.05576e-07	3.92712	7.0497e-07	4.23338	0.000489525	4.98744	0.226838	5.10462	2.49602e-05	5.05561	0.000238682	-3.44194	7.78546e-05	3.60034	2.31152e-05	4.00265
ENSMODG00000016823	COL9A3	collagen type IX alpha 3 [Source:HGNC Symbol;Acc:2219]	0	2	9	32	47	90	57	51	57	0.00499065	3.00934	0.007174	3.25661	0.000169135	3.66252	0.0273248	3.21145	0.00752389	3.49023	0.00320645	3.70179	0.013073	-3.09875	0.0182218	3.0164	7.07516e-05	3.43247
ENSMODG00000016827	TCFL5	transcription factor-like 5 (basic helix-loop-helix) [Source:HGNC Symbol;Acc:11646]	33	29	15	235	132	165	54	157	160	0.000223791	2.06502	0.000475956	2.154	1.21244e-05	2.45349	0.0202257	1.73298	0.0977968	1.80759	0.0419022	2.11541	0.000238682	-1.98657	0.00279302	2.22986	6.7449e-06	2.62606
ENSMODG00000016836	UST	uronyl-2-sulfotransferase [Source:HGNC Symbol;Acc:17223]	19	14	13	61	72	76	95	70	48	0.00553126	1.4784	0.0709597	1.55651	0.00177224	1.89391	0.0120084	1.77173	0.15031	1.92276	0.041882	2.03538	0.031636	-1.26309	0.199522	1.59797	0.00371098	1.99057
ENSMODG00000016837	CCDC3	coiled-coil domain containing 3 [Source:HGNC Symbol;Acc:23813]	33	36	15	303	529	445	116	545	382	0.000223791	3.32814	1.18972e-08	3.31323	4.24379e-11	3.6381	0.000489525	3.11003	0.00517599	3.15137	0.000310274	3.47859	0.000238682	-3.46952	2.33608e-11	3.69354	4.33811e-14	4.07
ENSMODG00000016849	IQGAP3	IQ motif containing GTPase activating protein 3 [Source:HGNC Symbol;Acc:20669]	103	53	365	640	473	1041	879	514	983	0.000610563	1.30374	0.146677	1.37127	0.00758877	1.79933	0.00543557	1.74047	0.0874109	1.80689	0.0222698	2.04136	0.000643336	-1.44351	0.162852	1.41865	0.00471065	1.88768
ENSMODG00000016851	MCM10	minichromosome maintenance complex component 10 [Source:HGNC Symbol;Acc:18043]	189	226	172	657	1099	578	283	700	1094	0.000223791	1.32893	0.0263721	1.3619	4.8765e-05	1.68421	0.0137455	1.31411	0.155215	1.34061	0.0387108	1.66692	0.000238682	-1.59606	0.000291575	1.61203	5.26559e-08	2.01855
ENSMODG00000016857	ROBO1	roundabout axon guidance receptor homolog 1 (Drosophila) [Source:HGNC Symbol;Acc:10249]	127	73	81	405	411	858	598	703	687	0.000223791	1.80124	0.0234302	1.95157	4.09795e-06	2.3326	0.000489525	2.31433	0.00407969	2.45092	8.60256e-05	2.67416	0.000238682	-2.20021	2.97846e-07	2.41224	4.98577e-12	2.81565
ENSMODG00000016860	CHRNA4	cholinergic receptor nicotinic alpha 4 (neuronal) [Source:HGNC Symbol;Acc:1958]	41	11	26	80	237	193	62	231	213	0.000790091	1.9667	0.0281609	2.09749	0.000385899	2.48039	0.00462155	2.06932	0.0231583	2.2147	0.0139046	2.57973	0.000238682	-2.37743	0.000108169	2.60809	5.93747e-07	3.01467
ENSMODG00000016874	ADGB	androglobin [Source:HGNC Symbol;Acc:21212]	150	258	172	6335	2849	3886	88	3035	2461	0.000223791	3.7849	1.22366e-07	3.83763	9.40115e-27	4.13399	0.000489525	2.66138	0.198455	2.70246	0.00431251	3.1155	0.000238682	-3.22261	1.30673e-16	3.22013	1.80996e-22	3.61233
ENSMODG00000016890	CHTF18	CTF18 chromosome transmission fidelity factor 18 homolog (S. cerevisiae) [Source:HGNC Symbol;Acc:18435]	66	48	22	318	509	533	254	445	622	0.000223791	2.63647	4.35602e-07	2.71467	2.60654e-08	3.05406	0.0148041	2.76106	0.000792192	2.85435	0.000221759	3.12803	0.00203249	-2.9231	5.49608e-09	3.39869	2.36652e-10	3.76723
ENSMODG00000016913	unknown	Uncharacterized protein [Source:UniProtKB/TrEMBL;Acc:F6VNC9]	15	4	1	409	148	295	44	273	256	0.000422298	4.57857	5.9047e-07	4.80254	2.21472e-11	5.07922	0.00160717	4.1492	0.00268769	4.36622	0.00021169	4.70604	0.00152719	-4.55809	1.04871e-13	6.13208	1.54431e-19	6.38268
ENSMODG00000016918	unknown	Uncharacterized protein [Source:UniProtKB/TrEMBL;Acc:F6ZUU9]	85	77	65	615	747	552	529	485	521	0.000223791	2.45254	4.20576e-07	2.44442	5.30842e-12	2.77165	0.000489525	2.4163	0.00601537	2.40759	0.000243465	2.59049	0.000238682	-2.18219	2.27945e-05	2.16339	3.77397e-09	2.56547
ENSMODG00000016930	SUV39H2	suppressor of variegation 3-9 homolog 2 (Drosophila) [Source:HGNC Symbol;Acc:17287]	24	25	21	150	302	253	73	162	305	0.000223791	2.57767	4.5617e-05	2.70865	7.26698e-08	3.05565	0.000489525	2.35131	0.0278656	2.46455	0.00430878	2.78989	0.000238682	-2.65723	0.0344061	2.68497	1.67895e-06	3.06105
ENSMODG00000016933	CACNA1H	calcium channel voltage-dependent T type alpha 1H subunit [Source:HGNC Symbol;Acc:1395]	15	47	72	112	145	255	175	420	349	0.0134418	1.14008	0.14767	1.2754	0.0232539	1.66781	0.00160717	2.14592	0.00767378	2.33335	0.00577092	2.65191	0.000238682	-2.29861	1.03509e-05	2.38825	4.19302e-06	2.81848
ENSMODG00000016936	MEIG1	meiosis/spermiogenesis associated 1 [Source:HGNC Symbol;Acc:23429]	12	5	4	152	84	96	5	98	82	0.000223791	3.419	1.0451e-05	3.35447	3.14275e-08	3.64033	0.00346218	2.58788	0.19587	2.60876	0.0324779	3.00292	0.00118982	-3.11481	0.00299974	3.09722	2.15206e-06	3.45004
ENSMODG00000016972	EPHA3	EPH receptor A3 [Source:HGNC Symbol;Acc:3387]	245	102	350	1576	1919	680	952	735	964	0.000223791	1.92102	0.022807	1.92761	3.23346e-06	2.27224	0.00316555	1.55158	0.101007	1.56495	0.0128981	1.78349	0.00044651	-1.26031	0.0176562	1.32202	0.000216434	1.76625
ENSMODG00000016975	SEMA3D	sema domain immunoglobulin domain (Ig) short basic domain secreted (semaphorin) 3D [Source:HGNC Symbol;Acc:10726]	185	77	82	1824	552	678	411	674	584	0.000223791	2.46484	0.052498	2.50171	3.31685e-08	2.79059	0.00126175	1.84211	0.0390894	1.8831	0.00507516	2.145	0.000238682	-1.87174	4.37041e-05	1.94176	1.49468e-07	2.35146
ENSMODG00000016982	PROS1	protein S (alpha) [Source:HGNC Symbol;Acc:9456]	509	412	451	3532	2947	1959	533	3231	3110	0.000223791	1.98587	5.97644e-06	1.97566	1.97959e-14	2.29113	0.000489525	1.80928	0.129491	1.80442	0.00473405	2.19068	0.000238682	-2.23691	2.6091e-08	2.13586	1.70499e-18	2.54861
ENSMODG00000016983	SEMA3A	sema domain immunoglobulin domain (Ig) short basic domain secreted (semaphorin) 3A [Source:HGNC Symbol;Acc:10723]	499	261	115	1782	1492	1422	191	1845	1800	0.000223791	1.80597	7.42039e-05	1.80941	4.77238e-06	2.12326	0.00226155	1.6075	0.322827	1.62232	0.0481822	2.01007	0.000238682	-2.0931	1.81018e-06	1.96329	5.724e-07	2.35925
ENSMODG00000017000	PCLO	piccolo presynaptic cytomatrix protein [Source:HGNC Symbol;Acc:13406]	8	9	14	255	194	215	55	235	161	1	3.15072	1.29254e-09	3.76182	2.7883e-13	4.09483	1	2.79943	0.00170409	3.35489	0.000330931	3.70736	1	-3.0848	7.63215e-07	3.64853	5.35844e-10	4.05415
ENSMODG00000017022	CACNA2D1	calcium channel voltage-dependent alpha 2/delta subunit 1 [Source:HGNC Symbol;Acc:1399]	501	417	408	3201	2324	2328	780	2803	2879	0.000223791	1.92633	1.16256e-05	1.92337	9.41234e-15	2.24681	0.000489525	1.78574	0.0313197	1.79488	0.00178835	2.14461	0.000238682	-2.11528	1.49235e-07	2.03573	3.34826e-17	2.44296
ENSMODG00000017043	ZNF512B	zinc finger protein 512B [Source:HGNC Symbol;Acc:29212]	455	575	432	1389	1489	1810	1199	1761	1635	0.000223791	1.04038	0.0294279	1.04659	6.5066e-05	1.38767	0.00624002	1.22077	0.214675	1.24797	0.0141905	1.48549	0.000238682	-1.20555	0.00161606	1.31357	1.85842e-07	1.71268
ENSMODG00000017075	SEMA3C	sema domain immunoglobulin domain (Ig) short basic domain secreted (semaphorin) 3C [Source:HGNC Symbol;Acc:10725]	679	854	659	7905	4492	5390	586	5127	3127	0.000223791	2.38426	2.87683e-08	2.37067	1.461e-17	2.68029	0.00376291	1.48694	0.349512	1.48405	0.0296585	1.86691	0.000238682	-1.94245	0.000868871	1.95523	5.4982e-12	2.35549
ENSMODG00000017091	unknown	Uncharacterized protein [Source:UniProtKB/TrEMBL;Acc:F6V3X3]	42	44	29	624	359	510	328	668	694	0.000223791	3.1618	1.62747e-09	3.05788	3.14482e-13	3.37164	0.000489525	3.53457	3.23336e-05	3.43848	1.59062e-06	3.71734	0.000238682	-3.69729	4.13441e-13	3.49017	1.14068e-17	3.87608
ENSMODG00000017099	C10orf107	chromosome 10 open reading frame 107 [Source:HGNC Symbol;Acc:28678]	108	59	70	3169	1059	995	75	687	763	0.000223791	3.77982	0.0090093	3.80383	9.53927e-19	4.08704	0.000489525	2.12526	0.170358	2.15386	0.0113509	2.56237	0.000238682	-2.61621	7.42812e-10	2.90188	2.80984e-15	3.29792
ENSMODG00000017104	RTKN2	rhotekin 2 [Source:HGNC Symbol;Acc:19364]	15	23	48	129	168	204	139	127	192	0.00163254	1.77021	0.00208662	1.88264	0.000333986	2.26606	0.00517791	1.87276	0.0512025	2.00291	0.020469	2.24571	0.00297893	-1.7183	0.00280015	2.25243	2.80642e-05	2.67123
ENSMODG00000017107	ZNF365	zinc finger protein 365 [Source:HGNC Symbol;Acc:18194]	1	2	9	244	304	464	90	276	244	0.000422298	5.0442	1.20087e-11	5.71858	1.40447e-16	6.10295	0.00255988	4.49248	1.36938e-07	5.14012	2.2703e-06	5.48772	0.00152719	-4.73325	3.56477e-12	5.08561	1.33577e-16	5.49057
ENSMODG00000017122	unknown	Uncharacterized protein [Source:UniProtKB/TrEMBL;Acc:F6U3Z1]	7	5	3	63	120	68	22	61	68	0.000967218	3.15524	5.80516e-05	3.45347	1.41705e-07	3.74986	1	2.68109	0.0375533	2.87216	0.0047281	3.15894	1	-2.87592	0.0331958	2.68305	0.000116363	3.02027
ENSMODG00000017132	unknown	Uncharacterized protein [Source:UniProtKB/TrEMBL;Acc:F6W9F0]	46	68	45	267	321	379	153	324	387	0.000223791	1.72796	0.00021795	1.97214	4.7869e-06	2.31042	0.00193944	1.78917	0.0315114	1.98526	0.00957265	2.27516	0.000238682	-1.95069	4.50932e-05	2.20982	5.45028e-08	2.60367
ENSMODG00000017133	unknown	Uncharacterized protein [Source:UniProtKB/TrEMBL;Acc:F6U382]	7	4	10	77	44	75	65	64	88	0.000223791	2.48311	0.00393723	2.56294	2.11364e-05	2.90574	0.00226155	2.84238	0.0128439	2.97279	0.00120964	3.19871	0.00186322	-2.69093	0.0129765	2.84382	9.00087e-06	3.22118
ENSMODG00000017144	SCML2	sex comb on midleg-like 2 (Drosophila) [Source:HGNC Symbol;Acc:10581]	113	136	75	646	911	859	166	1149	1412	0.000223791	2.13014	1.39709e-06	2.27529	7.91697e-10	2.606	0.000489525	2.40981	0.0879463	2.54884	0.00120861	2.92168	0.000238682	-2.87824	2.43479e-12	2.96669	3.59985e-17	3.3533
ENSMODG00000017147	NHS	Nance-Horan syndrome (congenital cataracts and dental anomalies) [Source:HGNC Symbol;Acc:7820]	133	115	126	689	590	586	451	583	635	0.000223791	1.6279	0.000532769	1.67554	6.69596e-08	2.00954	0.000894162	1.69315	0.0572296	1.7578	0.00422176	2.00197	0.000238682	-1.65537	0.000250199	1.74675	3.63847e-08	2.15796
ENSMODG00000017204	ATP8B2	ATPase aminophospholipid transporter class I type 8B member 2 [Source:HGNC Symbol;Acc:13534]	757	494	523	1870	2465	2857	808	2924	2946	0.000223791	1.3939	0.00220721	1.39461	4.65108e-07	1.75633	0.00193944	1.432	0.108442	1.42645	0.0129145	1.77934	0.000238682	-1.76052	4.2468e-06	1.79297	5.08056e-13	2.20825
ENSMODG00000017211	LRRC17	leucine rich repeat containing 17 [Source:HGNC Symbol;Acc:16895]	32	25	43	2048	1163	846	78	670	939	0.000223791	4.55606	1.50177e-07	4.67697	4.42444e-31	4.98631	0.000489525	3.41689	0.0546976	3.52235	0.00011091	3.94219	0.000238682	-3.91102	3.67623e-17	4.25445	2.5247e-23	4.67432
ENSMODG00000017212	TMEM27	transmembrane protein 27 [Source:HGNC Symbol;Acc:29437]	24	7	2	214	329	141	158	119	199	0.000223791	3.64612	4.8876e-05	3.78229	9.32088e-08	4.07329	0.000489525	3.36518	0.000367313	3.53279	0.00070053	3.69844	0.000643336	-3.17361	0.00023792	2.98268	3.33806e-06	3.34633
ENSMODG00000017233	unknown	Uncharacterized protein [Source:UniProtKB/TrEMBL;Acc:F6WHN1]	6	1	4	111	80	73	15	84	77	0.000967218	3.72006	5.01551e-06	3.94473	1.11621e-09	4.23357	1	3.24908	0.00942956	3.49107	0.00196281	3.84432	0.00402581	-3.58935	0.000104683	4.33714	2.21456e-08	4.62995
ENSMODG00000017245	SLC26A5	solute carrier family 26 (anion exchanger) member 5 [Source:HGNC Symbol;Acc:9359]	1	0	1	20	92	56	3	111	121	1	5.01055	0.00182542	5.77017	4.1748e-08	5.93206	1	5.46262	0.016647	6.3038	0.000181719	6.52757	0.326352	-6.02657	5.38861e-07	6.6812	5.23459e-13	6.7333
ENSMODG00000017264	ASB9	ankyrin repeat and SOCS box containing 9 [Source:HGNC Symbol;Acc:17184]	19	55	31	219	224	309	179	478	537	0.000223791	2.14468	8.7272e-05	2.19949	2.01127e-05	2.52911	0.000489525	2.93004	0.000332039	3.02642	0.000256589	3.32591	0.000238682	-3.2144	8.82165e-09	2.99295	1.34149e-10	3.38128
ENSMODG00000017288	RPS27	ribosomal protein S27 [Source:HGNC Symbol;Acc:10416]	5943	5822	4854	23555	17258	14535	18724	15792	17249	0.000223791	1.09343	0.0160282	1.09187	1.1374e-06	1.40176	0.0384116	1.24922	0.204401	1.29783	0.0104084	1.46985	0.000643336	-1.00387	0.00999873	1.01679	8.80055e-07	1.42278
ENSMODG00000017302	DNA2	DNA replication helicase/nuclease 2 [Source:HGNC Symbol;Acc:2939]	5	4	8	151	180	203	81	246	310	0.000223791	3.70968	3.10049e-10	4.32454	1.77429e-13	4.67027	0.000489525	4.07287	2.61122e-06	4.72223	1.20462e-06	5.06093	0.000238682	-4.34558	5.02273e-13	5.38042	8.68845e-19	5.73145
ENSMODG00000017307	PTGDS	prostaglandin D2 synthase 21kDa (brain) [Source:HGNC Symbol;Acc:9592]	122	117	52	994	1851	433	964	467	432	0.000223791	2.84107	0.042741	2.87883	1.30102e-08	3.16689	0.000489525	2.41429	0.216508	2.43953	0.00123306	2.48963	0.000238682	-1.62148	0.000905616	1.72346	5.7271e-05	2.1037
ENSMODG00000017311	ZMYND12	zinc finger MYND-type containing 12 [Source:HGNC Symbol;Acc:21192]	254	284	215	3798	1337	1743	312	1566	1056	0.000223791	2.516	0.0109287	2.533	2.05636e-13	2.81995	0.00316555	1.44372	0.170919	1.46341	0.0237223	1.81537	0.000238682	-1.80199	0.000743264	1.90241	2.90426e-09	2.30026
ENSMODG00000017313	LCN2	lipocalin 2 [Source:HGNC Symbol;Acc:6526]	245	136	19	3504	1255	953	105	1184	1232	0.000223791	3.08443	0.03163	3.20722	1.90114e-06	3.4529	0.00126175	1.9974	0.222572	2.15053	0.0347714	2.52992	0.000238682	2.49136	1.72515e-09	2.59398	3.6824e-05	2.97396
ENSMODG00000017342	FRMPD4	FERM and PDZ domain containing 4 [Source:HGNC Symbol;Acc:29007]	6	5	17	1979	1460	1747	257	1644	1127	0.000223791	6.11637	8.00544e-37	6.85871	5.96624e-53	7.21245	0.000489525	5.46412	9.19697e-05	6.20849	3.01687e-11	6.61199	0.000238682	-5.87738	9.89071e-21	6.74022	7.06874e-36	7.18157
ENSMODG00000017372	EFCAB10	EF-hand calcium binding domain 10 [Source:HGNC Symbol;Acc:34531]	4	7	4	422	102	183	30	210	340	0.000223791	4.91742	0.00195829	4.89335	1.33455e-12	5.14431	0.00255988	4.72612	0.0195547	4.73423	2.94069e-05	5.08625	0.00444745	-5.19378	5.74149e-09	5.9841	1.33121e-17	6.25869
ENSMODG00000017383	ECT2L	epithelial cell transforming sequence 2 oncogene-like [Source:HGNC Symbol;Acc:21118]	12	10	8	227	102	132	12	152	116	0.000223791	2.97445	1.2368e-05	3.29434	2.75173e-09	3.58549	0.00597137	2.31002	0.137083	2.68655	0.0132144	3.07494	0.000643336	-2.80088	9.63289e-06	4.04103	2.11335e-09	4.43468
ENSMODG00000017389	CDHR3	cadherin-related family member 3 [Source:HGNC Symbol;Acc:26308]	114	123	196	4167	2202	2282	70	1755	1284	0.000223791	3.62733	2.47088e-08	3.65183	7.0285e-28	3.97616	0.000489525	2.27065	0.261849	2.27031	0.0113328	2.71321	0.000238682	-2.82009	1.40304e-08	2.65863	8.81807e-16	3.09235
ENSMODG00000017399	MID1	midline 1 (Opitz/BBB syndrome) [Source:HGNC Symbol;Acc:7095]	229	155	138	2850	2119	1585	482	2226	2035	0.000223791	3.00964	4.07616e-11	3.01228	7.57955e-23	3.32079	0.000489525	2.69141	0.00955256	2.68873	3.83995e-05	3.05039	0.000238682	-3.06667	1.79497e-13	2.94143	1.92304e-26	3.3487
ENSMODG00000017411	SYNC	syncoilin intermediate filament protein [Source:HGNC Symbol;Acc:28897]	167	100	99	1365	814	782	164	736	670	0.000223791	2.34488	1.4026e-06	2.37522	1.92832e-12	2.68676	0.00651522	1.59787	0.091857	1.60816	0.0256768	1.97092	0.000238682	-1.96511	1.25709e-05	2.00339	2.85504e-10	2.40976
ENSMODG00000017425	CLCN4	chloride channel voltage-sensitive 4 [Source:HGNC Symbol;Acc:2022]	153	112	316	1804	1211	1061	274	1112	1092	0.000223791	2.10154	2.22375e-06	2.13863	2.22326e-09	2.48738	0.00517791	1.55806	0.0982672	1.56861	0.0207399	1.96372	0.000238682	-1.90851	7.85394e-06	1.89393	7.55434e-08	2.33943
ENSMODG00000017429	IL20RA	interleukin 20 receptor alpha [Source:HGNC Symbol;Acc:6003]	5	2	14	119	93	142	288	74	87	0.000422298	3.16131	3.5931e-06	3.40094	1.3368e-07	3.77862	0.000489525	3.89886	0.219845	4.19206	0.000244346	4.22116	0.00416747	-2.64131	0.00895025	2.92693	3.77862e-06	3.31553
ENSMODG00000017456	IFLTD1	intermediate filament tail domain containing 1 [Source:HGNC Symbol;Acc:26683]	6	9	9	310	191	172	8	171	183	0.000223791	4.09105	6.3379e-11	4.14938	3.48722e-14	4.44563	0.000489525	3.20981	0.101569	3.3463	0.0049414	3.75263	0.000238682	3.74984	8.30984e-06	3.40727	6.02973e-10	3.79387
ENSMODG00000017466	CASC1	cancer susceptibility candidate 1 [Source:HGNC Symbol;Acc:29599]	60	49	56	2794	1082	1367	35	1181	1031	0.000223791	4.19496	2.00775e-05	4.3303	7.15792e-30	4.6332	0.000489525	3.06176	0.130683	3.20428	0.00145077	3.63728	0.000238682	-3.62044	1.03237e-17	3.84065	8.49876e-29	4.25347
ENSMODG00000017473	unknown	Uncharacterized protein [Source:UniProtKB/TrEMBL;Acc:F7FF46]	5	1	2	365	224	319	14	377	219	0.0014707	5.63417	3.6329e-19	6.20088	5.24762e-22	6.4674	0.00376291	5.13314	0.0292671	5.71788	2.24407e-05	6.0858	0.00837253	-5.65654	6.57933e-15	6.6729	2.45016e-20	6.91209
ENSMODG00000017475	KAL1	Kallmann syndrome 1 sequence [Source:HGNC Symbol;Acc:6211]	431	75	318	880	1144	1083	444	1496	1269	0.000422298	1.26795	0.00709159	1.28536	0.00214159	1.66859	0.00316555	1.48541	0.0988351	1.48397	0.0348988	1.85682	0.000238682	-1.77487	8.70245e-06	1.91559	5.81257e-06	2.35828
ENSMODG00000017476	AHI1	Abelson helper integration site 1 [Source:HGNC Symbol;Acc:21575]	233	194	145	1820	1324	1487	179	1348	1252	0.000223791	2.30732	1.09215e-07	2.38178	1.53286e-15	2.70267	0.00160717	1.69814	0.19196	1.76022	0.0156869	2.14391	0.000238682	-2.15257	3.38186e-08	2.30289	2.34841e-15	2.70394
ENSMODG00000017488	MYB	v-myb avian myeloblastosis viral oncogene homolog [Source:HGNC Symbol;Acc:7545]	64	65	53	4961	3221	4534	1431	2662	3399	0.000223791	5.25449	8.96901e-31	5.48469	1.2372e-58	5.81208	0.000489525	4.68706	6.76368e-10	4.91792	4.54325e-16	5.20643	0.000238682	-4.84548	4.697e-32	4.85868	1.0641e-49	5.25975
ENSMODG00000017516	TCF21	transcription factor 21 [Source:HGNC Symbol;Acc:11632]	20	23	36	326	313	305	86	398	358	0.000223791	2.84718	7.7841e-08	2.92356	7.98079e-11	3.27058	0.000489525	2.8084	0.00601443	2.89195	0.000778395	3.26792	0.000238682	-3.19531	5.8697e-08	3.03169	3.9569e-12	3.45035
ENSMODG00000017518	EYA4	eyes absent homolog 4 (Drosophila) [Source:HGNC Symbol;Acc:3522]	18	30	65	1770	1095	710	8	482	429	0.000223791	4.02067	4.56491e-07	4.29916	3.49443e-19	4.62169	0.00160717	2.15005	0.259019	2.42372	0.0423391	2.88774	0.000238682	-2.72061	3.41741e-08	2.97423	1.83486e-11	3.39832
ENSMODG00000017519	NLGN4	Monodelphis domestica neuroligin 4 X-linked (NLGN4X) mRNA. [Source:RefSeq mRNA;Acc:NM_001171573]	0	1	0	119	113	30	3	93	114	0.286458	6.65151	1.70078e-05	7.39643	6.73511e-11	7.25642	0.35766	6.4348	0.0124711	7.16043	0.000135352	7.12746	0.325799	-6.99575	1.00467e-05	6.46461	1.24482e-11	6.4276
ENSMODG00000017552	PRKD1	protein kinase D1 [Source:HGNC Symbol;Acc:9407]	88	107	166	1094	890	779	291	972	884	0.000223791	2.02585	7.23505e-07	2.2752	1.36955e-11	2.61325	0.000489525	1.81195	0.0128569	2.07108	0.00196042	2.42651	0.000238682	-2.10267	8.24439e-08	2.33956	7.74139e-13	2.7631
ENSMODG00000017553	MOXD1	monooxygenase DBH-like 1 [Source:HGNC Symbol;Acc:21063]	39	130	49	870	1122	646	664	963	964	0.000223791	2.85931	5.14638e-08	2.96099	1.1634e-09	3.24574	0.000489525	3.04681	0.000101097	3.16321	1.22373e-05	3.37235	0.000238682	-3.04159	1.67105e-11	3.00827	3.9889e-09	3.3752
ENSMODG00000017557	G2E3	G2/M-phase specific E3 ubiquitin protein ligase [Source:HGNC Symbol;Acc:20338]	173	161	104	1789	851	1238	279	1029	1516	0.000223791	2.50463	9.49765e-06	2.50405	4.12858e-13	2.81057	0.000489525	2.21242	0.0635605	2.19104	0.00157114	2.5417	0.000238682	-2.58326	1.73921e-09	2.53031	1.87484e-15	2.92691
ENSMODG00000017602	EPB41L2	erythrocyte membrane protein band 4.1-like 2 [Source:HGNC Symbol;Acc:3379]	408	351	482	3096	2824	1999	775	2325	2481	0.000223791	1.97835	3.36298e-06	2.0243	3.91335e-15	2.35421	0.000489525	1.67281	0.0480566	1.68069	0.00238313	2.02863	0.000238682	-1.95269	1.43514e-06	1.8834	1.83058e-15	2.3032
ENSMODG00000017604	FAM69B	family with sequence similarity 69 member B [Source:HGNC Symbol;Acc:28290]	6	7	18	94	56	230	107	239	108	0.000610563	2.46929	0.066001	2.95236	3.2402e-05	3.36288	0.000894162	2.86945	0.000436157	3.42191	0.000251939	3.71197	0.000238682	-2.92105	8.54908e-06	4.09896	1.3263e-10	4.47384
ENSMODG00000017618	AKAP6	A kinase (PRKA) anchor protein 6 [Source:HGNC Symbol;Acc:376]	191	233	280	3494	3812	1831	1197	3091	2789	0.000223791	3.04482	2.18505e-06	3.04681	3.35366e-21	3.36442	0.000489525	2.84689	0.000242502	2.85688	4.25846e-07	3.17787	0.000238682	-3.06546	7.97704e-15	2.98936	1.243e-27	3.4039
ENSMODG00000017638	PPT1	palmitoyl-protein thioesterase 1 [Source:HGNC Symbol;Acc:9325]	425	311	219	1204	1036	723	1069	1105	1043	0.00113524	1.03476	0.0459079	1.002	0.000546605	1.30884	0.00376291	1.41101	0.166314	1.40421	0.0127258	1.59334	0.000238682	-1.2272	0.00821512	1.19201	1.41352e-05	1.59571
ENSMODG00000017646	MFSD2A	major facilitator superfamily domain containing 2A [Source:HGNC Symbol;Acc:25897]	13	23	17	32	119	228	154	273	278	0.000422298	2.07705	0.178373	2.21744	0.00180208	2.60769	0.000489525	3.14184	0.000268579	3.29723	5.9274e-05	3.55674	0.000238682	-3.24864	6.72876e-08	3.46507	2.06481e-10	3.83423
ENSMODG00000017674	KIAA0408	KIAA0408 [Source:HGNC Symbol;Acc:21636]	4	10	4	194	127	153	334	158	100	0.000223791	3.48199	6.74884e-09	4.07489	1.60535e-11	4.35842	0.000489525	4.2016	0.0604314	4.81156	5.05312e-06	4.80397	0.00083051	-3.26087	1.49589e-05	4.22802	1.33415e-07	4.53697
ENSMODG00000017677	RSPO3	R-spondin 3 [Source:HGNC Symbol;Acc:20866]	15	20	59	431	758	574	117	416	405	0.000223791	3.40964	6.74696e-09	3.56583	2.04919e-11	3.951	0.000489525	2.59528	0.00113003	2.79116	0.00161436	3.17671	0.000238682	-2.93063	6.72876e-08	2.84249	1.41911e-08	3.29202
ENSMODG00000017690	PATL2	protein associated with topoisomerase II homolog 2 (yeast) [Source:HGNC Symbol;Acc:33630]	10	17	21	26	34	174	10	697	836	0.0447266	1.07391	0.499356	1.64736	0.0284623	2.07309	0.000489525	3.52302	0.0626554	4.41921	0.000402804	4.85425	0.000238682	-4.09307	5.18131e-20	4.77736	9.1867e-26	5.18035
ENSMODG00000017701	HEY2	hes-related family bHLH transcription factor with YRPW motif 2 [Source:HGNC Symbol;Acc:4881]	104	79	111	2376	1522	1311	802	1854	1863	0.000223791	3.47544	3.79019e-11	3.49254	4.58613e-28	3.81254	0.000489525	3.4561	9.08396e-06	3.48087	5.90717e-09	3.7998	0.000238682	-3.65456	6.23876e-18	3.5429	1.89948e-33	3.95893
ENSMODG00000017725	TRDN	triadin [Source:HGNC Symbol;Acc:12261]	4	4	11	544	127	132	22	184	173	0.000223791	4.16254	0.0263532	4.69927	9.13341e-11	4.97491	0.00126175	3.21974	0.0197142	3.75369	0.000624393	4.16329	0.000238682	-3.66607	3.99643e-08	4.30594	4.70462e-13	4.70453
ENSMODG00000017728	CLVS2	clavesin 2 [Source:HGNC Symbol;Acc:23046]	10	7	4	871	737	855	28	598	717	0.000223791	5.89479	3.71025e-28	6.25128	1.35683e-38	6.55279	0.000489525	5.12662	0.0152299	5.45836	4.69823e-06	5.84537	0.000238682	-5.67449	3.64615e-26	6.51311	1.10212e-30	6.81414
ENSMODG00000017738	WDR76	WD repeat domain 76 [Source:HGNC Symbol;Acc:25773]	13	8	1	265	348	277	229	296	542	0.000223791	4.41255	2.04775e-14	4.74107	5.15901e-14	5.02841	0.000489525	4.8957	1.0551e-08	5.20452	1.70923e-07	5.42803	0.00044651	-5.00757	1.99551e-10	5.09612	3.99856e-18	5.43562
ENSMODG00000017759	unknown	Uncharacterized protein [Source:UniProtKB/TrEMBL;Acc:F7E4M9]	1	2	2	39	56	35	61	57	21	0.00789586	3.71967	0.0007609	4.05325	1.89511e-07	4.30824	0.0206156	4.23325	0.00949558	4.483	0.000126317	4.52719	1	-3.61995	0.0428567	3.6867	0.000124483	3.91301
ENSMODG00000017762	CDCA8	cell division cycle associated 8 [Source:HGNC Symbol;Acc:14629]	17	22	24	459	288	467	437	385	717	0.0773012	3.48608	1.59122e-11	3.61539	7.92953e-15	3.9541	0.339416	4.12571	5.50275e-07	4.20936	1.57771e-08	4.43615	0.143934	-4.0423	8.73203e-05	4.34517	1.25325e-16	4.76001
ENSMODG00000017783	FAM184A	family with sequence similarity 184 member A [Source:HGNC Symbol;Acc:20991]	100	159	98	1536	1176	1310	167	1042	1124	0.000223791	2.78566	3.27876e-10	2.85138	2.99517e-17	3.16432	0.000489525	2.14111	0.0925517	2.18352	0.00431688	2.55014	0.000238682	-2.5693	1.78921e-10	2.73404	1.62757e-15	3.12375
ENSMODG00000017786	LDHB	L-lactate dehydrogenase B chain [Source:RefSeq peptide;Acc:NP_001028150]	488	392	348	9300	4042	4688	895	5416	6350	0.000223791	3.20977	0.00010012	3.22492	1.54781e-24	3.52486	0.000489525	2.83914	0.0392329	2.84616	4.20324e-05	3.22998	0.000238682	-3.28281	2.1263e-17	3.15961	6.39e-33	3.5679
ENSMODG00000017822	ADAL	adenosine deaminase-like [Source:HGNC Symbol;Acc:31853]	329	319	212	1083	752	931	714	1224	1445	0.00113524	1.06205	0.0348956	1.04916	0.000216744	1.36848	0.000489525	1.55547	0.0913759	1.54893	0.00564391	1.81891	0.000238682	-1.66748	0.000120136	1.61385	1.32556e-09	2.01359
ENSMODG00000017836	RSPH4A	radial spoke head 4 homolog A (Chlamydomonas) [Source:HGNC Symbol;Acc:21558]	79	75	83	2115	1702	2378	78	1448	920	0.000223791	3.50607	1.07066e-18	4.06516	6.53967e-36	4.41311	0.000489525	2.33776	0.176714	2.81342	0.00154375	3.23468	0.000238682	-2.84436	1.01558e-05	3.44085	4.21685e-21	3.86273
ENSMODG00000017860	HDAC2	histone deacetylase 2 [Source:HGNC Symbol;Acc:4853]	1954	1632	1631	6306	5443	5132	3421	5180	6692	0.000223791	1.05553	0.0224497	1.05436	6.40491e-07	1.38442	0.0181608	1.12495	0.268872	1.12588	0.0235568	1.40053	0.000238682	-1.20759	0.00247847	1.18523	2.61985e-08	1.59693
ENSMODG00000017868	TTBK2	tau tubulin kinase 2 [Source:HGNC Symbol;Acc:19141]	42	54	82	232	316	410	157	354	273	0.000610563	1.66401	0.000760243	1.78099	5.46292e-05	2.1591	0.03034	1.55851	0.0826638	1.67869	0.0265045	1.98556	0.00152719	-1.68008	0.0511404	1.47615	0.00054982	1.89729
ENSMODG00000017875	STARD9	StAR-related lipid transfer (START) domain containing 9 [Source:HGNC Symbol;Acc:19162]	80	126	253	601	871	1668	640	1103	785	0.000610563	1.75319	0.0402305	2.11997	7.39549e-06	2.53324	0.00826903	1.75673	0.0172829	2.02263	0.00175277	2.30536	0.00135967	-1.68516	0.00062091	2.03772	2.22089e-05	2.48448
ENSMODG00000017877	COL8A2	collagen type VIII alpha 2 [Source:HGNC Symbol;Acc:2216]	29	36	41	808	819	820	261	662	493	0.000223791	3.70844	2.45907e-15	3.88192	3.62517e-24	4.2232	0.000489525	3.11334	8.57446e-05	3.27812	8.11197e-06	3.58329	0.000238682	-3.29789	9.22022e-11	3.23264	2.45147e-14	3.65205
ENSMODG00000017881	LAMA4	laminin alpha 4 [Source:HGNC Symbol;Acc:6484]	1050	759	722	9980	7948	4429	2293	5758	5865	0.000223791	2.51344	4.51714e-05	2.5015	1.18572e-17	2.8039	0.000489525	2.00982	0.0146775	2.00134	0.00026316	2.3183	0.000238682	-2.23477	2.51602e-09	2.21825	1.13705e-18	2.62682
ENSMODG00000017883	TEKT2	tektin 2 (testicular) [Source:HGNC Symbol;Acc:11725]	106	146	130	8871	3387	4357	282	4320	2900	0.000223791	4.61153	5.07516e-06	4.77867	6.08192e-37	5.07386	0.000489525	3.58711	0.0649576	3.74317	8.4742e-06	4.15163	0.000238682	-4.10176	2.00713e-15	4.26624	5.55131e-38	4.66648
ENSMODG00000017886	FAM229B	family with sequence similarity 229 member B [Source:HGNC Symbol;Acc:33858]	6	8	3	362	133	175	12	139	107	0.000223791	4.48275	3.82662e-05	4.65371	3.44324e-13	4.90644	0.000894162	3.19678	0.0660622	3.39601	0.00331775	3.74832	0.00083051	-3.68309	9.81645e-07	4.80222	1.42478e-12	5.10317
ENSMODG00000017887	TUBE1	tubulin epsilon 1 [Source:HGNC Symbol;Acc:20775]	128	98	85	2763	1709	2434	427	2301	3063	0.000223791	3.74664	3.07782e-17	3.83453	2.28586e-32	4.16315	0.000489525	3.63745	0.0122061	3.70243	3.49273e-07	4.0817	0.000238682	-4.07314	5.08301e-25	4.17049	9.70768e-45	4.58457
ENSMODG00000017895	CLSPN	claspin [Source:HGNC Symbol;Acc:19715]	34	55	15	372	638	599	280	641	1053	0.000223791	3.08653	9.93545e-09	3.33838	2.70698e-10	3.65481	0.000489525	3.53602	0.00019304	3.78135	4.72955e-06	4.06932	0.000238682	-3.80467	2.93855e-11	4.18972	1.0438e-20	4.56776
ENSMODG00000017929	SLC22A16	solute carrier family 22 (organic cation/carnitine transporter) member 16 [Source:HGNC Symbol;Acc:20302]	23	7	5	205	94	127	47	134	191	0.000422298	2.61188	3.32723e-05	2.98296	2.24842e-06	3.27668	0.00126175	2.59442	0.00407969	2.9534	0.00330783	3.27788	0.000238682	-2.9231	0.000174789	3.17396	4.33643e-06	3.52986
ENSMODG00000017934	METTL24	methyltransferase like 24 [Source:HGNC Symbol;Acc:21566]	49	114	74	750	480	427	257	498	419	0.000223791	2.19593	9.86129e-06	2.14957	2.36839e-07	2.44162	0.000489525	1.9112	0.0407445	1.87143	0.0112889	2.12972	0.000238682	-2.03426	4.72241e-05	2.07338	1.43461e-05	2.45732
ENSMODG00000017938	RERG	RAS-like estrogen-regulated growth inhibitor [Source:HGNC Symbol;Acc:15980]	441	496	522	3721	2368	2547	495	2768	2460	0.000223791	1.91266	1.10761e-05	1.91193	4.94411e-14	2.23349	0.00255988	1.45326	0.181754	1.45105	0.0182499	1.82883	0.000238682	-1.85735	9.78488e-07	1.89963	1.63913e-15	2.31397
ENSMODG00000017942	PLA2G4E	phospholipase A2 group IVE [Source:HGNC Symbol;Acc:24791]	22	21	49	400	187	99	53	163	308	0.000223791	2.06026	0.0730737	2.21281	8.10486e-05	2.51482	0.00826903	1.82623	0.16316	1.97819	0.0288932	2.36811	0.000238682	-2.18917	0.000582697	2.17125	1.52831e-06	2.58813
ENSMODG00000017945	WASF1	WAS protein family member 1 [Source:HGNC Symbol;Acc:12732]	65	35	83	221	225	420	142	379	489	0.00330689	1.71257	0.0248808	1.59941	0.000459197	1.99662	0.0249202	1.87481	0.0270494	1.97243	0.0101295	2.33347	0.00083051	-2.14259	4.10935e-05	2.14759	8.86576e-08	2.57665
ENSMODG00000017956	AK9	adenylate kinase 9 [Source:HGNC Symbol;Acc:33814]	41	35	32	4381	1624	2179	57	1939	1635	0.000223791	5.31403	5.31445e-07	5.58829	1.54729e-43	5.88332	0.000489525	4.24392	0.0436195	4.51303	1.34616e-05	4.93687	0.000238682	-4.80196	2.15558e-30	5.08121	2.35214e-39	5.46062
ENSMODG00000017997	RIMKLB	ribosomal modification protein rimK-like family member B [Source:HGNC Symbol;Acc:29228]	135	123	120	450	332	429	413	439	444	0.00375107	1.07798	0.0549541	1.03798	0.0011741	1.37412	0.00752676	1.42871	0.175044	1.40865	0.0299647	1.61527	0.00101139	-1.29303	0.0107367	1.31045	3.24491e-05	1.7274
ENSMODG00000018002	AICDA	activation-induced cytidine deaminase [Source:HGNC Symbol;Acc:13203]	2	4	1	52	42	84	14	60	47	0.0052656	3.38275	9.45433e-05	4.04471	1.47553e-07	4.32087	1	2.91946	0.0186709	3.62875	0.00248459	3.88633	0.0214048	-3.23308	0.00893939	3.58371	1.19075e-06	3.88838
ENSMODG00000018011	NTF3	neurotrophin 3 [Source:HGNC Symbol;Acc:8023]	24	20	14	118	62	65	182	149	138	0.00700674	1.52362	0.0756456	1.43575	0.00439362	1.73109	0.000489525	2.71643	0.00720474	2.69739	0.00136597	2.84046	0.000238682	-2.38048	0.0261217	1.8885	4.16638e-05	2.29086
ENSMODG00000018014	SOBP	Monodelphis domestica sine oculis binding protein homolog (Drosophila) (SOBP) mRNA. [Source:RefSeq mRNA;Acc:NM_001104532]	19	12	14	218	354	278	237	256	269	0.223478	3.0468	4.59285e-10	3.61475	9.2493e-13	3.95591	0.143695	3.13347	4.4288e-05	3.71234	3.06211e-06	3.91934	0.323091	-2.97449	9.59729e-09	3.75828	1.12083e-11	4.11699
ENSMODG00000018064	NCAPD2	non-SMC condensin I complex subunit D2 [Source:HGNC Symbol;Acc:24305]	203	282	216	1122	1304	1544	892	1029	1270	0.00179633	1.86402	3.78488e-05	1.86649	2.08672e-09	2.2098	0.103872	1.81508	0.044807	1.79093	0.00132365	2.01442	0.00501805	-1.75834	8.47935e-06	1.87106	2.21168e-10	2.27156
ENSMODG00000018099	LPAR5	lysophosphatidic acid receptor 5 [Source:HGNC Symbol;Acc:13307]	3	2	10	102	87	134	284	75	67	0.000422298	3.59896	1.44039e-06	3.75428	1.45664e-08	4.12374	0.00160717	4.50042	0.218696	4.61298	9.05584e-05	4.61312	0.00501805	-3.13373	0.0076349	3.13112	5.43538e-06	3.52554
ENSMODG00000018127	MMS22L	MMS22-like DNA repair protein [Source:HGNC Symbol;Acc:21475]	112	107	58	379	488	399	213	391	481	0.000790091	1.37298	0.00242261	1.57101	5.64271e-05	1.89293	0.016505	1.36539	0.116696	1.53806	0.0344759	1.81216	0.00044651	-1.49573	0.000319155	1.87665	2.38609e-06	2.26579
ENSMODG00000018141	LEPREL2	leprecan-like 2 [Source:HGNC Symbol;Acc:19318]	269	276	228	2201	2132	1771	955	1861	1618	0.000223791	2.34845	1.11384e-07	2.34336	4.25106e-18	2.66563	0.000489525	2.108	0.0124189	2.09002	0.000101339	2.36437	0.000238682	-2.21546	1.9673e-08	2.25986	6.26583e-17	2.6639
ENSMODG00000018146	CDCA3	cell division cycle associated 3 [Source:HGNC Symbol;Acc:14624]	30	43	67	336	187	214	230	171	423	0.000223791	1.78115	0.00185576	1.72538	0.000113399	2.05627	0.000489525	2.19254	0.0204085	2.14104	0.00777355	2.38877	0.000238682	-2.1281	0.125701	2.00607	0.000119699	2.42645
ENSMODG00000018147	WDR52	WD repeat domain 52 [Source:HGNC Symbol;Acc:25631]	601	794	717	14105	9399	12793	784	9279	5421	0.000223791	3.59548	1.06169e-15	3.45402	5.78067e-32	3.78412	0.0264038	2.45057	0.214074	2.33113	0.00187682	2.7316	0.000238682	-2.94964	9.92839e-06	2.76842	5.12271e-21	3.1753
ENSMODG00000018153	LRRC23	leucine rich repeat containing 23 [Source:HGNC Symbol;Acc:19138]	126	147	217	5330	2534	3279	228	2847	2466	0.000223791	3.79871	1.37546e-08	3.83895	1.84581e-29	4.16595	0.000489525	2.89205	0.0898852	2.93835	0.000221046	3.36337	0.000238682	-3.40212	7.83341e-18	3.35891	2.28592e-29	3.78399
ENSMODG00000018154	ENO2	enolase 2 (gamma neuronal) [Source:HGNC Symbol;Acc:3353]	2	16	9	39	92	49	46	59	54	0.00789586	1.73985	0.0348774	2.0983	0.00415716	2.40801	0.0308418	1.85776	0.118549	2.15483	0.046607	2.34681	0.00938091	1.79156	0.0495552	2.26192	0.00195287	2.61973
ENSMODG00000018179	CSMD2	CUB and Sushi multiple domains 2 [Source:HGNC Symbol;Acc:19290]	25	8	27	1256	665	864	146	523	552	0.000223791	4.36105	2.20858e-16	4.8784	1.2831e-26	5.21792	0.000489525	3.36126	4.91661e-05	3.84538	9.64596e-06	4.22128	0.000238682	-3.67357	7.36518e-13	3.92736	4.92862e-15	4.35317
ENSMODG00000018185	LSAMP	limbic system-associated membrane protein [Source:HGNC Symbol;Acc:6705]	12	11	23	227	142	100	68	120	91	0.000223791	2.64228	0.000124611	2.67784	5.41197e-07	2.99514	0.00405656	2.12508	0.0557556	2.16507	0.0129352	2.44442	0.00083051	-2.12322	0.00243638	2.49779	1.24784e-05	2.9281
ENSMODG00000018186	IGSF11	immunoglobulin superfamily member 11 [Source:HGNC Symbol;Acc:16669]	12	17	19	357	303	707	30	1143	1277	0.000223791	3.76533	8.12277e-05	4.18715	1.32765e-14	4.55955	0.000489525	4.68228	0.0263042	5.09634	8.52174e-06	5.52303	0.000238682	-5.24894	6.37456e-31	5.75921	3.94851e-43	6.16487
ENSMODG00000018189	UPK1B	uroplakin 1B [Source:HGNC Symbol;Acc:12578]	233	148	129	3732	3860	3591	23979	2810	2386	0.000223791	3.8219	1.14577e-17	3.82833	1.91204e-34	4.16236	0.000489525	5.7422	0.331896	5.75291	1.56829e-08	5.63513	0.000238682	-3.37676	8.93392e-17	3.27715	1.66959e-26	3.67819
ENSMODG00000018213	MDN1	MDN1 midasin homolog (yeast) [Source:HGNC Symbol;Acc:18302]	1883	2138	1344	3645	7412	6696	2940	6066	5981	0.000223791	1.09507	0.0569081	1.10803	0.000255645	1.45469	0.038066	1.03409	0.318201	1.044	0.0482814	1.32265	0.000238682	-1.17997	0.00269311	1.18376	6.48128e-07	1.57976
ENSMODG00000018286	FBXO40	F-box protein 40 [Source:HGNC Symbol;Acc:29816]	44	112	125	368	585	314	882	412	222	0.000967218	1.38982	0.017235	1.52106	0.00070023	1.85407	0.00126175	2.02898	0.441925	2.18966	0.0129159	2.22635	0.0181534	-1.03535	0.0643286	1.21397	0.0055164	1.63234
ENSMODG00000018312	CCND2	cyclin D2 [Source:HGNC Symbol;Acc:1583]	43	36	59	438	558	664	596	399	276	0.000223791	2.91267	2.73273e-09	2.94601	7.94499e-13	3.3177	0.000489525	2.87365	0.0530042	2.90909	0.000105048	3.03121	0.000238682	-2.27517	9.12744e-06	2.46071	7.97255e-09	2.88527
ENSMODG00000018321	CGA	Monodelphis domestica glycoprotein hormones alpha polypeptide (CGA) mRNA. [Source:RefSeq mRNA;Acc:NM_001032990]	1	0	1	241	1070	105	37	256	447	0.31142	7.89026	0.0154697	8.84466	3.44961e-15	8.96063	0.447951	7.02856	0.00123856	7.98284	2.4918e-08	8.17144	0.326352	-7.51148	7.14345e-10	8.56169	7.02707e-23	8.46223
ENSMODG00000018326	EFCAB4B	EF-hand calcium binding domain 4B [Source:HGNC Symbol;Acc:28657]	14	5	6	385	98	69	13	179	83	0.000223791	3.22541	0.0880612	3.80767	3.08761e-07	4.04721	0.00193944	3.17065	0.219241	2.93879	0.00945977	3.33161	0.00044651	-3.59371	0.00195498	3.28977	4.88161e-07	3.64918
ENSMODG00000018329	PRMT8	protein arginine methyltransferase 8 [Source:HGNC Symbol;Acc:5188]	1	0	0	23	36	24	0	63	53	1	5.08116	0.0016498	5.80588	1.21155e-07	5.6789	1	5.4707	0.044807	6.35112	0.00346647	6.31353	0.317904	-6.06492	0.000389726	Infinite	3.14187e-09	7.62731
ENSMODG00000018332	TSPAN11	tetraspanin 11 [Source:HGNC Symbol;Acc:30795]	3	10	2	209	283	153	69	150	121	0.000223791	4.58538	4.00183e-11	4.79995	7.40822e-13	5.06224	0.000894162	3.88342	0.000149998	4.07144	0.000115483	4.28733	0.00083051	-4.04149	3.20556e-07	4.54185	1.47775e-11	4.86572
ENSMODG00000018333	ADCY5	adenylate cyclase 5 [Source:HGNC Symbol;Acc:236]	125	128	220	678	598	1030	593	670	467	0.000223791	1.61452	0.0017512	1.63329	4.27522e-06	2.01364	0.00462155	1.50072	0.128575	1.49835	0.0192997	1.71073	0.00044651	-1.28891	0.00721335	1.29785	7.22523e-05	1.72229
ENSMODG00000018341	MYLK	myosin light chain kinase [Source:HGNC Symbol;Acc:7590]	5913	8271	7471	60070	39825	18032	42979	26208	25522	0.000223791	1.79051	0.0390386	1.78522	5.6114e-08	2.06643	0.0365193	1.83395	0.160314	1.83117	0.000898015	1.94281	0.000238682	-1.27295	0.000465904	1.31264	1.21901e-08	1.72136
ENSMODG00000018349	FOXM1	forkhead box M1 [Source:HGNC Symbol;Acc:3818]	10	6	6	94	87	117	94	124	210	0.275555	3.32209	5.69531e-05	3.13225	5.06167e-08	3.45947	0.210454	4.03234	0.000127939	3.86138	2.2625e-05	4.11446	0.335486	-4.15152	4.09396e-05	3.19718	1.23146e-08	3.57011
ENSMODG00000018361	TBX18	T-box 18 [Source:HGNC Symbol;Acc:11595]	11	5	8	99	112	170	8	163	264	0.00316511	4.44108	3.05244e-06	3.36128	1.43601e-08	3.71539	0.0126707	4.67787	0.134594	3.62296	0.00287401	4.04141	0.0176958	-5.19878	1.40152e-08	4.24872	1.62077e-12	4.62041
ENSMODG00000018370	DDX11	DEAD/H (Asp-Glu-Ala-Asp/His) box helicase 11 [Source:HGNC Symbol;Acc:2736]	31	30	40	302	216	288	97	249	282	0.000223791	2.19838	2.19628e-05	2.345	4.83325e-08	2.68848	0.00160717	2.04815	0.0218494	2.15611	0.00674869	2.48728	0.000238682	-2.28499	4.0372e-05	2.6214	9.55562e-09	3.03574
ENSMODG00000018375	IQSEC3	IQ motif and Sec7 domain 3 [Source:HGNC Symbol;Acc:29193]	7	6	4	54	45	69	35	83	70	1	2.18065	0.0056857	2.67745	1.2563e-05	2.99311	1	2.49367	0.0165297	3.02777	0.00161539	3.29206	1	-2.61506	6.42714e-05	4.87782	9.41633e-10	5.16877
ENSMODG00000018383	RWDD2A	RWD domain containing 2A [Source:HGNC Symbol;Acc:21385]	242	232	477	1699	1759	1092	593	1377	1418	0.000223791	1.60139	0.000348504	1.59765	3.15681e-07	1.94287	0.010151	1.35667	0.139979	1.35359	0.0183936	1.6908	0.000238682	-1.56117	3.60004e-05	1.68237	1.55964e-09	2.11639
ENSMODG00000018389	IQCG	IQ motif containing G [Source:HGNC Symbol;Acc:25251]	363	466	349	6141	2664	3257	233	3027	2447	0.000223791	2.67884	0.000381891	2.69992	1.02569e-17	2.99429	0.000489525	1.71362	0.301268	1.73136	0.0215738	2.13134	0.000238682	-2.21991	1.43109e-08	2.18171	2.84124e-15	2.58096
ENSMODG00000018394	CCDC77	coiled-coil domain containing 77 [Source:HGNC Symbol;Acc:28203]	8	11	22	578	383	564	143	387	789	0.000223791	3.91176	5.35986e-17	4.54738	1.23805e-19	4.90164	0.000489525	3.85499	0.00478571	4.47793	1.36487e-06	4.85079	0.000238682	-4.20435	1.87936e-05	4.9227	7.94111e-18	5.34859
ENSMODG00000018409	POPC1	Monodelphis domestica DNA photolyase (pOPC1) mRNA. [Source:RefSeq mRNA;Acc:NM_001032977]	140	208	116	1063	1200	864	699	811	751	0.000223791	2.06983	4.02834e-06	2.11882	4.92732e-10	2.42667	0.000489525	1.85197	0.0333766	1.91336	0.0020156	2.10564	0.000238682	-1.71808	9.1834e-05	1.78213	2.30925e-06	2.16321
ENSMODG00000018417	MUC4	mucin 4 cell surface associated [Source:HGNC Symbol;Acc:7514]	41	55	14	4119	3355	4294	21923	3653	2969	0.000223791	5.93796	2.80496e-35	6.11893	1.12117e-40	6.42226	0.000489525	7.70724	0.111751	7.91451	1.81626e-13	7.78888	0.000238682	-5.75454	2.09664e-42	5.93186	2.42309e-26	6.2861
ENSMODG00000018418	TTK	TTK protein kinase [Source:HGNC Symbol;Acc:12401]	58	63	43	580	351	687	148	396	901	0.000223791	2.52528	1.82106e-06	2.66541	1.97692e-10	3.00111	0.000489525	2.49268	0.113235	2.63867	0.00112592	2.9841	0.000238682	-2.85337	0.0102781	3.21393	3.21848e-11	3.59629
ENSMODG00000018433	CACNA1C	calcium channel voltage-dependent L type alpha 1C subunit [Source:HGNC Symbol;Acc:1390]	73	120	140	641	815	637	866	625	499	0.000223791	1.9213	2.24356e-05	2.00266	3.55316e-08	2.34488	0.000489525	2.17523	0.0525377	2.26152	0.00074013	2.39542	0.000238682	-1.68441	2.14671e-05	1.99779	5.58308e-08	2.4274
ENSMODG00000018514	KY	kyphoscoliosis peptidase [Source:HGNC Symbol;Acc:26576]	24	16	23	124	98	113	59	189	271	1	1.22899	0.0123321	1.76655	0.000127178	2.10591	0.00677385	1.94298	0.0157771	2.54204	0.00371222	2.901	0.000238682	-2.23067	2.02503e-06	3.27066	4.41677e-11	3.6653
ENSMODG00000018518	EPHB1	EPH receptor B1 [Source:HGNC Symbol;Acc:3392]	54	111	79	575	640	282	722	389	342	0.000223791	1.82524	0.00283378	1.96973	5.18172e-06	2.26382	0.000489525	2.16025	0.184977	2.29978	0.00268313	2.3718	0.00044651	-1.43883	0.000192787	2.01086	5.31837e-06	2.40474
ENSMODG00000018538	ABCD2	ATP-binding cassette sub-family D (ALD) member 2 [Source:HGNC Symbol;Acc:66]	2	18	2	147	116	283	25	202	124	0.000223791	3.57937	0.000290697	4.00598	1.57901e-06	4.30073	0.00624002	3.1352	0.047401	3.47853	0.00719908	3.7777	0.000643336	-3.56784	5.31421e-07	4.16644	1.0817e-09	4.51504
ENSMODG00000018545	MB21D1	Mab-21 domain containing 1 [Source:HGNC Symbol;Acc:21367]	106	75	77	650	665	1251	361	1315	1322	0.000223791	2.7029	0.000489508	2.68725	1.33187e-11	3.0602	0.000489525	3.06251	0.000492677	3.05103	5.42501e-06	3.40136	0.000238682	-3.39617	6.73909e-14	3.19927	8.09671e-25	3.60692
ENSMODG00000018546	unknown	Uncharacterized protein [Source:UniProtKB/TrEMBL;Acc:F7GCW4]	1	0	0	20	54	40	4	45	87	1	5.50927	9.95283e-05	6.27374	3.97795e-08	6.1668	1	5.84664	0.0380293	6.59881	0.000283124	6.53084	1	-6.33088	0.000201616	Infinite	2.87617e-09	7.92013
ENSMODG00000018551	DZIP1L	DAZ interacting zinc finger protein 1-like [Source:HGNC Symbol;Acc:26551]	479	457	329	5193	2702	4163	249	3343	2897	0.000223791	2.55298	4.34425e-08	2.61066	3.02709e-18	2.92857	0.000489525	1.7724	0.281276	1.81915	0.0171628	2.2214	0.000238682	-2.28156	3.98161e-09	2.26193	9.91454e-17	2.6608
ENSMODG00000018556	LRRK2	leucine-rich repeat kinase 2 [Source:HGNC Symbol;Acc:18618]	385	332	302	1969	1338	1857	613	1942	1519	0.000223791	1.68111	0.000152417	1.70126	1.95368e-10	2.03555	0.00160717	1.51226	0.0857917	1.52999	0.00687896	1.85606	0.000238682	-1.77403	1.38307e-05	1.7602	3.33807e-12	2.16859
ENSMODG00000018564	NME9	NME/NM23 family member 9 [Source:HGNC Symbol;Acc:21343]	99	83	67	1840	678	988	67	787	553	0.000223791	3.18765	0.000565664	3.16434	1.98207e-16	3.46242	0.00126175	1.9784	0.251024	1.96558	0.0219221	2.36444	0.000238682	-2.47092	1.92723e-07	2.46237	1.88967e-12	2.87217
ENSMODG00000018569	ESYT3	extended synaptotagmin-like protein 3 [Source:HGNC Symbol;Acc:24295]	255	155	161	3179	1941	2011	900	2757	1695	0.000223791	2.96046	1.14823e-11	3.00146	2.98094e-23	3.31954	0.000489525	2.73786	0.000443742	2.77597	2.67072e-06	3.0946	0.000238682	-2.95723	6.17737e-06	2.94546	4.7775e-21	3.35941
ENSMODG00000018597	FOXL2	forkhead box L2 [Source:HGNC Symbol;Acc:1092]	7	10	13	177	224	195	42	485	375	0.000223791	3.43422	7.7943e-09	3.66316	7.18183e-12	4.00279	0.000489525	4.14531	0.0190319	4.3526	3.2424e-05	4.75479	0.000238682	-4.62807	1.75504e-10	4.58579	1.50267e-18	4.9858
ENSMODG00000018603	RBP1	retinol binding protein 1 cellular [Source:HGNC Symbol;Acc:9919]	262	192	195	1399	1943	1515	1711	3097	3759	0.000223791	2.28755	3.75092e-07	2.27585	2.46527e-14	2.61852	0.000489525	3.26881	2.50593e-05	3.28464	3.49534e-09	3.5769	0.000238682	3.41119	4.77358e-19	3.44376	7.67405e-37	3.85753
ENSMODG00000018608	BAI3	brain-specific angiogenesis inhibitor 3 [Source:HGNC Symbol;Acc:945]	0	0	3	79	53	55	5	130	136	1	4.5827	2.87919e-06	5.24084	6.01965e-10	5.49324	1	5.07672	0.0152027	5.85805	0.000321962	6.21664	0.13322	-5.59281	4.07023e-08	6.90836	1.90013e-14	6.96078
ENSMODG00000018688	ZNF697	zinc finger protein 697 [Source:HGNC Symbol;Acc:32034]	217	157	179	607	790	860	524	856	949	0.000223791	1.34351	0.00387931	1.39938	6.38652e-06	1.75842	0.00255988	1.60036	0.071276	1.64968	0.00415814	1.92781	0.000238682	-1.68404	6.75167e-05	1.76373	4.63087e-10	2.17454
ENSMODG00000018698	CYP27C1	cytochrome P450 family 27 subfamily C polypeptide 1 [Source:HGNC Symbol;Acc:33480]	5	6	2	158	133	184	15	162	187	0.000223791	3.85813	4.10329e-10	4.56885	3.65524e-13	4.85873	0.00160717	3.60571	0.0252268	4.27896	0.000369165	4.62348	0.000643336	-4.08762	6.18492e-08	4.70261	1.84127e-12	5.00182
ENSMODG00000018700	NOTCH2	notch 2 [Source:HGNC Symbol;Acc:7882]	662	707	639	2208	2391	3629	5244	3494	2535	0.000223791	1.38346	0.00186771	1.40137	5.52284e-07	1.76166	0.000489525	2.18536	0.124946	2.20361	6.75319e-05	2.30942	0.000238682	-1.58147	6.69476e-05	1.56201	1.32827e-10	1.968
ENSMODG00000018714	KHDRBS2	KH domain containing RNA binding signal transduction associated 2 [Source:HGNC Symbol;Acc:18114]	3	5	1	27	19	27	9	48	38	0.0205527	1.9034	0.11353	2.39472	0.00186959	2.66013	0.0213713	2.41584	0.0909063	2.909	0.0166738	3.19282	0.00785305	-2.73794	0.0218326	3.38629	1.15539e-05	3.66814
ENSMODG00000018717	CHD1L	chromodomain helicase DNA binding protein 1-like [Source:HGNC Symbol;Acc:1916]	129	237	84	839	816	819	349	728	712	0.000223791	1.76512	0.00010623	1.82887	3.8049e-06	2.12995	0.010151	1.47355	0.0968599	1.55473	0.0280721	1.81208	0.000238682	-1.60734	5.21484e-05	1.85245	7.42715e-07	2.23515
ENSMODG00000018722	ZNF451	zinc finger protein 451 [Source:HGNC Symbol;Acc:21091]	307	341	294	1295	1510	1068	646	1467	1672	0.000223791	1.39873	0.00248616	1.40238	1.82081e-07	1.72685	0.000894162	1.52883	0.0841239	1.54512	0.00565164	1.85213	0.000238682	-1.75176	4.00575e-05	1.68258	1.37482e-11	2.09335
ENSMODG00000018724	BEND6	BEN domain containing 6 [Source:HGNC Symbol;Acc:20871]	2	26	10	227	163	143	100	204	191	0.000422298	2.57363	7.28085e-07	3.1533	6.99835e-06	3.42282	0.000894162	2.70491	0.000679172	3.2517	0.00233673	3.48974	0.000238682	-2.77864	1.26756e-05	3.11728	1.42203e-06	3.50005
ENSMODG00000018753	LIX1L	Lix1 homolog (mouse)-like [Source:HGNC Symbol;Acc:28715]	92	64	66	372	415	307	487	317	317	0.000223791	1.64939	0.00147081	1.66872	6.72455e-06	1.99895	0.000489525	2.00249	0.0751015	2.03954	0.0049877	2.169	0.00044651	-1.52039	0.00678182	1.5125	3.15139e-05	1.92306
ENSMODG00000018766	SV2A	synaptic vesicle glycoprotein 2A [Source:HGNC Symbol;Acc:20566]	1	1	2	71	80	74	35	86	98	1	4.27921	4.77028e-07	5.15773	1.37073e-11	5.40685	1	4.46298	6.16967e-05	5.28551	4.91271e-06	5.51051	1	-4.67426	2.26613e-05	5.00169	8.27215e-11	5.29025
ENSMODG00000018775	DST	dystonin [Source:HGNC Symbol;Acc:1090]	2628	2578	1880	19906	18060	15905	4893	16902	14293	0.000223791	2.27896	7.13177e-08	2.29124	8.10778e-19	2.60969	0.00193944	1.86118	0.0224062	1.87192	0.00121507	2.20128	0.000238682	-2.15567	2.67309e-09	2.16185	3.08265e-17	2.56323
ENSMODG00000018777	COL21A1	collagen type XXI alpha 1 [Source:HGNC Symbol;Acc:17025]	85	31	39	2174	1638	1462	338	1230	2213	0.000223791	4.35535	5.31514e-21	4.4591	2.51586e-30	4.78134	0.000489525	4.00927	0.0111734	4.11129	2.32271e-07	4.48696	0.000238682	-4.40435	3.97886e-06	4.42856	2.54573e-30	4.83925
ENSMODG00000018810	GSTA4	glutathione S-transferase alpha 4 [Source:HGNC Symbol;Acc:4629]	90	58	56	1239	7373	6606	247	16547	21391	0.000223791	5.5334	0.000528735	5.61763	1.26119e-19	6.00222	0.000489525	6.8977	0.00605666	6.98812	2.63137e-08	7.42215	0.000238682	-7.47925	3.82618e-66	7.49541	1.50471e-90	7.90139
ENSMODG00000018813	unknown	Glutathione S-transferase [Source:UniProtKB/TrEMBL;Acc:F6YZG1]	25	18	11	818	1691	1227	47	3635	3816	0.000223791	5.5618	1.25634e-10	5.50315	2.7082e-30	5.83514	0.000489525	6.61543	0.00761332	6.56525	1.97324e-07	6.98026	0.000238682	-7.19714	6.9081e-51	6.80884	8.85871e-75	7.19035
ENSMODG00000018815	unknown	Glutathione S-transferase [Source:UniProtKB/TrEMBL;Acc:F6YZF2]	34	38	65	1563	2502	2134	61	4642	5903	0.000223791	4.88367	8.38373e-19	4.85252	1.78106e-34	5.22018	0.000489525	5.71644	0.0215041	5.68541	2.9734e-06	6.13945	0.000238682	-6.2996	2.86355e-48	6.12747	2.66962e-67	6.55728
ENSMODG00000018819	EFHC1	EF-hand domain (C-terminal) containing 1 [Source:HGNC Symbol;Acc:16406]	125	142	127	8458	2627	3762	287	3165	2608	0.000223791	4.57083	0.000370016	4.57142	3.3689e-31	4.86084	0.000489525	3.40555	0.0483466	3.40049	1.30627e-05	3.80154	0.000238682	-3.90108	2.18817e-24	4.06442	4.06079e-42	4.4747
ENSMODG00000018822	MCM3	minichromosome maintenance complex component 3 [Source:HGNC Symbol;Acc:6945]	466	390	400	1271	3675	1390	1487	1309	1676	0.000223791	1.6907	0.172372	1.71493	3.60806e-06	2.05507	0.00193944	1.43802	0.129667	1.4717	0.00345101	1.67057	0.000238682	-1.24927	0.00190377	1.30652	3.66856e-08	1.71506
ENSMODG00000018877	FAT4	FAT atypical cadherin 4 [Source:HGNC Symbol;Acc:23109]	121	149	98	1668	877	1304	711	805	503	0.000223791	2.55021	8.90847e-09	2.74136	1.62217e-15	3.05316	0.000489525	1.93094	0.0179309	2.11044	0.000957868	2.28074	0.000238682	-1.68434	0.00245032	1.87555	4.90136e-07	2.26831
ENSMODG00000018894	CYP39A1	cytochrome P450 family 39 subfamily A polypeptide 1 [Source:HGNC Symbol;Acc:17449]	65	80	28	647	462	511	93	549	582	0.000223791	2.65115	1.66945e-07	2.59745	3.8623e-09	2.89313	0.000894162	2.36227	0.0722989	2.31655	0.00835473	2.66553	0.000238682	-2.79843	2.17883e-08	2.81203	1.74918e-09	3.18706
ENSMODG00000018901	unknown	Uncharacterized protein [Source:UniProtKB/TrEMBL;Acc:F7CQE9]	143	118	88	4386	1618	1985	257	1992	1601	0.000223791	3.79295	0.000354465	3.86545	6.20742e-25	4.15293	0.000489525	2.87373	0.0451706	2.94542	7.86218e-05	3.32729	0.000238682	-3.32598	1.46895e-16	3.38538	2.84414e-29	3.78942
ENSMODG00000018906	TDRKH	tudor and KH domain containing [Source:HGNC Symbol;Acc:11713]	21	25	23	407	336	411	73	399	473	0.000223791	3.19034	1.95392e-10	3.42019	9.1731e-15	3.75254	0.000489525	2.97089	0.0161604	3.25053	0.000284063	3.62325	0.000238682	-3.38943	3.53563e-12	4.0057	2.44748e-17	4.39939
ENSMODG00000018917	THEM5	thioesterase superfamily member 5 [Source:HGNC Symbol;Acc:26755]	12	26	22	794	267	167	405	234	153	0.000223791	3.61138	0.038739	3.6747	1.57258e-09	3.92705	0.000489525	3.3792	0.0754666	3.45141	0.000109062	3.51754	0.000238682	-2.66028	8.65416e-05	2.74937	1.38513e-06	3.15629
ENSMODG00000018931	unknown	Uncharacterized protein [Source:UniProtKB/TrEMBL;Acc:F7GJQ9]	6	1	5	63	41	95	111	83	109	0.341861	3.12066	0.000266868	3.41232	1.53833e-06	3.75695	0.272478	3.91759	0.000112841	4.31583	1.40278e-05	4.47412	0.204598	-3.61085	2.16064e-07	3.95268	3.00395e-12	4.33492
ENSMODG00000018940	NDNF	neuron-derived neurotrophic factor [Source:HGNC Symbol;Acc:26256]	301	206	207	2477	1914	713	460	749	1094	0.000223791	2.17167	0.0169067	2.19288	1.74268e-09	2.48195	0.0124794	1.24146	0.211052	1.2533	0.0328079	1.54499	0.00044651	-1.37544	0.00324307	1.32701	1.57784e-06	1.73782
ENSMODG00000018942	PRDM5	PR domain containing 5 [Source:HGNC Symbol;Acc:9349]	16	7	10	155	175	166	51	167	128	0.000223791	2.84922	6.23465e-07	3.28263	6.37804e-10	3.61615	0.00160717	2.43004	0.00484966	2.92425	0.00153131	3.2499	0.000643336	-2.70375	5.16201e-06	3.73447	9.31732e-08	4.1045
ENSMODG00000018944	MAD2L1	MAD2 mitotic arrest deficient-like 1 (yeast) [Source:HGNC Symbol;Acc:6763]	92	74	62	953	512	735	578	575	1060	0.000223791	2.63387	3.40644e-08	2.62844	6.49107e-13	2.94833	0.000489525	2.87906	0.000475289	2.88105	7.64507e-06	3.12047	0.000238682	-2.861	1.47871e-05	2.89392	4.51087e-15	3.29329
ENSMODG00000018947	PDE5A	phosphodiesterase 5A cGMP-specific [Source:HGNC Symbol;Acc:8784]	62	116	131	1242	1626	913	1337	992	933	0.000223791	2.94856	6.13854e-08	2.96127	6.01936e-15	3.28947	0.000489525	3.06099	0.00156811	3.06648	9.39639e-07	3.21537	0.000238682	-2.65154	3.74738e-09	2.58576	4.54304e-13	2.99813
ENSMODG00000018955	SYNPO2	synaptopodin 2 [Source:HGNC Symbol;Acc:17732]	128	188	595	1502	1230	789	6038	1209	759	0.000790091	1.27742	0.0723704	1.26576	0.00300207	1.6194	0.000489525	2.95629	0.5817	2.96378	0.00238795	2.93686	0.00416747	-1.08884	0.222449	1.15628	0.00505297	1.61317
ENSMODG00000018961	POLH	polymerase (DNA directed) eta [Source:HGNC Symbol;Acc:9181]	163	167	117	955	953	757	658	621	788	0.115738	1.91089	3.15726e-05	1.942	7.36553e-10	2.25838	0.595178	1.81312	0.044393	1.84519	0.00243005	2.04011	0.0724177	-1.64229	0.00143873	1.45699	2.47245e-06	1.85104
ENSMODG00000018979	DNPH1	2'-deoxynucleoside 5'-phosphate N-hydrolase 1 [Source:HGNC Symbol;Acc:21218]	10	10	11	67	90	71	73	64	74	0.000967218	2.23639	0.00656099	2.24138	2.66875e-05	2.57229	0.00126175	2.39018	0.0521917	2.40868	0.00633182	2.588	0.00459076	-2.14523	0.00688867	2.82026	3.01144e-06	3.2071
ENSMODG00000018983	PTK7	protein tyrosine kinase 7 [Source:HGNC Symbol;Acc:9618]	817	632	609	1980	2847	2420	2395	1999	2243	0.000223791	1.19254	0.0105215	1.1895	2.71378e-06	1.53635	0.00376291	1.35047	0.185481	1.34924	0.00747379	1.52738	0.000643336	-1.06334	0.0121794	1.05731	4.42933e-07	1.4689
ENSMODG00000018984	FUT10	fucosyltransferase 10 (alpha (1 3) fucosyltransferase) [Source:HGNC Symbol;Acc:19234]	657	700	978	2707	4019	3122	1970	3114	2553	0.000223791	1.42812	0.00122049	1.43354	8.25416e-08	1.78962	0.00490353	1.27631	0.180828	1.29106	0.0102335	1.55474	0.000238682	-1.27726	0.00118736	1.28243	5.92704e-08	1.70948
ENSMODG00000019023	PPP1R3B	protein phosphatase 1 regulatory subunit 3B [Source:HGNC Symbol;Acc:14942]	9	9	16	120	106	151	73	92	133	0.000223791	2.77351	5.14091e-05	2.8165	1.597e-07	3.17441	0.000894162	2.65792	0.0128106	2.6988	0.00210565	2.96561	0.00083051	-2.71439	0.000163739	3.2606	7.18281e-09	3.65296
ENSMODG00000019042	TRERF1	transcriptional regulating factor 1 [Source:HGNC Symbol;Acc:18273]	64	84	87	679	776	1041	469	813	683	0.000223791	2.60673	3.90562e-09	2.76818	1.1147e-13	3.1274	0.000489525	2.47837	0.00146131	2.6373	3.52828e-05	2.90144	0.000238682	-2.52655	5.06242e-08	2.49266	3.91103e-11	2.90598
ENSMODG00000019049	PDGFRL	platelet-derived growth factor receptor-like [Source:HGNC Symbol;Acc:8805]	118	41	114	751	562	347	653	351	239	0.000223791	1.93682	0.000817678	1.95135	2.93725e-06	2.28316	0.00517791	1.92357	0.372144	1.93142	0.0191059	2.03104	0.0133083	-1.12774	0.021881	1.32328	0.000801785	1.75059
ENSMODG00000019050	SLC7A2	solute carrier family 7 (cationic amino acid transporter y+ system) member 2 [Source:HGNC Symbol;Acc:11060]	133	67	55	1286	1463	852	453	949	1275	0.000223791	3.05516	1.62335e-10	3.19901	1.67199e-16	3.51519	0.000489525	2.83603	0.000265264	2.94897	1.14506e-05	3.25713	0.000238682	-3.03742	5.97707e-14	3.30331	1.92162e-16	3.69601
ENSMODG00000019064	C22orf23	chromosome 22 open reading frame 23 [Source:HGNC Symbol;Acc:18589]	98	119	95	1749	891	1026	123	874	611	0.000223791	2.65073	1.3204e-06	2.90144	1.69843e-17	3.20431	0.00255988	1.6418	0.174199	1.84427	0.0171628	2.21929	0.000238682	-2.04502	3.06215e-05	2.1605	3.06418e-09	2.55818
ENSMODG00000019092	DCK	deoxycytidine kinase [Source:HGNC Symbol;Acc:2704]	69	85	76	561	538	517	364	397	642	0.000223791	2.13012	9.43013e-06	2.17033	7.21037e-10	2.50013	0.000489525	2.15022	0.0123707	2.19913	0.00112057	2.44106	0.000238682	-2.14728	0.000210409	2.31736	7.63618e-10	2.72414
ENSMODG00000019155	TMEM132E	transmembrane protein 132E [Source:HGNC Symbol;Acc:26991]	6	3	14	92	126	227	239	126	108	0.000223791	3.40821	0.000489976	3.61799	1.02001e-07	4.02235	0.000489525	3.8195	0.0305198	4.06913	4.12899e-05	4.17818	0.000238682	-3.12745	4.48995e-05	3.38393	2.37195e-08	3.8066
ENSMODG00000019166	ASIC2	acid-sensing (proton-gated) ion channel 2 [Source:HGNC Symbol;Acc:99]	3	1	11	165	99	91	44	143	139	0.000223791	3.61287	3.44905e-07	3.8714	1.70035e-08	4.20847	0.00543557	3.60932	0.000233871	3.91359	0.000379822	4.28503	0.00169725	-3.89127	2.56133e-06	4.91832	2.824e-12	5.23263
ENSMODG00000019193	EREG	epiregulin [Source:HGNC Symbol;Acc:3443]	21	6	2	48	146	236	197	114	105	0.000223791	3.30769	0.0270938	3.31385	6.85597e-05	3.68213	0.00160717	3.56953	0.0249706	3.6062	0.000818661	3.67714	0.00267001	-2.94397	0.00212468	2.97741	3.20851e-05	3.31543
ENSMODG00000019200	ATAD5	ATPase family AAA domain containing 5 [Source:HGNC Symbol;Acc:25752]	254	269	231	832	1235	1153	423	796	1091	0.000223791	1.435	0.0017792	1.46504	1.12538e-06	1.81192	0.0217369	1.13495	0.252718	1.16256	0.0480334	1.45987	0.000238682	-1.31863	0.00203673	1.36543	1.6173e-06	1.76936
ENSMODG00000019246	SARM1	sterile alpha and TIR motif containing 1 [Source:HGNC Symbol;Acc:17074]	12	14	6	90	91	103	195	102	65	0.000422298	2.0958	0.00102041	2.52603	5.29464e-06	2.83697	0.000489525	2.86384	0.147872	3.26955	0.00102666	3.29366	0.00344024	-2.03341	0.0186247	2.7154	5.0539e-05	3.08187
ENSMODG00000019259	ALDOC	aldolase C fructose-bisphosphate [Source:HGNC Symbol;Acc:418]	287	133	212	696	608	786	2995	663	523	0.000967218	1.12002	0.0308476	1.09094	0.000370339	1.4513	0.000489525	2.59805	0.603287	2.58004	0.00201285	2.54454	0.00926054	-0.959485	0.03964	1.03489	0.00102415	1.4619
ENSMODG00000019261	unknown	Uncharacterized protein [Source:UniProtKB/TrEMBL;Acc:F6Q8N0]	77	34	31	380	257	387	323	202	380	0.000223791	2.00407	2.82927e-05	2.22607	1.22495e-06	2.56362	0.000489525	2.12741	0.0122351	2.34409	0.00342322	2.5203	0.00044651	-1.83666	0.00174355	2.26283	1.91478e-06	2.65899
ENSMODG00000019281	SLCO6A1	solute carrier organic anion transporter family member 6A1 [Source:HGNC Symbol;Acc:23613]	1	1	1	81	47	56	5	54	35	1	4.44027	3.68654e-06	5.28758	1.46556e-10	5.46306	1	3.73395	0.0409802	4.43136	0.00151924	4.68041	1	-4.21829	0.00527841	4.20197	4.58185e-07	4.46121
ENSMODG00000019295	RAB34	RAB34 member RAS oncogene family [Source:HGNC Symbol;Acc:16519]	97	101	84	543	573	861	397	590	525	0.000223791	2.10845	5.56991e-06	2.17801	4.08524e-09	2.53291	0.000894162	1.98724	0.0236686	2.02117	0.00187579	2.26116	0.000238682	-2.00594	2.41092e-05	2.06266	9.96333e-09	2.46327
ENSMODG00000019334	EFNA5	ephrin-A5 [Source:HGNC Symbol;Acc:3225]	317	506	175	2193	1630	1809	1133	1882	1375	0.000223791	1.86093	3.04315e-05	1.86372	1.75252e-07	2.15771	0.000489525	1.75739	0.0516778	1.74288	0.0040704	1.9574	0.000238682	-1.75394	0.000150626	1.81075	3.03853e-07	2.19122
ENSMODG00000019350	UNG	uracil-DNA glycosylase [Source:HGNC Symbol;Acc:12572]	34	87	72	216	454	439	202	495	530	0.000223791	2.03821	0.00553862	1.88572	0.000128487	2.24038	0.000489525	2.32358	0.011491	2.18976	0.00431288	2.49574	0.000238682	-2.5696	4.29486e-06	2.28503	5.06027e-08	2.69722
ENSMODG00000019351	ALKBH2	alkB alkylation repair homolog 2 (E. coli) [Source:HGNC Symbol;Acc:32487]	135	108	101	630	707	563	347	719	576	0.000223791	1.77587	0.000150668	1.83311	1.96798e-08	2.16433	0.00126175	1.75056	0.0431465	1.82508	0.00445449	2.10702	0.000238682	-1.88984	7.62348e-06	2.05981	1.84458e-10	2.47108
ENSMODG00000019361	NMB	neuromedin B [Source:HGNC Symbol;Acc:7842]	17	10	26	1867	723	489	11	113	398	0.000223791	5.15615	0.00115531	5.17936	2.89998e-22	5.47255	0.000489525	2.69597	0.459971	2.72176	0.0211597	3.16672	0.000238682	-3.24921	0.0359694	3.24134	1.09337e-07	3.66343
ENSMODG00000019380	BNC1	basonuclin 1 [Source:HGNC Symbol;Acc:1081]	435	660	272	3353	2806	3344	580	2469	2110	0.000223791	2.15832	7.04285e-07	2.16601	1.04709e-10	2.4747	0.00434335	1.42716	0.126077	1.42768	0.0257421	1.75295	0.000238682	-1.77628	1.2417e-05	1.73543	1.49288e-07	2.11585
ENSMODG00000019381	SH3GL3	SH3-domain GRB2-like 3 [Source:HGNC Symbol;Acc:10832]	10	28	33	1526	678	986	16	804	681	0.000223791	4.55328	3.58925e-10	4.81341	1.80943e-23	5.13236	0.000489525	3.55395	0.090459	3.81222	0.00130482	4.24672	0.000238682	-4.12213	5.16124e-19	4.48725	7.89314e-20	4.88048
ENSMODG00000019385	FAM154B	family with sequence similarity 154 member B [Source:HGNC Symbol;Acc:33727]	7	16	8	1737	691	656	21	693	630	0.000223791	5.80404	5.29295e-06	5.97442	1.20442e-29	6.23329	0.000489525	4.7133	0.0299518	4.87476	5.46301e-05	5.26445	0.000238682	-5.28024	4.35837e-22	5.58135	1.00584e-25	5.926
ENSMODG00000019387	MEX3B	mex-3 RNA binding family member B [Source:HGNC Symbol;Acc:25297]	37	34	27	84	220	410	37	472	590	0.000223791	2.11542	0.110918	2.25181	0.00015893	2.64258	0.000489525	2.80457	0.117801	2.94211	0.00274566	3.34555	0.000238682	-3.32309	4.65559e-10	3.21361	2.5914e-14	3.60586
ENSMODG00000019395	IL16	interleukin 16 [Source:HGNC Symbol;Acc:5980]	220	91	195	1751	1248	916	519	1087	942	0.000223791	2.23138	3.07137e-06	2.30194	1.66419e-11	2.63277	0.00490353	1.82939	0.0287931	1.89135	0.00192773	2.20433	0.000238682	-1.96228	2.65498e-06	2.03619	1.11795e-09	2.46764
ENSMODG00000019401	C15orf26	chromosome 15 open reading frame 26 [Source:HGNC Symbol;Acc:26782]	186	134	121	10506	4116	5249	191	4267	3346	0.000223791	4.80093	2.02812e-06	4.84313	2.00393e-39	5.14208	0.000489525	3.55223	0.0841912	3.59755	5.8309e-05	4.01864	0.000238682	-4.09417	1.69635e-26	4.18567	6.93542e-41	4.59556
ENSMODG00000019449	BLM	Bloom syndrome RecQ helicase-like [Source:HGNC Symbol;Acc:1058]	49	113	62	535	603	631	103	539	771	0.000223791	2.189	1.37739e-06	2.34376	2.69666e-08	2.66485	0.000894162	1.97315	0.136594	2.12927	0.0123218	2.48665	0.000238682	-2.40389	8.45149e-07	2.46948	1.1716e-09	2.86475
ENSMODG00000019478	CDC20B	cell division cycle 20B [Source:HGNC Symbol;Acc:24222]	2	3	0	1298	988	1645	33	1068	1181	0.170627	8.08597	7.91436e-36	9.0102	1.46746e-52	9.2367	0.228361	7.39276	0.00102663	8.30278	8.60523e-09	8.58807	0.249368	-7.95171	7.10273e-40	8.25677	6.68472e-52	8.50638
ENSMODG00000019481	CCNO	cyclin O [Source:HGNC Symbol;Acc:18576]	1	6	5	805	651	1089	48	611	791	0.000223791	6.55827	1.01695e-25	7.06933	7.98559e-36	7.39787	0.000489525	5.86392	0.0033561	6.34263	2.11138e-07	6.71691	0.00169725	-6.39046	2.90071e-18	6.53991	6.27011e-29	6.92873
ENSMODG00000019489	TPX2	TPX2 microtubule-associated [Source:HGNC Symbol;Acc:1249]	368	375	308	1721	985	1235	910	1340	2301	0.000223791	1.2671	0.00691639	1.26032	2.66752e-06	1.57609	0.00160717	1.68076	0.0573538	1.67389	0.00216821	1.95702	0.000238682	-1.81526	0.00243638	1.94772	2.69849e-12	2.35666
ENSMODG00000019495	unknown	Uncharacterized protein [Source:UniProtKB/TrEMBL;Acc:F6W9X9]	182	148	182	1657	1416	2484	994	2369	2889	0.327654	2.73064	6.08297e-07	2.80136	1.60601e-17	3.16916	0.260202	3.07092	5.68124e-05	3.13885	4.75564e-08	3.46682	0.00812038	-3.31153	9.91426e-19	3.4691	1.4086e-32	3.89443
ENSMODG00000019500	REM1	RAS (RAD and GEM)-like GTP-binding 1 [Source:HGNC Symbol;Acc:15922]	39	54	48	807	312	386	153	374	286	0.000223791	2.65398	0.00277727	2.7517	4.23593e-10	3.04509	0.00226155	1.98386	0.0244584	2.07273	0.00662077	2.36666	0.000238682	-2.1485	9.14976e-05	2.18582	1.37677e-07	2.58678
ENSMODG00000019508	NRSN2	neurensin 2 [Source:HGNC Symbol;Acc:16229]	4	12	13	737	249	305	74	351	184	0.000223791	4.31816	0.000240388	4.79237	1.46005e-15	5.07729	0.000489525	3.39008	0.00484966	3.87847	8.24864e-05	4.21967	0.000238682	-3.67525	0.000568396	4.02696	1.20154e-11	4.4311
ENSMODG00000019535	ANGPT4	angiopoietin 4 [Source:HGNC Symbol;Acc:487]	28	34	8	586	855	607	207	580	521	0.000223791	4.06084	1.23504e-16	4.25929	1.79582e-16	4.55806	0.000489525	3.59573	8.20321e-06	3.77715	1.48426e-05	4.05502	0.000238682	-3.83005	8.98474e-14	3.97772	2.87677e-15	4.34371
ENSMODG00000019542	WDR93	WD repeat domain 93 [Source:HGNC Symbol;Acc:26924]	229	340	162	3544	1649	2409	165	2316	1625	0.000223791	2.70298	6.05979e-06	2.73292	1.93373e-14	3.02542	0.000489525	1.93596	0.285077	1.95169	0.0169298	2.33668	0.000238682	-2.44267	1.33985e-10	2.55096	1.99139e-15	2.94058
ENSMODG00000019544	PLIN1	perilipin 1 [Source:HGNC Symbol;Acc:9076]	169	129	118	1310	647	8915	80	3675	841	0.000223791	4.01684	0.261129	4.09051	1.28802e-07	4.52653	0.000489525	2.82927	0.50156	2.91374	0.00379327	3.34451	0.000238682	-3.38522	0.0850957	3.45421	1.93724e-13	3.85822
ENSMODG00000019555	RHCG	Rh family C glycoprotein [Source:HGNC Symbol;Acc:18140]	17	69	227	3847	3336	1359	38288	910	3463	0.000223791	4.06414	8.87266e-06	4.07398	1.93367e-09	4.41716	0.000489525	6.96213	0.314527	6.97818	4.16963e-06	6.86881	0.000238682	-3.77091	0.0474483	3.82543	2.71704e-07	4.28045
ENSMODG00000019567	AKNA	AT-hook transcription factor [Source:HGNC Symbol;Acc:24108]	93	143	107	1420	1225	1686	297	1100	705	0.000223791	2.89284	2.70075e-11	3.017	1.17443e-18	3.35342	0.000489525	2.01628	0.0140576	2.13345	0.00172189	2.45691	0.000238682	-2.28946	2.0739e-07	2.2696	1.78765e-12	2.67886
ENSMODG00000019568	FANCI	Fanconi anemia complementation group I [Source:HGNC Symbol;Acc:25568]	63	61	26	485	610	568	321	464	643	0.0209848	1.5006	1.02324e-08	2.85374	7.33583e-11	3.17409	0.296495	1.47536	0.000804056	2.84103	0.000126317	3.08689	0.0244403	-1.55957	0.00622572	1.23679	7.68849e-06	1.63723
ENSMODG00000019571	RLBP1	retinaldehyde binding protein 1 [Source:HGNC Symbol;Acc:10024]	24	45	52	1196	1301	591	13	342	552	0.000223791	3.77924	8.92598e-08	4.01559	2.93012e-20	4.32815	0.00226155	2.14172	0.316204	2.32361	0.036524	2.75447	0.000238682	-2.68476	6.64919e-09	3.10062	9.85356e-09	3.5226
ENSMODG00000019572	DFNB31	deafness autosomal recessive 31 [Source:HGNC Symbol;Acc:16361]	43	61	63	429	417	490	100	405	275	0.000223791	2.25914	2.88978e-06	2.35347	2.53491e-09	2.6981	0.00286728	1.65531	0.0683333	1.72643	0.0307115	2.07095	0.000238682	-1.9477	0.00153808	2.1819	1.67569e-06	2.59791
ENSMODG00000019593	NTRK3	neurotrophic tyrosine kinase receptor type 3 [Source:HGNC Symbol;Acc:8033]	20	32	55	356	568	221	450	443	414	0.000223791	2.49525	0.00269846	2.76235	8.58006e-08	3.09987	0.000489525	2.97583	0.000145802	3.23007	1.69471e-05	3.43869	0.000238682	-2.7324	4.30049e-08	2.89486	2.01666e-10	3.31072
ENSMODG00000019611	ACOX2	acyl-CoA oxidase 2 branched chain [Source:HGNC Symbol;Acc:120]	55	24	49	195	331	237	217	239	159	0.000223791	1.86402	0.000503182	1.94542	2.34055e-05	2.30813	0.00921803	1.8219	0.0610109	1.91426	0.0165476	2.11858	0.00101139	-1.59477	0.0426184	1.48948	0.00235387	1.92897
ENSMODG00000019618	BRINP1	bone morphogenetic protein/retinoic acid inducible neural-specific 1 [Source:HGNC Symbol;Acc:2687]	4	1	3	146	136	94	2	122	118	0.000422298	3.9428	1.62747e-09	4.91515	1.12777e-13	5.1852	0.00570812	3.30652	0.0714302	4.35466	0.00272736	4.74918	0.00388491	-3.87074	3.68448e-06	4.67398	1.90415e-11	4.99018
ENSMODG00000019621	RNF180	ring finger protein 180 [Source:HGNC Symbol;Acc:27752]	255	249	155	1877	1057	999	405	1005	837	0.000223791	1.95278	0.000357205	1.93426	1.41975e-09	2.22713	0.00921803	1.35174	0.174275	1.32522	0.0302147	1.61665	0.000238682	-1.54033	0.000480957	1.55025	9.73822e-08	1.95094
ENSMODG00000019629	CDK5RAP2	CDK5 regulatory subunit associated protein 2 [Source:HGNC Symbol;Acc:18672]	704	876	728	3872	3043	3657	1174	3575	3533	0.000223791	1.5434	0.000424834	1.55208	4.27341e-10	1.88148	0.00160717	1.34938	0.131023	1.36232	0.0146098	1.68946	0.000238682	-1.62704	2.61964e-05	1.6259	6.90806e-12	2.0289
ENSMODG00000019637	PHF19	PHD finger protein 19 [Source:HGNC Symbol;Acc:24566]	120	70	68	341	254	374	659	259	498	0.00345387	1.20837	0.0202975	1.27906	0.000841922	1.62316	0.000489525	2.13294	0.163188	2.18246	0.00346647	2.28867	0.00083051	-1.54265	0.159479	1.45499	0.00277746	1.85296
ENSMODG00000019642	ADAMTS6	ADAM metallopeptidase with thrombospondin type 1 motif 6 [Source:HGNC Symbol;Acc:222]	127	279	52	1964	990	1386	442	773	1160	0.000223791	2.55115	3.93687e-06	2.60779	2.85961e-07	2.87489	0.000489525	1.88464	0.0256729	1.93786	0.0132654	2.18304	0.000238682	-2.04643	0.000633915	2.07924	0.000123645	2.43191
ENSMODG00000019643	CNTRL	centriolin [Source:HGNC Symbol;Acc:1858]	407	470	317	3758	2370	3229	641	2588	3525	0.000223791	2.30929	8.41448e-08	2.32898	5.37398e-16	2.64732	0.000489525	1.98627	0.0800026	1.99433	0.00163473	2.34838	0.000238682	-2.36963	1.95068e-09	2.30309	2.82461e-16	2.69776
ENSMODG00000019652	GSN	gelsolin [Source:HGNC Symbol;Acc:4620]	4421	4447	5418	18982	26803	35400	22845	19654	10811	0.000223791	1.88363	0.000432707	1.87084	3.90809e-10	2.24567	0.0324979	1.59876	0.192381	1.58734	0.00405508	1.72942	0.000238682	-1.12112	0.0614277	1.14126	3.8251e-06	1.56098
ENSMODG00000019683	MORN5	MORN repeat containing 5 [Source:HGNC Symbol;Acc:17841]	14	19	15	1549	649	814	30	599	588	0.000223791	4.80587	3.47195e-08	5.3126	1.08995e-31	5.60379	0.000489525	3.59808	0.0448976	4.10539	0.000129355	4.51032	0.000238682	-4.13341	3.12902e-17	4.56921	1.9639e-23	4.95916
ENSMODG00000019699	CCNB1	cyclin B1 [Source:HGNC Symbol;Acc:1579]	69	59	79	1776	585	1537	901	784	2011	0.000223791	3.62993	0.000114022	3.57645	1.4591e-17	3.91712	0.000489525	3.76829	0.000118561	3.7355	5.72259e-09	4.00153	0.000238682	-3.8076	0.0090804	3.75159	9.30372e-19	4.15452
ENSMODG00000019706	THBS4	thrombospondin 4 [Source:HGNC Symbol;Acc:11788]	74	32	26	217	6057	968	40	1312	1305	0.000223791	5.01072	0.193409	5.19822	4.05711e-08	5.54087	0.000489525	3.60167	0.0813812	3.79116	0.000368254	4.21529	0.000238682	-4.16103	3.82872e-22	4.39468	9.73626e-30	4.79283
ENSMODG00000019746	NR5A1	nuclear receptor subfamily 5, group A, member 1 [Source:HGNC Symbol;Acc:HGNC:7983]	1	1	3	0	143	235	0	638	449	0.0915884	5.03711	0.0296214	5.60242	0.000160228	5.97019	0.0498428	6.59865	0.0121759	7.15874	0.000142245	7.54359	0.152423	-7.19628	7.03948e-19	7.51223	4.03342e-29	7.845
ENSMODG00000019753	RPL35	ribosomal protein L35 [Source:HGNC Symbol;Acc:10344]	5000	4142	3805	26819	18815	15403	18975	19922	20308	0.000223791	1.5948	0.000226471	1.59318	4.1939e-11	1.9036	0.015884	1.82513	0.0364504	1.82894	0.000216535	2.03348	0.000238682	-1.66172	7.55996e-06	1.6549	4.58459e-13	2.06275
ENSMODG00000019806	GARNL3	GTPase activating Rap/RanGAP domain-like 3 [Source:HGNC Symbol;Acc:25425]	4	10	16	110	75	82	58	135	105	0.00113524	2.14268	0.00133644	2.47889	2.15725e-05	2.81221	0.00434335	2.54558	0.00806315	2.83649	0.00272736	3.13998	0.00118982	-2.68999	4.68166e-05	3.68645	1.15152e-09	4.07496
ENSMODG00000019831	TRIM44	tripartite motif containing 44 [Source:HGNC Symbol;Acc:19016]	2	1	15	36	79	38	133	66	63	0.00900521	2.16654	0.0281695	2.40697	0.00346748	2.79378	0.00346218	3.1889	0.0641747	3.54404	0.00312837	3.67622	0.0108873	-2.50821	0.0138881	2.86566	0.000299101	3.30301
ENSMODG00000019857	CCDC65	coiled-coil domain containing 65 [Source:HGNC Symbol;Acc:29937]	43	42	40	779	453	489	37	459	288	0.000223791	2.76942	2.94663e-10	3.13291	7.39657e-16	3.44451	0.00405656	1.8049	0.250092	2.1085	0.0243497	2.51116	0.000238682	-2.25324	0.000135608	2.81567	2.24327e-10	3.22241
ENSMODG00000019897	CKAP5	cytoskeleton associated protein 5 [Source:HGNC Symbol;Acc:28959]	1501	1658	1732	5868	7229	5539	3890	4361	4935	0.000223791	1.27738	0.00375293	1.2898	4.17112e-08	1.62694	0.0373607	1.03085	0.345756	1.04147	0.0347774	1.26693	0.00169725	-0.929782	0.00996553	1.02963	8.9425e-07	1.44201
ENSMODG00000020109	FAM81B	family with sequence similarity 81 member B [Source:HGNC Symbol;Acc:26335]	56	29	31	1026	431	596	29	492	469	0.000223791	3.4893	1.22168e-05	3.50138	7.76827e-16	3.80999	0.000489525	2.53681	0.171338	2.55231	0.0107786	2.9714	0.000238682	-3.06529	4.54215e-09	3.04528	3.51379e-12	3.44221
ENSMODG00000020132	NR2F1	nuclear receptor subfamily 2 group F member 1 [Source:HGNC Symbol;Acc:7975]	195	136	276	415	879	1190	850	1092	1258	0.000223791	1.41294	0.101966	1.39777	0.00041242	1.80397	0.000489525	2.02217	0.0205311	1.98286	0.000426361	2.2522	0.000238682	-1.98336	2.25572e-06	1.98204	6.46707e-10	2.4197
ENSMODG00000020223	MEF2C	myocyte enhancer factor 2C [Source:HGNC Symbol;Acc:6996]	166	153	302	1388	1240	1161	211	1328	1330	0.000223791	1.8913	1.37016e-05	1.94993	3.80392e-10	2.30445	0.00193944	1.60197	0.182085	1.66491	0.0181428	2.0757	0.000238682	-2.0371	1.7465e-07	2.13855	2.25539e-12	2.56974
ENSMODG00000020252	VCAN	versican [Source:HGNC Symbol;Acc:2464]	2570	1766	2633	27044	15858	12947	2894	15751	14479	0.000223791	2.34309	0.000127165	2.3459	2.38729e-17	2.66289	0.00255988	1.72338	0.113758	1.73042	0.00552945	2.12041	0.000238682	-2.12684	3.64055e-09	2.13651	3.93714e-19	2.5595
ENSMODG00000020258	SSBP2	single-stranded DNA binding protein 2 [Source:HGNC Symbol;Acc:15831]	270	227	143	1335	710	713	722	934	657	0.000223791	1.46141	0.00822865	1.4664	9.31065e-06	1.7608	0.00193944	1.48187	0.131381	1.49338	0.0134728	1.69305	0.000238682	-1.36199	0.00167142	1.46483	7.3433e-06	1.85998
ENSMODG00000020336	PTGDR2	prostaglandin D2 receptor 2 [Source:HGNC Symbol;Acc:4502]	14	7	5	36	81	108	62	69	58	0.00226509	2.29765	0.0127261	2.51258	0.000201668	2.86795	0.010151	2.21532	0.0517275	2.52005	0.00705981	2.69605	0.00652675	-2.073	0.0451577	2.38689	0.000134268	2.74427
ENSMODG00000020337	ZP1	zona pellucida glycoprotein 1 (sperm receptor) [Source:HGNC Symbol;Acc:13187]	1	0	2	4	17	141	3	701	706	0.0452269	4.25252	0.26603	5.11068	0.000270632	5.46281	0.122628	7.312	0.00257231	8.27286	4.50276e-06	8.60389	0.0490867	-7.90107	1.57007e-34	Infinite	1.18885e-42	11.4446
ENSMODG00000020365	CAPSL	calcyphosine-like [Source:HGNC Symbol;Acc:28375]	83	73	79	3225	1538	1460	1732	2063	1261	0.000223791	4.01723	5.07516e-06	4.06921	1.16599e-31	4.36917	0.000489525	4.03823	3.21752e-07	4.07122	9.37082e-13	4.2653	0.000238682	-3.81979	5.89564e-08	3.7741	9.23422e-27	4.19567
ENSMODG00000020368	PPP1R32	protein phosphatase 1 regulatory subunit 32 [Source:HGNC Symbol;Acc:28869]	16	4	26	2324	951	888	118	1000	646	0.000223791	5.77999	3.86779e-06	5.81825	1.21767e-26	6.13981	0.000489525	4.66799	0.00736429	4.71187	2.55077e-06	5.14291	0.000238682	-5.12614	1.31599e-15	5.46656	3.28534e-28	5.8812
ENSMODG00000020370	SPEF2	sperm flagellar 2 [Source:HGNC Symbol;Acc:26293]	83	84	46	3731	1427	2161	80	2170	1634	0.000223791	4.02876	1.60377e-06	4.45709	5.48238e-29	4.74746	0.000489525	3.21645	0.0935886	3.64184	0.000175901	4.04822	0.000238682	-3.76252	1.25547e-23	4.21811	5.92644e-32	4.60507
ENSMODG00000020376	PRLR	prolactin receptor [Source:HGNC Symbol;Acc:9446]	201	107	184	2491	1823	1216	637	1276	1683	0.000223791	2.83917	4.04601e-07	2.84026	9.14068e-19	3.16254	0.000489525	2.39623	0.00288743	2.41102	5.35855e-05	2.73595	0.000238682	-2.59908	5.59488e-10	2.55137	4.74748e-17	2.97381
ENSMODG00000020391	TTC23L	tetratricopeptide repeat domain 23-like [Source:HGNC Symbol;Acc:26355]	3	3	1	243	71	70	5	103	88	0.000610563	4.07005	0.00559618	5.12862	1.24884e-10	5.31771	0.00462155	3.07253	0.0527574	4.27247	0.00204591	4.60122	0.00402581	-3.59168	2.80608e-05	4.70704	4.8933e-11	4.98612
ENSMODG00000020400	SLC45A2	solute carrier family 45 member 2 [Source:HGNC Symbol;Acc:16472]	1	0	0	38	8	42	19	45	29	1	5.11572	0.002482	5.8696	3.73961e-06	5.75512	0.231893	5.42028	0.00335436	6.16639	4.29307e-05	5.9694	0.145329	-5.51496	0.00645271	5.49699	4.20364e-07	5.40859
ENSMODG00000020404	ADAMTS12	ADAM metallopeptidase with thrombospondin type 1 motif 12 [Source:HGNC Symbol;Acc:14605]	174	106	201	2982	1550	866	582	1090	1860	0.000223791	2.73572	0.00973118	2.82164	1.87075e-13	3.124	0.000489525	2.29905	0.00284824	2.40293	9.49164e-05	2.73997	0.000238682	-2.522	0.00104817	2.64238	3.50583e-15	3.06763
ENSMODG00000020423	CCBE1	collagen and calcium binding EGF domains 1 [Source:HGNC Symbol;Acc:29426]	95	66	98	1218	1139	833	408	998	729	0.000223791	2.91354	1.20748e-10	2.97663	1.20602e-19	3.30947	0.000489525	2.52629	0.00158518	2.59175	4.95234e-05	2.90346	0.000238682	-2.69991	1.07975e-07	2.85029	1.63702e-15	3.2735
ENSMODG00000020429	RAX	retina and anterior neural fold homeobox [Source:HGNC Symbol;Acc:HGNC:18662]	0	1	0	55	106	61	18	49	49	1	6.58254	2.0924e-08	7.17725	1.27778e-11	7.08858	1	5.9794	0.000834081	6.39757	2.11157e-05	6.26763	1	-6.18019	0.00028424	Infinite	3.32236e-09	7.67817
ENSMODG00000020442	CAPS2	calcyphosine 2 [Source:HGNC Symbol;Acc:16471]	11	21	3	1138	478	892	12	684	445	0.000223791	5.30573	2.12405e-11	5.53004	7.62635e-21	5.80172	0.000489525	4.26616	0.0798036	4.48128	0.000820308	4.85048	0.000238682	-4.83778	2.63479e-17	4.73384	8.10534e-16	5.08554
ENSMODG00000020444	GLIPR1L1	GLI pathogenesis-related 1 like 1 [Source:HGNC Symbol;Acc:28392]	0	0	1	177	194	316	4	344	291	0.292431	7.75251	4.99615e-15	8.71822	1.85521e-20	8.74771	0.376817	7.68784	0.00316636	8.67272	6.2008e-06	8.75923	0.327379	8.26787	1.14147e-17	Infinite	1.62112e-23	10.0456
ENSMODG00000020455	TCF4	transcription factor 4 [Source:HGNC Symbol;Acc:11634]	567	536	681	5202	4706	2998	541	3503	3696	0.000223791	2.17146	2.86392e-07	2.20439	3.89261e-17	2.5268	0.00193944	1.55578	0.205731	1.58383	0.0150149	1.9808	0.000238682	-1.99747	3.22691e-07	1.94023	1.70214e-15	2.36517
ENSMODG00000020471	PPP1R12A	protein phosphatase 1 regulatory subunit 12A [Source:HGNC Symbol;Acc:7618]	1245	1143	1215	9309	6037	4091	2863	5817	4928	0.000223791	1.75279	0.00258457	1.77825	1.46998e-11	2.08072	0.00160717	1.4643	0.0996335	1.48011	0.00355989	1.76759	0.000238682	-1.58464	3.50038e-05	1.57121	4.63255e-12	1.9866
ENSMODG00000020473	OTOGL	otogelin-like [Source:HGNC Symbol;Acc:26901]	11	8	3	637	181	187	16	342	361	0.000223791	4.04725	0.00625451	4.86859	6.15916e-13	5.10107	0.000489525	3.66196	0.0361058	4.49739	0.000213272	4.87666	0.000238682	-4.18923	8.13438e-14	4.88827	5.08517e-16	5.2185
ENSMODG00000020476	PTPRQ	protein tyrosine phosphatase receptor type Q [Source:HGNC Symbol;Acc:9679]	39	28	19	2423	1685	1916	16	1494	1431	0.000223791	5.23539	1.02455e-28	5.49898	3.55648e-49	5.8112	0.000489525	4.29277	0.0551164	4.54122	0.000173089	4.96354	0.000238682	-4.87148	1.07178e-28	5.17838	2.4604e-32	5.54679
ENSMODG00000020479	LIN7A	lin-7 homolog A (C. elegans) [Source:HGNC Symbol;Acc:17787]	0	0	2	66	97	129	18	194	230	0.336769	6.04195	4.28362e-10	6.48769	2.64336e-12	6.713	0.4335	6.6808	0.00129501	7.16356	2.39866e-06	7.42616	0.325366	-7.1852	1.37631e-13	7.74143	5.16258e-20	7.79174
ENSMODG00000020509	CAMKK1	calcium/calmodulin-dependent protein kinase kinase 1 alpha [Source:HGNC Symbol;Acc:1469]	170	150	89	393	295	640	1163	587	439	0.00388887	1.07183	0.116907	1.0749	0.00583142	1.42602	0.000489525	2.13112	0.312949	2.18512	0.00238795	2.23519	0.00118982	-1.30127	0.0127608	1.30048	0.00178016	1.68552
ENSMODG00000020531	unknown	Psuedogene	37	21	2	262	125	101	103	175	150	0.000223791	2.19322	0.0143093	2.40446	0.00121424	2.65962	0.00346218	2.26158	0.0171955	2.45909	0.0214298	2.68252	0.00152719	-2.28661	0.000533353	2.64179	2.22214e-05	3.00926
ENSMODG00000020589	KCTD8	potassium channel tetramerization domain containing 8 [Source:HGNC Symbol;Acc:22394]	4	1	4	91	44	65	54	117	93	0.00430235	3.56803	7.29792e-05	3.8169	3.32678e-08	4.10852	0.0115646	4.18168	0.000154897	4.42952	1.53467e-05	4.68906	0.0174536	-4.32927	6.27867e-06	5.22507	1.32814e-11	5.43128
ENSMODG00000020606	GABRA4	gamma-aminobutyric acid (GABA) A receptor alpha 4 [Source:HGNC Symbol;Acc:4078]	4	2	3	79	138	57	31	113	100	0.000967218	3.55448	0.0001034	4.3013	1.22662e-09	4.58031	0.00434335	3.46656	0.000343681	4.27649	7.73177e-05	4.57515	0.00358921	-3.81435	5.03721e-07	Infinite	2.13294e-13	8.47753
ENSMODG00000020607	CYP2U1	cytochrome P450 family 2 subfamily U polypeptide 1 [Source:HGNC Symbol;Acc:20582]	238	95	82	702	663	687	312	584	566	0.000223791	1.66277	0.000523734	1.68908	1.5195e-05	2.02646	0.0189728	1.38779	0.16316	1.40658	0.0469376	1.68736	0.000238682	-1.50387	0.0012418	1.59491	7.13846e-05	2.0029
ENSMODG00000020610	PAPSS1	3'-phosphoadenosine 5'-phosphosulfate synthase 1 [Source:HGNC Symbol;Acc:8603]	1033	1305	859	6774	3821	2487	3976	3451	3352	0.000223791	1.36713	0.0673729	1.38033	4.86944e-06	1.6564	0.00316555	1.40796	0.152739	1.4167	0.00745919	1.57469	0.000238682	-1.10511	0.00311113	1.18648	1.90058e-06	1.57991
ENSMODG00000020612	DKK2	dickkopf WNT signaling pathway inhibitor 2 [Source:HGNC Symbol;Acc:2892]	29	14	32	576	252	186	94	153	130	0.000223791	2.7343	0.00773764	3.08865	3.62718e-09	3.39056	0.0240463	1.62588	0.0787861	1.91073	0.0201337	2.18798	0.00402581	-1.60863	0.0420953	1.60235	0.000554712	2.02618
ENSMODG00000020617	ATP10D	ATPase class V type 10D [Source:HGNC Symbol;Acc:13549]	224	133	206	926	807	565	2816	779	1070	0.000223791	1.34893	0.00393219	1.38384	4.31866e-06	1.71433	0.000489525	2.80208	0.340722	2.83983	2.94069e-05	2.87309	0.000238682	-1.70465	8.32427e-05	1.73558	7.59263e-09	2.15751
ENSMODG00000020619	CORIN	corin serine peptidase [Source:HGNC Symbol;Acc:19012]	47	10	15	3143	1226	998	243	1549	2137	0.000223791	5.1837	0.00012372	5.58195	4.46718e-23	5.86209	0.000489525	4.8748	0.00255807	5.26488	2.49737e-08	5.65963	0.000238682	-5.33057	5.12955e-30	5.74387	5.93132e-37	6.12912
ENSMODG00000020645	SPATA18	spermatogenesis associated 18 [Source:HGNC Symbol;Acc:29579]	10	20	46	3635	2145	3259	50	2108	1578	0.248923	6.0669	5.42645e-34	6.21305	5.86237e-38	6.5751	0.119504	4.88284	0.033333	5.01879	1.41029e-05	5.48059	0.346481	-5.45414	6.19925e-24	5.62469	7.15534e-45	6.05101
ENSMODG00000020651	CXXC4	CXXC finger protein 4 [Source:HGNC Symbol;Acc:24593]	1	1	5	102	47	73	6	115	113	1	3.65954	6.30784e-06	4.29171	7.38191e-09	4.59875	1	3.83397	0.0376566	4.46115	0.00104404	4.86942	1	-4.3301	1.13418e-06	5.31125	3.71696e-12	5.59876
ENSMODG00000020656	CENPE	centromere protein E 312kDa [Source:HGNC Symbol;Acc:1856]	43	36	52	1631	738	1446	395	956	2450	0.000223791	3.80083	1.90648e-09	4.20732	5.64735e-26	4.55015	0.000489525	3.94244	0.0248853	4.34531	1.34241e-08	4.71432	0.000238682	-4.31197	0.000903124	4.61764	3.3549e-27	5.03194
ENSMODG00000020670	PDGFRA	platelet-derived growth factor receptor alpha polypeptide [Source:HGNC Symbol;Acc:8803]	1643	1187	911	11796	9088	4857	1290	6187	7209	0.000223791	2.14926	0.00103354	2.14482	3.17865e-12	2.43814	0.00193944	1.48051	0.187448	1.47038	0.0201927	1.83781	0.000238682	-1.88037	9.44607e-07	1.84498	7.24606e-12	2.2449
ENSMODG00000020671	KIT	v-kit Hardy-Zuckerman 4 feline sarcoma viral oncogene homolog [Source:HGNC Symbol;Acc:6342]	202	64	80	1815	1732	1487	455	1182	1577	0.000223791	3.16344	1.01236e-12	3.24238	1.35797e-16	3.57863	0.000489525	2.6941	0.000594295	2.75678	7.61139e-05	3.09697	0.000238682	-2.96804	7.64948e-13	3.02704	9.89995e-12	3.4364
ENSMODG00000020685	DDIT4L	DNA-damage-inducible transcript 4-like [Source:HGNC Symbol;Acc:30555]	26	14	3	142	101	90	44	182	97	0.000422298	2.20835	0.00128113	2.34103	0.000264787	2.62389	0.00226155	2.34967	0.0425987	2.46473	0.0199656	2.76875	0.000238682	-2.64916	0.017585	2.35573	0.00484275	2.71986
ENSMODG00000020714	ADH6	alcohol dehydrogenase 6 (class V) [Source:HGNC Symbol;Acc:255]	1	2	0	335	181	203	4836	357	130	0.0282952	6.31872	1.42464e-17	7.28038	1.09599e-21	7.41166	0.0137455	9.80048	0.1332	10.7665	2.03051e-10	10.3974	0.0315439	-6.43505	5.15487e-05	7.05766	2.91205e-16	7.21943
ENSMODG00000020724	LPHN3	latrophilin 3 [Source:HGNC Symbol;Acc:20974]	40	38	80	1704	1852	1128	424	1359	1440	0.000223791	4.04747	5.76858e-18	4.22963	3.96685e-28	4.57375	0.000489525	3.67572	3.25957e-06	3.84273	5.64213e-08	4.20971	0.000238682	-3.97267	1.49315e-21	4.24973	3.09304e-34	4.66715
ENSMODG00000020729	MEPE	Uncharacterized protein [Source:UniProtKB/TrEMBL;Acc:F7ANS0]	9	0	0	395	287	274	6	417	345	0.0149793	5.70903	2.2982e-19	6.14678	1.31881e-16	6.38301	0.0424342	5.4914	0.0200951	5.91356	0.00082373	6.28405	0.0347817	-6.05737	5.19431e-13	6.68635	6.56431e-21	6.91765
ENSMODG00000020768	PCDH10	protocadherin 10 [Source:HGNC Symbol;Acc:13404]	18	9	9	112	40	166	45	207	56	0.000422298	2.05737	0.0390554	2.51325	0.000119482	2.86577	0.00434335	2.1811	0.190088	2.63738	0.00860467	2.96003	0.000238682	-2.43104	0.0550694	3.12185	5.57309e-05	3.48484
ENSMODG00000020835	CADM4	cell adhesion molecule 4 [Source:HGNC Symbol;Acc:30825]	55	58	70	438	328	677	941	546	311	0.000223791	2.28743	0.000473031	2.33435	2.93375e-08	2.70245	0.000489525	2.97622	0.140915	3.03614	4.20033e-05	3.11297	0.000238682	-2.17336	0.00116273	2.15761	9.13976e-08	2.57435
ENSMODG00000020869	unknown	Uncharacterized protein [Source:UniProtKB/TrEMBL;Acc:H9H7N7]	293	255	244	3015	1591	1900	1542	1738	1489	0.000223791	2.34102	2.36511e-06	2.38884	3.89799e-17	2.70301	0.000489525	2.18084	0.00845702	2.22571	1.29618e-05	2.42946	0.000238682	-1.99462	3.19745e-07	2.06883	9.54255e-16	2.47885
ENSMODG00000020888	RIBC1	RIB43A domain with coiled-coils 1 [Source:HGNC Symbol;Acc:26537]	169	169	144	1774	944	1063	323	989	700	0.000223791	1.77234	8.74417e-06	2.3217	1.07407e-13	2.62899	0.00900712	1.39786	0.0787861	1.59713	0.0115991	1.91294	0.000238682	-1.32378	0.0600614	0.824125	0.000102757	1.2283
ENSMODG00000020906	MYCBPAP	MYCBP associated protein [Source:HGNC Symbol;Acc:19677]	15	13	6	2265	917	1183	75	1080	759	0.000223791	5.72723	1.47788e-09	6.36415	5.583e-40	6.63702	0.000489525	4.65813	0.0114887	5.28729	4.76345e-07	5.66539	0.000238682	-5.1585	3.04405e-17	6.06883	3.38971e-32	6.4133
ENSMODG00000020907	EPN3	epsin 3 [Source:HGNC Symbol;Acc:18235]	148	122	62	433	359	469	2390	345	326	0.000967218	1.31897	0.013971	1.30216	0.000776449	1.62738	0.000489525	3.09957	0.608913	3.10457	0.00169289	2.99498	0.0116289	-1.04446	0.0635859	1.09307	0.0086047	1.47674
ENSMODG00000020909	CACNA1G	calcium channel voltage-dependent T type alpha 1G subunit [Source:HGNC Symbol;Acc:1394]	20	34	63	1022	1019	1817	920	1199	1174	0.000223791	3.97225	1.60118e-08	4.38299	1.14234e-19	4.77258	0.000489525	3.97778	4.54522e-08	4.39244	8.88542e-11	4.64959	0.000238682	-3.91083	3.17573e-25	4.84568	1.0158e-34	5.26786
ENSMODG00000020935	KRT7	keratin 7 [Source:HGNC Symbol;Acc:6445]	2028	553	768	5112	4958	5428	7788	4379	3420	0.000223791	1.60572	0.000340404	1.59344	7.49226e-06	1.94806	0.000894162	1.99908	0.301028	1.97549	0.00340776	2.0732	0.000238682	-1.28621	0.0382693	1.33528	0.000210335	1.75686
ENSMODG00000020950	SAMSN1	SAM domain SH3 domain and nuclear localization signals 1 [Source:HGNC Symbol;Acc:10528]	25	23	15	127	87	58	108	93	129	0.00776717	1.41771	0.0578039	1.46933	0.00359097	1.75682	0.00255988	1.95369	0.0737406	2.03416	0.0169603	2.21634	0.00235445	-1.78038	0.0368885	1.75146	0.000885982	2.13845
ENSMODG00000020969	SH3BGR	SH3 domain binding glutamic acid-rich protein [Source:HGNC Symbol;Acc:10822]	103	85	84	736	318	306	899	287	371	0.000223791	1.68403	0.0466304	1.66551	2.22151e-05	1.95919	0.000489525	2.31439	0.399269	2.29635	0.00333137	2.3308	0.00219689	-1.36161	0.0302395	1.20787	0.000338644	1.61391
ENSMODG00000020970	LCA5L	Leber congenital amaurosis 5-like [Source:HGNC Symbol;Acc:1255]	140	109	67	1276	1076	1018	57	891	769	0.000223791	2.50463	1.49533e-09	2.78666	7.44979e-16	3.10129	0.00543557	1.66264	0.286974	1.90663	0.0337924	2.30906	0.000238682	-2.1653	2.79187e-08	2.5136	4.80838e-13	2.9109
ENSMODG00000020992	NCAM2	neural cell adhesion molecule 2 [Source:HGNC Symbol;Acc:7657]	2	0	0	240	76	88	2	138	128	0.335803	6.33594	9.2559e-05	7.0551	3.92731e-14	7.07013	0.458296	5.84952	0.0171567	6.56411	0.000366289	6.72827	0.344892	-6.41711	2.73279e-07	6.02317	4.69747e-13	6.13626
ENSMODG00000021018	TFF2	trefoil factor 2 [Source:HGNC Symbol;Acc:11756]	0	0	0	33	18	39	6	33	12	0.000223791	Infinite	0.000232538	Infinite	1.43034e-08	7.78533	0.000489525	Infinite	0.0289057	Infinite	0.000670776	7.04472	0.000238682	Infinite	0.0264889	Infinite	5.58632e-05	6.63856
ENSMODG00000021080	HUNK	hormonally up-regulated Neu-associated kinase [Source:HGNC Symbol;Acc:13326]	47	38	42	210	232	187	91	205	220	0.000967218	1.63181	0.00432306	1.67122	4.36234e-05	2.00529	0.016505	1.5137	0.138592	1.5656	0.0453916	1.87529	0.000238682	-1.72605	0.012182	1.59735	6.73701e-05	1.99937
ENSMODG00000021084	DNMT3L	DNA (cytosine-5-)-methyltransferase 3-like [Source:HGNC Symbol;Acc:2980]	0	1	1	2176	624	860	26	1017	1166	0.295473	9.28565	1.29271e-07	10.1399	1.02299e-41	10.2367	0.439889	8.69052	0.000470669	9.50886	1.55031e-09	9.7322	0.320209	-9.26204	1.44552e-43	Infinite	6.82435e-56	12.0423
ENSMODG00000021090	EFHC2	EF-hand domain (C-terminal) containing 2 [Source:HGNC Symbol;Acc:26233]	124	136	111	5846	2064	2242	174	2297	1559	0.000223791	4.13813	0.0011365	4.11256	5.02135e-27	4.393	0.000489525	2.93658	0.120945	2.89936	0.000330828	3.30128	0.000238682	-3.43942	1.01633e-11	3.26785	1.39314e-26	3.66965
ENSMODG00000021091	NDP	Norrie disease (pseudoglioma) [Source:HGNC Symbol;Acc:7678]	6	31	20	256	509	203	51	257	309	0.000223791	3.05369	0.00186944	3.44328	5.65823e-08	3.74738	0.000894162	2.54139	0.0242183	2.90233	0.00432226	3.25244	0.000238682	-2.94307	1.04732e-06	2.96572	2.6742e-09	3.36801
ENSMODG00000021093	MAOA	monoamine oxidase A [Source:HGNC Symbol;Acc:6833]	298	552	391	6041	4011	3789	1792	4878	3677	0.000223791	2.85176	5.06023e-11	2.82625	2.3764e-19	3.12691	0.000489525	2.61596	0.000912859	2.59568	1.16137e-05	2.8926	0.000238682	-2.83361	1.01261e-13	2.78712	5.81466e-19	3.18488
ENSMODG00000021107	SRPX	sushi-repeat containing protein X-linked [Source:HGNC Symbol;Acc:11309]	324	240	257	1410	1376	1121	388	1183	1440	0.000223791	1.59447	0.000425709	1.61356	1.15018e-09	1.94465	0.00405656	1.3613	0.129617	1.39016	0.0201433	1.73626	0.000238682	-1.67624	9.22527e-06	1.84645	4.45861e-12	2.26442
ENSMODG00000021112	LANCL3	LanC lantibiotic synthetase component C-like 3 (bacterial) [Source:HGNC Symbol;Acc:24767]	12	19	15	194	530	327	15	317	276	0.000223791	3.10641	0.000338395	3.88805	6.30971e-12	4.22672	0.000894162	2.3973	0.113235	3.16299	0.00416	3.5678	0.000238682	-2.91901	2.98098e-09	3.92887	1.93992e-13	4.29879
ENSMODG00000021170	ANLN	anillin actin binding protein [Source:HGNC Symbol;Acc:14082]	107	76	112	298	183	580	835	413	775	0.0469653	1.05953	0.239687	1.20625	0.00541501	1.59654	0.00193944	2.28838	0.0279186	2.45773	0.000172771	2.61223	0.00083051	-1.85048	0.00631653	2.00196	1.0464e-07	2.4214
ENSMODG00000021179	MEGF6	multiple EGF-like-domains 6 [Source:HGNC Symbol;Acc:3232]	176	100	89	2049	1616	1627	432	1608	1254	0.000223791	3.18972	9.59795e-13	3.22792	8.52791e-23	3.55323	0.000489525	2.67516	0.00141472	2.70267	4.3882e-05	3.04312	0.000238682	-2.9811	1.24769e-11	2.84104	7.55482e-17	3.24569
ENSMODG00000021189	EPHA4	EPH receptor A4 [Source:HGNC Symbol;Acc:3388]	221	57	56	766	1031	581	641	602	591	0.000223791	2.29077	0.000235707	2.2261	4.09795e-06	2.55617	0.00126175	2.17219	0.01858	2.1369	0.00445449	2.32561	0.000238682	-1.93408	0.000135059	2.12637	0.000294542	2.52676
ENSMODG00000021201	SERPINE2	serpin peptidase inhibitor clade E (nexin plasminogen activator inhibitor type 1) member 2 [Source:HGNC Symbol;Acc:8951]	2123	1350	2794	33921	15576	14639	1553	14107	9984	0.000223791	2.68907	0.00175802	2.68642	3.57195e-16	3.00754	0.00992693	1.49651	0.330811	1.48938	0.0295258	1.91214	0.000238682	-1.96273	1.06181e-05	1.92963	5.35733e-12	2.36772
ENSMODG00000021205	DOCK10	dedicator of cytokinesis 10 [Source:HGNC Symbol;Acc:23479]	104	98	49	808	992	959	239	1221	1494	0.000223791	2.64691	1.53304e-09	2.83893	1.55664e-13	3.16482	0.000489525	2.85627	0.0198489	3.05273	6.28255e-05	3.40982	0.000238682	-3.27459	2.01688e-15	3.40572	1.50137e-18	3.78734
ENSMODG00000021218	DAW1	dynein assembly factor with WDR repeat domains 1 [Source:HGNC Symbol;Acc:26383]	152	169	170	7475	2196	3045	220	2560	2460	0.000223791	4.01933	0.00303076	4.02615	1.05322e-24	4.31493	0.000489525	2.85997	0.0904304	2.86669	0.000245205	3.27581	0.000238682	-3.3644	1.76262e-15	3.12394	5.7006e-32	3.53289
ENSMODG00000021219	SPHKAP	SPHK1 interactor AKAP domain containing [Source:HGNC Symbol;Acc:30619]	25	28	64	1928	1161	511	105	846	734	0.000223791	3.92575	0.000386402	4.26063	1.61392e-17	4.56838	0.000489525	2.92685	0.0289406	3.28975	0.000207612	3.71275	0.000238682	-3.38312	3.50585e-15	3.69624	6.05387e-19	4.13079
[truncated: 161 more rows]
