# Supplementary material for: Transcriptomic Changes Associated with Pregnancy in a Marsupial, the Gray Short-Tailed Opossum Monodelphis domestica
Source: PLoS One. 2016 Sep 6;11(9):e0161608. doi: 10.1371/journal.pone.0161608 (PMC5012577; doi:10.1371/journal.pone.0161608)
Supplement: S4 Table — (XLSX) [file pone.0161608.s005.xlsx]

## Sheet: Sheet1
S4 Table
		Illumina Sample Read Counts
Gene	Ensembl code	P1	P2	P3	N1	N2	N3	V1	V2	V3	Pregnancy-associated?
HOXA11	ENSMODG00000000453	144	207	278	365	945	370	258	347	491	no
Progesterone receptor (PGR)	ENSMODG00000000509	840	1253	1220	15167	10901	11882	6540	8621	10569	increased
CEBPB	ENSMODG00000016314	1170	631	948	137	179	325	254	253	162	decreased
FOXO1	ENSMODG00000010342	2287	2901	3699	1026	1290	1827	1491	1673	1203	no
c-ETS 1 (ETS1)	ENSMODG00000004730	3823	3004	2253	4113	4036	3522	1595	3158	3364	no
Aryl hydrocarbon receptor (AHR)	ENSMODG00000001528	361	217	293	267	218	520	416	316	264	no
