# Supplementary material for: Transcriptomic Changes Associated with Pregnancy in a Marsupial, the Gray Short-Tailed Opossum Monodelphis domestica
Source: PLoS One. 2016 Sep 6;11(9):e0161608. doi: 10.1371/journal.pone.0161608 (PMC5012577; doi:10.1371/journal.pone.0161608)
Supplement: S5 Table — (XLSX) [file pone.0161608.s006.xlsx]

## Sheet: Sheet1
S5 Table													Illumina Sample Read Counts (not normalized)
Gene Symbol	Gene Name	Ensembl Gene ID	Target or Reference	Amplicon Length (cDNA)	Forward Primer Sequence	Forward Primer Location	Reverse Primer Sequence	Reverse Primer Location	qPCR Efficiency	Calibration Curve Slope	Calibration Curve y-intercept	Calibration Curve r2	P1	P2	P3	N1	N2	N3	V1	V2	V3
YWHAZ	Tyrosine 3-monooxygenase/tryptophan 5-monooxygenase activation protein, zeta	ENSMODG00000006158	Reference	209	5'-GAGGGTCGTTTCAAGTATTG-3'	Exon 2	5'-AGTAACGGTAGTAGTCTCCT-3'	Exon 3	1.95	-3.44	26.89	0.99	7332	5231	6212	10431	9266	7212	10068	7164	7187
TBP	TATA box binding protein	ENSMODG00000005484	Reference	180	5'-GTATCTACCGTGAATCTTGG-3'	Exon 3	5'-TTCTTCACTTTTAGCTCCTG-3'	Exons 4-5	1.94	-3.47	31.21	1	692	689	581	1300	1116	867	593	1074	1349
CD46	CD46 molecule, membrane cofactor protein	ENSMODG00000029507	Target	199	5'-CACCATTACTTGTGCTGAAC-3'	Exon 6	5'-AGCTTCACAGGTAATCTTCC-3'	Exon 7	1.88	-3.64	31.3	1	4811	6476	6183	3885	2969	3887	2818	3694	2939
CD59	CD59 molecule, MAC-inhibitory protein	ENSMODG00000009809	Target	153	5'-CTGCATTCTCCTTGGGTTC-3'	Exon 1	5'-GTACCAGTCATAACCCGAAG-3'	Exons 2-3	1.99	-3.35	27.88	0.99	6864	3896	4940	2378	1820	1114	1679	1329	1352
IL6	Interleukin-6	ENSMODG00000001265	Target	180	5'-CGAGATGGATGCTTACCTT-3'	Exon 2	5'-TTTGATCACGGTCTTCAGAG-3'	Exons 3-4	2.01	-3.3	27.21	0.99	16081	10842	4653	43	46	53	27	29	35
LAMP1	Lysosomal-associated membrane protein 1	ENSMODG00000003894	Target	158	5'-TATCTGACGCAAATGGAACC-3'	Exon 5	5'-CAGGATTGCTACTTGAGGAC-3'	Exon 6	1.94	-3.48	27.35	1	18156	16328	17568	8117	5877	7681	5880	6426	6083
LUM	Lumican	ENSMODG00000009667	Target	193	5'-ATTGGCTGATAGTGGAATCC-3'	Exon 2	5'-GGAATAGGATAAAGGACCCAG-3'	Exon 3	2.02	-3.28	26	1	10763	4458	3516	69980	35661	29218	5841	20518	23134
